# Supplementary material for: Genome-wide map of quantified epigenetic changes during in vitro chondrogenic differentiation of primary human mesenchymal stem cells
Source: BMC Genomics. 2013 Feb 15;14:105. doi: 10.1186/1471-2164-14-105 (PMC3620534; doi:10.1186/1471-2164-14-105)
Supplement: Additional file 1 — Genes with up-regulated expression during chondrogenic differentiation. Shown is the microarray expression data for all four donors, with mean values for chondrogenic and mesenchymal cells and the enrichment ratio as log2 transformed values. [file 1471-2164-14-105-S1.xlsx]

## Sheet: upregulated.txt
Investigated Gene		Expression values before differentiation				Expression values on day7 of chondrogenesis				Analysis Donor 1-4			Analysis Donor2-4
ensembl_gene_id	external_gene_id	MSC1	MSC2	MSC3	MSC4	Chondro1	Chondro2	Chondro3	Chondro4	Chondro,mean	MSC,mean	expr,log2fc	Chondro(D2-4)	MSC(D2-4)	log2fc(D2-4)
ENSG00000189058	APOD	88.61	24.08	24.61	26.39	5286.82	10070	13221.3	13484	10515.5	40.9225	8.00541	12258.4	25.0267	8.93609
ENSG00000123500	COL10A1	80.89	54.07	29.45	33.36	3306.77	8534.14	5918.25	6725.63	6121.2	49.4425	6.95192	7059.34	38.96	7.5014
ENSG00000049089	COL9A2	82.74	27.27	26.62	27.61	2515	3617.2	2271.41	3280.57	2921.05	41.06	6.15261	3056.39	27.1667	6.81385
ENSG00000163993	S100P	93.27	42.85	27.79	25.24	581.11	3359.03	2704.82	3296.55	2485.38	47.2875	5.71586	3120.13	31.96	6.6092
ENSG00000128045	RASL11B	72.73	28.41	32.64	32.55	4293.1	1305.48	2184.9	1675.41	2364.72	41.5825	5.82955	1721.93	31.2	5.78634
ENSG00000196136	SERPINA3	204.2	104.55	45.86	78.45	19065.4	3035.79	4076.77	3496.47	7418.62	108.265	6.09851	3536.34	76.2867	5.53468
ENSG00000137441	FGFBP2	82.08	27.2	39.26	26.14	359.7	1957.51	1433.82	779	1132.51	43.67	4.69673	1390.11	30.8667	5.49301
ENSG00000139219	COL2A1	99.6	29	29.82	30.66	114.84	1834.07	418.66	1776.62	1036.05	47.27	4.45402	1343.12	29.8267	5.49284
ENSG00000068078	FGFR3	136.34	54.59	40.55	41.03	844.7	2288.6	1022.19	2034.81	1547.57	68.1275	4.50563	1781.87	45.39	5.29487
ENSG00000005513	SOX8	82.33	32.16	32.41	28.37	266.54	1855.53	429.61	1150.39	925.518	43.8175	4.40068	1145.18	30.98	5.20809
ENSG00000006016	CRLF1	124.31	46.67	35.05	35.02	1318.34	1833.51	1560.56	746.82	1364.81	60.2625	4.50129	1380.3	38.9133	5.14857
ENSG00000102760	C13orf15	123.76	54.36	67.83	50.42	1721.02	2424.31	1068.05	2560.68	1943.51	74.0925	4.7132	2017.68	57.5367	5.13207
ENSG00000111341	MGP	2106.6	298.21	387.14	160.05	22645.9	10927.4	9110.92	9191.97	12969.1	738	4.13531	9743.44	281.8	5.11169
ENSG00000006747	SCIN	78.7	25.3	26.88	28.99	232.81	857.98	449.01	1326.08	716.47	39.9675	4.16401	877.69	27.0567	5.01966
ENSG00000213139	CRYGS	130.16	46.35	53.31	56.48	9342.96	2438.36	675.49	1396.97	3463.44	71.575	5.59661	1503.61	52.0467	4.85248
ENSG00000160678	S100A1	94.82	39.78	33.04	31.3	116.7	1444.49	602.18	911.75	768.78	49.735	3.95024	986.14	34.7067	4.82851
ENSG00000125845	BMP2	82.66	30.27	30.11	28.11	1769.74	868.13	1001.21	559	1049.52	42.7875	4.6164	809.447	29.4967	4.77831
ENSG00000164106	SCRG1	2858.14	739.76	312.76	284.84	21445.3	12842	10378.9	12097.2	14190.9	1048.88	3.75805	11772.7	445.787	4.72295
ENSG00000122176	FMOD	189.55	108	49.38	67.52	2039.7	2335.68	1853.36	1741.1	1992.46	103.612	4.26528	1976.71	74.9667	4.72071
ENSG00000157150	TIMP4	109.55	38.86	42.07	38.15	644.13	1056.73	729.11	1315.23	936.3	57.1575	4.03396	1033.69	39.6933	4.70276
ENSG00000189221	MAOA	115.78	50.74	35.12	48.51	2138.1	832.91	1403.4	774.29	1287.17	62.5375	4.36334	1003.53	44.79	4.48577
ENSG00000185634	SHC4	166.06	34.34	33.02	33.22	1387.67	965.03	633.62	647.61	908.482	66.66	3.76857	748.753	33.5267	4.48111
ENSG00000118785	SPP1	124.02	28.19	34.96	31.81	8699.52	556.06	260.86	1222.41	2684.71	54.745	5.6159	679.777	31.6533	4.42463
ENSG00000152583	SPARCL1	87.43	28.13	26.69	26.11	9092.64	954.81	315.76	462.78	2706.5	42.09	6.00681	577.783	26.9767	4.42074
ENSG00000105664	COMP	339.47	1235.64	193.48	231.96	28221.2	11306.5	11422.9	11664.1	15653.7	500.138	4.96803	11464.5	553.693	4.37195
ENSG00000125398	SOX9	170.18	196.06	128.89	105.38	1962.67	3099.79	2126.24	3488.76	2669.36	150.127	4.15224	2904.93	143.443	4.33995
ENSG00000127083	OMD	89.38	31.58	39.25	42.71	1087.58	884.08	687.73	749.62	852.252	50.73	4.07037	773.81	37.8467	4.35374
ENSG00000187193	MT1X	772.4	343.79	1166.77	144.58	27761.5	8582.89	14692.9	7505.08	14635.6	606.885	4.59191	10260.3	551.713	4.21701
ENSG00000171819	ANGPTL7	77.51	26.71	29.04	26.08	116.58	573.36	467	450.04	401.745	39.835	3.33417	496.8	27.2767	4.18693
ENSG00000117594	HSD11B1	89.11	36.1	29.1	35.58	2560.54	415.94	779.4	561.89	1079.44	47.4725	4.50705	585.743	33.5933	4.12402
ENSG00000096060	FKBP5	151.84	88.88	74	84.9	3597.78	1248.51	1441.61	1096.24	1846.03	99.905	4.20773	1262.12	82.5933	3.93368
ENSG00000145824	CXCL14	86.4	32.81	28.73	32.14	150.29	836.27	356.68	215.91	389.788	45.02	3.11405	469.62	31.2267	3.91064
ENSG00000006740	ARHGAP44	221.17	56.5	64.54	64.62	454.5	1089.41	582.12	1054.61	795.16	101.707	2.96682	908.713	61.8867	3.87612
ENSG00000163710	PCOLCE2	1035.58	165.13	438.31	357.91	5709.73	4866.98	4866.98	4125.48	4892.29	499.233	3.29273	4619.81	320.45	3.84966
ENSG00000141485	SLC13A5	86.68	26.1	25.39	25.7	98.57	383.99	165.49	576.99	306.26	40.9675	2.90221	375.49	25.73	3.86725
ENSG00000188783	PRELP	89.99	32.98	30.21	30.32	880.1	421.34	464.92	446.47	553.207	45.875	3.59204	444.243	31.17	3.83312
ENSG00000116741	RGS2	181.16	73.28	63.98	55.96	7839.79	584.96	1245.98	831.07	2625.45	93.595	4.80999	887.337	64.4067	3.7842
ENSG00000137673	MMP7	80.16	25.99	28.7	28.76	4390.79	468.79	406.4	288.34	1388.58	40.9025	5.08528	387.843	27.8167	3.80145
ENSG00000164683	HEY1	86.6	31.57	30.62	30.2	1523.78	454.45	351.83	426.14	689.05	44.7475	3.94473	410.807	30.7967	3.73761
ENSG00000107159	CA9	97.59	38.15	30.86	26.16	102.59	572.27	189.91	457.4	330.543	48.19	2.77803	406.527	31.7233	3.67973
ENSG00000170374	SP7	89.75	25.52	24.22	24.2	350.17	388.14	193.82	364.55	324.17	40.9225	2.98578	315.503	24.6467	3.67819
ENSG00000109705	NKX3-2	100.63	86.02	63.59	48.45	163.24	1103.9	291.34	1062.14	655.155	74.6725	3.13319	819.127	66.02	3.63311
ENSG00000134569	LRP4	84.06	26.37	24.27	23.09	237.15	294.75	175.27	423.94	282.777	39.4475	2.84166	297.987	24.5767	3.59989
ENSG00000138795	LEF1	90.3	34.84	30.66	30.97	421.1	437.41	269.65	426.28	388.61	46.6925	3.05706	377.78	32.1567	3.55436
ENSG00000114270	COL7A1	382.39	140.89	144.69	175.38	1305.03	1616.16	1410.83	2210.47	1635.62	210.838	2.95564	1745.82	153.653	3.50615
ENSG00000101955	SRPX	1697.7	525.45	763.71	717.23	9432.62	6797.37	8113.7	7543.5	7971.8	926.023	3.10579	7484.86	668.797	3.48434
ENSG00000132854	KANK4	94.82	38.75	36.36	38.11	957.54	339.56	574.19	361.58	558.217	52.01	3.42397	425.11	37.74	3.49367
ENSG00000142632	ARHGEF19	201.55	180.95	89.87	109.19	2438.85	1338.49	1764.37	1086.12	1656.96	145.39	3.51054	1396.33	126.67	3.46249
ENSG00000003249	DBNDD1	123.9	53.43	54.54	44.46	285.04	702.7	470.54	485.02	485.825	69.0825	2.81404	552.753	50.81	3.44345
ENSG00000185633	NDUFA4L2	1020.5	378.2	93.73	155.72	313.22	1835.38	1879	3011.4	1759.75	412.038	2.09452	2241.93	209.217	3.42167
ENSG00000150907	FOXO1	253.9	133.45	83.99	108.35	2000.67	931.57	1762.4	804.74	1374.85	144.923	3.24592	1166.24	108.597	3.42481
ENSG00000083782	EPYC	71.15	43.83	28.87	32.73	80.69	464.95	272.02	331.89	287.387	44.145	2.70268	356.287	35.1433	3.34172
ENSG00000164687	FABP5	156.94	52.07	76.47	50.56	863.65	748.45	316.12	712.4	660.155	84.01	2.97417	592.323	59.7	3.31058
ENSG00000236044	FABP5P2	156.94	52.07	76.47	50.56	863.65	748.45	316.12	712.4	660.155	84.01	2.97417	592.323	59.7	3.31058
ENSG00000236972	FABP5P1	156.94	52.07	76.47	50.56	863.65	748.45	316.12	712.4	660.155	84.01	2.97417	592.323	59.7	3.31058
ENSG00000175899	A2M	133.21	42.85	33.05	38.97	552.42	380.45	414.1	354.5	425.367	62.02	2.7779	383.017	38.29	3.32237
ENSG00000136859	ANGPTL2	306.33	213.87	183.18	274.08	1973.11	2217.56	2071.16	2255.62	2129.36	244.365	3.12331	2181.45	223.71	3.28558
ENSG00000188488	SERPINA5	88.9	33.13	33.13	34.35	210.71	415.75	238.39	343.17	302.005	47.3775	2.6723	332.437	33.5367	3.30927
ENSG00000132031	MATN3	117.57	63.54	43.98	55.75	367.79	700.09	143.95	711.92	480.938	70.21	2.7761	518.653	54.4233	3.25247
ENSG00000166292	TMEM100	101.89	33.44	40.69	40.35	668.92	348.76	384.63	321.18	430.873	54.0925	2.99376	351.523	38.16	3.20349
ENSG00000198729	PPP1R14C	95.52	31.26	31.09	34.71	196.22	324.03	324.3	238.32	270.717	48.145	2.49133	295.55	32.3533	3.19142
ENSG00000162998	FRZB	136.24	50.06	41.71	38.59	1537.57	420.48	354.16	405.44	679.413	66.65	3.34961	393.36	43.4533	3.17831
ENSG00000157766	ACAN	173.73	39.99	49.21	77.92	269.44	686.04	268.61	541.18	441.317	85.2125	2.37268	498.61	55.7067	3.16199
ENSG00000188487	INSC	91.77	27.82	28.79	28.02	814.53	362.21	158.4	239.66	393.7	44.1	3.15825	253.423	28.21	3.16727
ENSG00000143153	ATP1B1	558.14	143.18	215.65	187.26	6502.27	1406.28	1852.78	1450.78	2803.03	276.058	3.34395	1569.95	182.03	3.10847
ENSG00000144331	ZNF385B	74.09	25.82	22.83	24.42	153.98	238.58	160.7	243.71	199.243	36.79	2.43714	214.33	24.3567	3.13745
ENSG00000108551	RASD1	152.15	101.49	107.46	79.32	859.85	435.25	1319.03	705.49	829.905	110.105	2.91407	819.923	96.09	3.09303
ENSG00000125968	ID1	487	185.7	223.36	150.57	2427.1	1513.63	1485.88	1611.6	1759.55	261.658	2.74946	1537.04	186.543	3.04257
ENSG00000120833	SOCS2	283.14	67.92	67.08	82.06	1080.38	764.86	491.88	517.39	713.628	125.05	2.51267	591.377	72.3533	3.03095
ENSG00000184232	OAF	508.32	174.03	258.97	162.48	1178.73	2413.45	1081.44	1211.83	1471.36	275.95	2.41467	1568.91	198.493	2.9826
ENSG00000109906	ZBTB16	76.75	26.69	26.62	25.25	615.24	174.73	230.67	232.7	313.335	38.8275	3.01256	212.7	26.1867	3.02192
ENSG00000101210	EEF1A2	71.47	24.54	25.98	26.8	87.34	234.97	220.99	170.66	178.49	37.1975	2.26257	208.873	25.7733	3.01868
ENSG00000165029	ABCA1	984.92	400.72	290.08	317.06	10052.2	2243.22	3665.63	1864.54	4456.4	498.195	3.1611	2591.13	335.953	2.94725
ENSG00000100302	RASD2	238.39	51.13	37.38	36.75	574.85	382.6	345.39	246.05	387.223	90.9125	2.09061	324.68	41.7533	2.95906
ENSG00000135299	ANKRD6	250.04	93.42	79.31	74.18	378.46	764.58	535.35	597.65	569.01	124.237	2.19535	632.527	82.3033	2.9421
ENSG00000169242	EFNA1	92.72	30.89	28.43	27.99	627.01	193.18	264.69	223.89	327.192	45.0075	2.8619	227.253	29.1033	2.96505
ENSG00000130066	SAT1	1859.3	982.54	683.33	626.38	15275.3	4331.27	6763.92	6024.87	8098.83	1037.89	2.96406	5706.69	764.083	2.90085
ENSG00000151692	RNF144A	93.86	30.01	33.97	32.43	401.97	144.41	257.49	309.34	278.303	47.5675	2.54861	237.08	32.1367	2.88308
ENSG00000211448	DIO2	106.34	31.05	33.04	33.84	235.75	200.99	309.38	198.47	236.148	51.0675	2.20921	236.28	32.6433	2.85564
ENSG00000123610	TNFAIP6	160.78	45.33	39.35	71.96	1358.15	313.55	252.09	541.13	616.23	79.355	2.95708	368.923	52.2133	2.82083
ENSG00000110660	SLC35F2	95.42	43.72	43.33	41.07	427.09	307.91	334.1	266.26	333.84	55.885	2.57862	302.757	42.7067	2.82563
ENSG00000112562	SMOC2	99.49	31.87	91.57	31.54	267.08	570.27	402.48	112	337.957	63.6175	2.40935	361.583	51.66	2.80721
ENSG00000255905		99.49	31.87	91.57	31.54	267.08	570.27	402.48	112	337.957	63.6175	2.40935	361.583	51.66	2.80721
ENSG00000105696	TMEM59L	110.06	62.66	36.01	36.18	217.11	435.47	299.74	205.12	289.36	61.2275	2.24061	313.443	44.95	2.80181
ENSG00000187260	WDR86	85.59	35.36	30.02	30.81	122.25	108.96	295.06	267.82	198.522	45.445	2.12711	223.947	32.0633	2.80416
ENSG00000143196	DPT	89.92	29.83	29.12	32.13	1774.77	194.96	247.42	175.42	598.143	45.25	3.7245	205.933	30.36	2.76193
ENSG00000183196	CHST6	77.13	31.49	28.33	24.53	153.69	174.55	148.57	241.01	179.455	40.37	2.15227	188.043	28.1167	2.74157
ENSG00000143127	ITGA10	309.27	175.68	344.94	282.25	1775.74	1713.2	1733.97	1770.52	1748.36	278.035	2.65266	1739.23	267.623	2.70017
ENSG00000204103	MAFB	226.06	92.73	72.75	82.37	1806.74	355.44	683.33	574.86	855.092	118.478	2.85147	537.877	82.6167	2.70277
ENSG00000118971	CCND2	102.59	62.75	31.25	34.47	253.94	556.53	101.85	179.91	273.058	57.765	2.24094	279.43	42.8233	2.70602
ENSG00000064886	CHI3L2	82.45	25.47	25.57	25.08	2089.9	73.84	306.15	121.35	647.81	39.6425	4.03045	167.113	25.3733	2.71944
ENSG00000092445	TYRO3	174.79	63.58	75.43	67.12	380.35	440.55	410.2	452.42	420.88	95.23	2.14392	434.39	68.71	2.6604
ENSG00000231528	NCRNA00256A	168.48	75.55	93.65	78	559.34	501.56	540.91	514.13	528.985	103.92	2.34775	518.867	82.4	2.65465
ENSG00000169902	TPST1	736.39	326.48	329.17	390.95	4952.99	1822.91	2424.31	2271.41	2867.9	445.748	2.6857	2172.88	348.867	2.63886
ENSG00000136457	CHAD	94.11	27.69	31.01	29.53	129.88	290.48	73.56	190.47	171.097	45.585	1.90819	184.837	29.41	2.65187
ENSG00000183578	TNFAIP8L3	170.33	65.18	78.4	61.27	421.74	402.67	375.4	449.49	412.325	93.795	2.1362	409.187	68.2833	2.58315
ENSG00000198756	GLT25D2	109.11	47.32	40.1	50.18	206.04	319.91	164.64	328.23	254.705	61.6775	2.04601	270.927	45.8667	2.56238
ENSG00000177283	FZD8	186.84	104.46	70.9	64.21	591.99	510.73	477.98	401.94	495.66	106.603	2.21711	463.55	79.8567	2.53724
ENSG00000111215	PRR4	135.96	51.66	44.79	38.53	192.66	311.38	175.79	301.7	245.382	67.735	1.85706	262.957	44.9933	2.54704
ENSG00000029559	IBSP	99.28	31.99	29.4	30.35	746.39	222.5	148.06	168.35	321.325	47.755	2.75031	179.637	30.58	2.55442
ENSG00000157514	TSC22D3	388.24	173.14	114.3	154.29	2959.32	584.69	1208.53	733.23	1371.44	207.492	2.72456	842.15	147.243	2.51587
ENSG00000167578	RAB4B	92.66	24.62	28.73	23.56	189.75	185.98	106.98	156.15	159.715	42.3925	1.91362	149.703	25.6367	2.54583
ENSG00000104267	CA2	91.45	27.51	28.25	30.62	123.89	30.78	442.84	28.81	156.58	44.4575	1.8164	167.477	28.7933	2.54015
ENSG00000162944	RFTN2	181.11	107.06	99.25	89.56	760.18	602.72	504.5	575.57	610.743	119.245	2.35664	560.93	98.6233	2.50782
ENSG00000197696	NMB	316.62	184.14	159.32	72.85	1021.35	801.74	958.27	593.97	843.832	183.232	2.20328	784.66	138.77	2.49937
ENSG00000164379	FOXQ1	78.07	26.25	34.78	44.61	212.19	97.58	321.18	159.73	197.67	45.9275	2.10566	192.83	35.2133	2.45314
ENSG00000124225	PMEPA1	196.03	162.67	89.27	139.15	855.5	622.23	774.37	686.89	734.747	146.78	2.32359	694.497	130.363	2.41343
ENSG00000198555		209.26	84.24	69.53	64.25	585.53	446.82	347.68	370.97	437.75	106.82	2.03493	388.49	72.6733	2.41838
ENSG00000214617		209.26	84.24	69.53	64.25	585.53	446.82	347.68	370.97	437.75	106.82	2.03493	388.49	72.6733	2.41838
ENSG00000130821	SLC6A8	172.46	76.45	53.43	54.58	392.87	396.79	257.73	330.98	344.593	89.23	1.94929	328.5	61.4867	2.41755
ENSG00000105880	DLX5	465.43	273.56	352.27	294.61	2882.05	1312.99	1830.79	1705.73	1932.89	346.467	2.47997	1616.5	306.813	2.39744
ENSG00000177453		108.37	45.76	35.04	36.71	189.99	205.55	185.38	227.37	202.073	56.47	1.83932	206.1	39.17	2.39552
ENSG00000204248	COL11A2	94.93	28.93	29.36	29.27	94.97	192.84	66.09	200.53	138.607	45.6225	1.60319	153.153	29.1867	2.3916
ENSG00000162723	SLAMF9	89.8	32.83	30.14	31.47	91.21	193.27	124.41	163.23	143.03	46.06	1.63473	160.303	31.48	2.3483
ENSG00000198768	APCDD1L	460.12	336.82	305.24	283.44	486.4	2235.19	1050.06	1291.51	1265.79	346.405	1.86951	1525.59	308.5	2.30602
ENSG00000197892	KIF13B	137.44	71.55	50.68	52.46	327.17	281.77	272.56	316.23	299.433	78.0325	1.94008	290.187	58.23	2.31715
ENSG00000162493	PDPN	94.73	35.57	30.04	37.88	196.07	195	131.74	185.24	177.012	49.555	1.83675	170.66	34.4967	2.3066
ENSG00000060718	COL11A1	373.66	291.87	97.21	206.58	787.11	1232.36	608.48	1048.87	919.205	242.33	1.92341	963.237	198.553	2.27836
ENSG00000025708	TYMP	216.5	134.09	94.63	118.32	1253.89	375.34	836.81	463.72	732.44	140.885	2.37819	558.623	115.68	2.27174
ENSG00000130489	SCO2	216.5	134.09	94.63	118.32	1253.89	375.34	836.81	463.72	732.44	140.885	2.37819	558.623	115.68	2.27174
ENSG00000153976	HS3ST3A1	345.88	189.22	178.24	78.4	695.18	748.49	922.18	472.63	709.62	197.935	1.84202	714.433	148.62	2.26517
ENSG00000175318	GRAMD2	73.62	26.35	24.61	25.45	114.04	165.59	50.54	157.62	121.948	37.5075	1.70101	124.583	25.47	2.29024
ENSG00000167771	RCOR2	95.96	56.53	35.22	50.16	119.1	296.88	69.27	316.34	200.397	59.4675	1.75269	227.497	47.3033	2.26583
ENSG00000082196	C1QTNF3	80.63	33.51	28.96	32.86	98.95	247.41	48.72	162.6	139.42	43.99	1.66419	152.91	31.7767	2.26664
ENSG00000148735	C10orf81	86.32	29.71	26.32	27.58	310.84	125.18	145.29	130.61	177.98	42.4825	2.06677	133.693	27.87	2.26214
ENSG00000163132	MSX1	454.34	158.72	288.95	251.06	1343.51	1416.76	709.64	1139.67	1152.39	288.267	1.99916	1088.69	232.91	2.22475
ENSG00000100003	SEC14L2	109.65	46.04	58.98	44.12	302.34	209.12	260.61	230.34	250.602	64.6975	1.95362	233.357	49.7133	2.23083
ENSG00000169239	CA5B	225.51	38.77	63.04	45.77	450.59	167.37	237.09	287.52	285.643	93.2725	1.61469	230.66	49.1933	2.22923
ENSG00000165072	MAMDC2	152.62	45.25	33.16	41.43	1191.25	222.3	118	206.7	434.562	68.115	2.67352	182.333	39.9467	2.19043
ENSG00000092096	SLC22A17	405.11	127.02	116.19	81.3	687.44	498.74	452.42	505.64	536.06	182.405	1.55525	485.6	108.17	2.16647
ENSG00000185275	CD24P4	121.51	60.14	47.12	59.08	180.3	300.97	295.39	155.17	232.958	71.9625	1.69475	250.51	55.4467	2.1757
ENSG00000186417	GLDN	90.17	22.48	23.58	25.95	967.55	82.33	110	136.73	324.152	40.545	2.99908	109.687	24.0033	2.19208
ENSG00000119630	PGF	221.99	76.74	39.55	39.48	422.17	306.21	196.01	197.51	280.475	94.44	1.5704	233.243	51.9233	2.16738
ENSG00000147588	PMP2	83.48	22.96	24.89	24.94	86.8	160.62	43.36	127.7	104.62	39.0675	1.42112	110.56	24.2633	2.18798
ENSG00000198682	PAPSS2	1321.54	943.43	1037.03	860.82	1641.09	4687.41	3438.6	4372.53	3534.91	1040.7	1.76411	4166.18	947.093	2.13715
ENSG00000109107	ALDOC	608.03	394.58	328.23	339.67	411.36	1661.46	1373.22	1623.52	1267.39	417.627	1.60157	1552.73	354.16	2.13234
ENSG00000196569	LAMA2	106.29	47.76	37.41	61.07	547.33	264.1	186.53	193.07	297.757	63.1325	2.23768	214.567	48.7467	2.13805
ENSG00000175426	PCSK1	83.36	29.4	30.97	29.22	169.7	76.49	207.26	108.37	140.455	43.2375	1.69975	130.707	29.8633	2.12989
ENSG00000124159	MATN4	75	26	24.49	23.85	84.12	176.31	38.51	110.98	102.48	37.335	1.45674	108.6	24.78	2.13178
ENSG00000186469	GNG2	103.58	37.06	43.01	43.13	775.65	181.87	152.74	191.93	325.548	56.695	2.52157	175.513	41.0667	2.09554
ENSG00000130600	H19	105.62	182.7	49.06	42.81	1681.2	379.8	226.43	554.05	710.37	95.0475	2.90185	386.76	91.5233	2.07923
ENSG00000132688	NES	177.29	56.72	56.74	57.02	228.4	284.84	176.92	259.15	237.327	86.9425	1.44875	240.303	56.8267	2.08022
ENSG00000104332	SFRP1	369	54.94	60.98	68.93	766.55	197.14	492.68	89.39	386.44	138.463	1.48075	259.737	61.6167	2.07566
ENSG00000108176	DNAJC12	121.52	50.83	44.47	38.41	348.51	182.06	224.45	158.47	228.373	63.8075	1.83959	188.327	44.57	2.07909
ENSG00000156234	CXCL13	80.58	28.85	27.57	25.22	1382.04	50.4	229.97	65.38	431.947	40.555	3.4129	115.25	27.2133	2.08238
ENSG00000154217	PITPNC1	120.1	38.65	37.48	39.31	396.17	132.86	210.23	139.56	219.705	58.885	1.8996	160.883	38.48	2.06383
ENSG00000152268	SPON1	94.31	26.79	24.61	27.5	661.89	56.8	169.87	103.92	248.12	43.3025	2.51852	110.197	26.3	2.06695
ENSG00000156535	CD109	141.27	52.35	57.7	70.88	243.86	280.62	201.49	258.92	246.223	80.55	1.61201	247.01	60.31	2.0341
ENSG00000198417	MT1F	213.97	46.95	114.36	43.11	1569.43	196.8	282.1	354.8	600.783	104.598	2.52199	277.9	68.14	2.02799
ENSG00000152463	OLAH	97.54	29.13	31.06	31.47	322.56	46.75	260.45	70.48	175.06	47.3	1.88794	125.893	30.5533	2.0428
ENSG00000121335	PRB2	85.61	30.45	29.11	27.22	86.44	50.21	272.8	33.87	110.83	43.0975	1.36267	118.96	28.9267	2.04
ENSG00000251655	PRB1	85.61	30.45	29.11	27.22	86.44	50.21	272.8	33.87	110.83	43.0975	1.36267	118.96	28.9267	2.04
ENSG00000114023	FAM162A	466.39	140.62	105.42	78.97	529.71	589.38	294.61	420.48	458.545	197.85	1.21266	434.823	108.337	2.00491
ENSG00000175264	CHST1	97.31	34.67	38.61	38.91	129.01	129.03	149.61	177.13	146.195	52.375	1.48094	151.923	37.3967	2.02236
ENSG00000129270	MMP28	104.56	42.29	29.87	40.99	207.79	187.27	133.41	138.34	166.703	54.4275	1.61487	153.007	37.7167	2.02032
ENSG00000181458	TMEM45A	723.77	218.53	214.68	200.22	1162.55	877.96	695.77	953.17	922.362	339.3	1.44277	842.3	211.143	1.99611
ENSG00000095739	BAMBI	2630.61	814.51	932.91	1147.59	5096	3438.6	3719.28	4316.52	4142.6	1381.4	1.5844	3824.8	965.003	1.98678
ENSG00000061656	SPAG4	146.14	62.69	41.32	42.65	103.16	217.45	170.95	200.56	173.03	73.2	1.24111	196.32	48.8867	2.00569
ENSG00000179862	CITED4	230.31	54.56	64.75	74.8	241.52	198.56	361.35	216.14	254.393	106.105	1.26156	258.683	64.7033	1.99928
ENSG00000151617	EDNRA	151.16	42.08	47.38	55.59	620.48	168.01	192.73	216.38	299.4	74.0525	2.01545	192.373	48.35	1.99232
ENSG00000021762	OSBPL5	460.41	347.36	305.06	319.46	2813.94	895.19	1586.94	1314.21	1652.57	358.072	2.20639	1265.45	323.96	1.96576
ENSG00000109472	CPE	138.18	43.4	30.93	40.08	264.9	116.95	183.53	149.07	178.613	63.1475	1.50004	149.85	38.1367	1.97427
ENSG00000070214	SLC44A1	1521.08	721.13	760.94	743.05	3406.88	2655.27	3205.22	2679.12	2986.62	936.55	1.67309	2846.54	741.707	1.94029
ENSG00000163637	PRICKLE2	385.92	135.84	151.85	132.31	981.81	524.88	519.29	550.4	644.095	201.48	1.67664	531.523	140	1.92471
ENSG00000205362	MT1A	5358.24	2433.56	3568.2	617.94	24218	7368.63	11353.8	6119.36	12264.9	2994.49	2.03416	8280.58	2206.57	1.90793
ENSG00000161958	FGF11	94.18	42.46	24.05	33.39	95.58	148.01	88.22	143.88	118.922	48.52	1.29337	126.703	33.3	1.92786
ENSG00000115935	WIPF1	344.02	98.01	108.38	124.49	853.69	391.48	415.75	425.53	521.612	168.725	1.6283	410.92	110.293	1.89751
ENSG00000112773	FAM46A	1347.89	1357.87	1089.41	1010.03	1795.05	4776.93	3280.57	4704.7	3639.31	1201.3	1.59907	4254.07	1152.44	1.88416
ENSG00000137834	SMAD6	535.8	322.46	371.8	261.69	989.12	1409.64	876.81	1222	1124.39	372.938	1.59214	1169.48	318.65	1.87583
ENSG00000091513	TF	77.55	30.78	29.82	33.11	189.57	139.03	86.06	122.98	134.41	42.815	1.65045	116.023	31.2367	1.8931
ENSG00000159388	BTG2	224.53	92.95	60.2	72.79	622.21	290.19	275.98	257.06	361.36	112.618	1.68201	274.41	75.3133	1.86536
ENSG00000127824	TUBA4A	231.62	68.34	69.34	72.33	349.53	320.14	212.36	228.58	277.652	110.408	1.33044	253.693	70.0033	1.85759
ENSG00000111199	TRPV4	85.78	28.61	34.69	34.52	94.05	146.21	96.08	115.58	112.98	45.9	1.2995	119.29	32.6067	1.87123
ENSG00000121068	TBX2	282.9	53.79	68.2	55.67	790.04	244.73	184.92	212.13	357.955	115.14	1.63639	213.927	59.22	1.85296
ENSG00000187091	PLCD1	330.98	156.4	154.99	149.58	893.41	742.81	351.72	555.02	635.74	197.988	1.68303	549.85	153.657	1.83933
ENSG00000147408	CSGALNACT1	86.67	28.15	29.94	27.06	153.16	111.34	95.07	102.49	115.515	42.955	1.42718	102.967	28.3833	1.85906
ENSG00000125384	PTGER2	127.13	35.58	78.04	43	337.79	131.58	253.72	168.27	222.84	70.9375	1.65139	184.523	52.2067	1.8215
ENSG00000066248	NGEF	95.39	56.17	29.94	27.99	129.99	252.52	68.19	79.5	132.55	52.3725	1.33966	133.403	38.0333	1.81046
ENSG00000145675	PIK3R1	124.64	46.45	45.22	41.41	412.63	141.8	170.54	152.27	219.31	64.43	1.76717	154.87	44.36	1.80373
ENSG00000007944	MYLIP	294.6	71.22	98.07	95.36	868	269.81	372.69	272.56	445.765	139.812	1.67279	305.02	88.2167	1.78978
ENSG00000186684	CYP27C1	142.58	40.85	43.6	44.41	213.25	178.35	113.71	156.45	165.44	67.86	1.28567	149.503	42.9533	1.79934
ENSG00000187068	C3orf70	0	68.6	66.84	93.06	0	303.12	137.92	348.63	197.417	57.125	1.78906	263.223	76.1667	1.78906
ENSG00000124191	TOX2	264.02	160.27	70.11	93.63	233.13	347.42	366.01	398.45	336.252	147.007	1.19366	370.627	108.003	1.77889
ENSG00000163995	ABLIM2	89.3	31.43	27.66	31.13	200.06	49.77	190.42	74.07	128.58	44.88	1.51852	104.753	30.0733	1.80044
ENSG00000101825	MXRA5	330.47	745.27	208.06	234.21	2146.88	2030.12	1107.53	900.42	1546.24	379.502	2.02658	1346.02	395.847	1.76569
ENSG00000115919	KYNU	86.16	32.53	29.79	31.31	250.49	99.18	169.48	56.29	143.86	44.9475	1.67835	108.317	31.21	1.79517
ENSG00000114268	PFKFB4	101.84	28	32.44	31.64	86.24	88.23	105.07	125.49	101.257	48.48	1.06257	106.263	30.6933	1.79165
ENSG00000145040	UCN2	101.84	28	32.44	31.64	86.24	88.23	105.07	125.49	101.257	48.48	1.06257	106.263	30.6933	1.79165
ENSG00000175155	YPEL2	127.39	70.18	56.31	61.71	456.79	242.77	192.4	203.08	273.76	78.8975	1.79486	212.75	62.7333	1.76186
ENSG00000111913	FAM65B	130.31	62.31	39.54	49.49	200.82	99.09	300.68	113.05	178.41	70.4125	1.34129	170.94	50.4467	1.76066
ENSG00000188763	FZD9	132.57	46.57	54.01	47.17	116.11	191.77	89.95	216.89	153.68	70.08	1.13285	166.203	49.25	1.75475
ENSG00000115461	IGFBP5	10116.9	4114.94	3306.27	3372.64	24723.4	11852.3	11857.3	11992.7	15106.4	5227.69	1.53092	11900.8	3597.95	1.72581
ENSG00000141314	RHBDL3	99.41	28.98	30.89	31.6	101.36	182.62	39.76	86.7	102.61	47.72	1.10451	103.027	30.49	1.75661
ENSG00000170412	GPRC5C	125.14	40.86	43.17	41.33	472.4	166.34	145.57	108.4	223.177	62.625	1.83338	140.103	41.7867	1.74538
ENSG00000144645	OSBPL10	506.29	187.02	174.98	180	1337.78	540.03	703.67	546.23	781.928	262.072	1.57707	596.643	180.667	1.72354
ENSG00000043143	PHF15	143.37	83.99	110.66	92.1	299.57	287.52	328.76	332.33	312.045	107.53	1.53701	316.203	95.5833	1.72602
ENSG00000143867	OSR1	678.9	77.64	224.1	209.12	264.02	795.38	308.17	575.32	485.723	297.44	0.707534	559.623	170.287	1.71649
ENSG00000148344	PTGES	1170.99	1596.81	1094.13	936.89	709.37	3816.65	4249.13	3788.7	3140.96	1199.71	1.38853	3951.49	1209.28	1.70825
ENSG00000255824		1170.99	1596.81	1094.13	936.89	709.37	3816.65	4249.13	3788.7	3140.96	1199.71	1.38853	3951.49	1209.28	1.70825
ENSG00000151632	AKR1C2	173.29	86.61	109.18	72.91	621.18	212.69	411.17	260.2	376.31	110.498	1.76791	294.687	89.5667	1.71815
ENSG00000134602		326.69	74.79	81.98	86.74	248.56	289.31	172.52	337.71	262.025	142.55	0.878236	266.513	81.17	1.71519
ENSG00000138678	AGPAT9	95.62	28.36	35.27	28.73	146.21	70.81	158.48	74.29	112.448	46.995	1.25867	101.193	30.7867	1.71674
ENSG00000065621	GSTO2	124.1	99.3	128.59	76.62	567.3	348.26	312.23	321.54	387.332	107.153	1.85391	327.343	101.503	1.68928
ENSG00000131187	F12	107.31	36.21	34.26	35.53	121.66	151.57	88.3	104.39	116.48	53.3275	1.12713	114.753	35.3333	1.69943
ENSG00000164105	SAP30	741.44	173.92	137.9	148.71	1935.6	481.35	493.1	493.37	850.855	300.493	1.50158	489.273	153.51	1.67231
ENSG00000120594	PLXDC2	266.07	117.44	71.81	81.69	1627.09	270.93	307.59	287.69	623.325	134.252	2.21504	288.737	90.3133	1.67674
ENSG00000169372	CRADD	369.79	167.19	141.02	159.13	443.52	297.44	673.8	505.45	480.053	209.282	1.19774	492.23	155.78	1.65982
ENSG00000169715	MT1E	1377.36	342.92	512.54	135.12	4161.45	1403.66	850.71	860.46	1819.07	591.985	1.61957	1038.28	330.193	1.65281
ENSG00000211445	GPX3	176.4	81.1	95.44	88.11	416.37	218.63	326.33	291	313.082	110.263	1.5056	278.653	88.2167	1.65935
ENSG00000099194	SCD	1556.87	634.27	521.9	482.41	1624.87	2181.46	1292.74	1646.45	1686.38	798.862	1.07791	1706.88	546.193	1.64388
ENSG00000256545		1556.87	634.27	521.9	482.41	1624.87	2181.46	1292.74	1646.45	1686.38	798.862	1.07791	1706.88	546.193	1.64388
ENSG00000256390		186.14	97.26	144.79	127.61	387.08	396.93	377.16	384.22	386.348	138.95	1.47533	386.103	123.22	1.64775
ENSG00000258839	MC1R	186.14	97.26	144.79	127.61	387.08	396.93	377.16	384.22	386.348	138.95	1.47533	386.103	123.22	1.64775
ENSG00000258947		186.14	97.26	144.79	127.61	387.08	396.93	377.16	384.22	386.348	138.95	1.47533	386.103	123.22	1.64775
ENSG00000158716	DUSP23	899.51	330.98	311.38	211.96	4054.42	636.24	1188.08	843.64	1680.6	438.457	1.93846	889.32	284.773	1.64289
ENSG00000145681	HAPLN1	362.16	1152.21	715.69	820.68	275.19	3524.79	1828.35	3029.4	2164.43	762.685	1.50483	2794.18	896.193	1.64054
ENSG00000112759	SLC29A1	141.11	58.55	50	63.16	194.65	224.78	111.8	204.49	183.93	78.205	1.23382	180.357	57.2367	1.65584
ENSG00000187957	DNER	80.06	25.31	25.49	22.49	91.42	78.91	85.19	69.75	81.3175	38.3375	1.08481	77.95	24.43	1.6739
ENSG00000182704	TSKU	798.87	462.22	412.65	387.82	2179.04	1287.93	1521.69	1110.17	1524.71	515.39	1.5648	1306.6	420.897	1.63428
ENSG00000081189	MEF2C	93	27.86	28.91	33.28	197.83	121.01	77.43	86.79	120.765	45.7625	1.39996	95.0767	30.0167	1.66333
ENSG00000162545	CAMK2N1	419.76	37.57	49.11	55.68	292.14	116.97	188.96	136.97	183.76	140.53	0.386945	147.633	47.4533	1.63744
ENSG00000131459	GFPT2	307.63	139.24	193.23	129.32	495.97	511.44	497.52	413.19	479.53	192.355	1.31785	474.05	153.93	1.62276
ENSG00000187151	ANGPTL5	95.19	35.54	39.64	34.32	279.9	196.96	66.4	76.21	154.868	51.1725	1.59759	113.19	36.5	1.63278
ENSG00000100292	HMOX1	771.45	266.39	338.65	246.85	2453.44	865.45	1164.33	569.95	1263.29	405.835	1.63822	866.577	283.963	1.60962
ENSG00000067113	PPAP2A	825.9	334.37	226.16	317.79	4697.75	817.58	984.4	858.66	1839.6	426.055	2.11028	886.88	292.773	1.59895
ENSG00000117318	ID3	7973.21	3496.47	2654.05	2375.23	16854.2	7570.84	10406.6	7793.71	10656.3	4124.74	1.36933	8590.38	2841.92	1.59586
ENSG00000104043	ATP8B4	121.81	41.94	32.04	44.31	706.67	58.6	201.1	103.31	267.42	60.025	2.15547	121.003	39.43	1.61768
ENSG00000148180	GSN	513.72	259.97	247.61	342.79	1771.75	944.09	766.59	856.44	1084.72	341.023	1.66938	855.707	283.457	1.59399
ENSG00000140564	FURIN	170.5	76.65	82.41	78.56	214.35	235.6	235.43	248.14	233.38	102.03	1.19369	239.723	79.2067	1.59768
ENSG00000130203	APOE	111.22	54.2	30.44	27.26	2451.66	114.93	124.97	101.55	698.277	55.78	3.64598	113.817	37.3	1.60946
ENSG00000137285	TUBB2B	699.28	847.95	200.52	337.76	764.38	2071.16	416.46	1667.33	1229.83	521.378	1.23806	1384.98	462.077	1.58366
ENSG00000147454	SLC25A37	374.29	299.48	178.97	184.5	1416.39	571.67	757.26	645.22	847.635	259.31	1.70877	658.05	220.983	1.57426
ENSG00000215298		374.29	299.48	178.97	184.5	1416.39	571.67	757.26	645.22	847.635	259.31	1.70877	658.05	220.983	1.57426
ENSG00000088826	SMOX	126.98	84.34	60.53	64.49	202.52	157.3	299.27	170.55	207.41	84.085	1.30257	209.04	69.7867	1.58276
ENSG00000185112	FAM43A	1996.55	238.9	331.2	177.72	1355.52	831.64	792.74	597.97	894.467	686.092	0.382626	740.783	249.273	1.57132
ENSG00000144785		944.35	320.92	352.87	289.62	1330.59	1097.33	738.27	1024.28	1047.62	476.94	1.13523	953.293	321.137	1.56973
ENSG00000257727	CNPY2	944.35	320.92	352.87	289.62	1330.59	1097.33	738.27	1024.28	1047.62	476.94	1.13523	953.293	321.137	1.56973
ENSG00000102359	SRPX2	596.64	281.5	341	310.56	1306.19	897.27	874.45	989.42	1016.83	382.425	1.41083	920.38	311.02	1.56522
ENSG00000130822	PNCK	104.48	34.64	30.64	31.7	146.83	108.07	79.95	103.78	109.657	50.365	1.12251	97.2667	32.3267	1.58922
ENSG00000095752	IL11	165.85	57.55	56.18	47.8	144.32	122.37	209.54	150.15	156.595	81.845	0.936072	160.687	53.8433	1.57741
ENSG00000132481	TRIM47	191.76	52.18	65.73	77.71	201.33	140.73	207.59	233.48	195.782	96.845	1.0155	193.933	65.2067	1.57247
ENSG00000170293	CMTM8	296.04	57.35	68.97	49	841.41	133.68	246.18	141.82	340.772	117.84	1.53198	173.893	58.44	1.57317
ENSG00000167772	ANGPTL4	393.21	118.68	63.29	89.68	352.46	182.95	397.26	214.76	286.857	166.215	0.787284	264.99	90.55	1.54915
ENSG00000109846	CRYAB	11694.9	3352.42	2418.67	2502.49	17812.9	7288.2	8985.14	7712.5	10449.7	4992.11	1.06574	7995.28	2757.86	1.5356
ENSG00000197329	PELI1	127.97	46.93	50.03	55.5	246.6	141.39	154.45	151.65	173.523	70.1075	1.30748	149.163	50.82	1.55342
ENSG00000189060	H1F0	866.08	360.51	373.59	477.19	892.31	926.15	1190.44	1386.1	1098.75	519.342	1.0811	1167.56	403.763	1.53192
ENSG00000056998	GYG2	103.95	56.57	45.94	56.64	104.25	182.34	89.81	192.59	142.248	65.775	1.11279	154.913	53.05	1.54604
ENSG00000112312	GMNN	206.54	54.5	74.21	67.31	492.66	125.26	298.09	145.9	265.478	100.64	1.39939	189.75	65.34	1.53806
ENSG00000131724	IL13RA1	1579.04	797.1	759.54	873.26	2406.03	2221.12	2388.88	2378.24	2348.57	1002.23	1.22856	2329.41	809.967	1.52403
ENSG00000162413	KLHL21	334.58	150.72	132.61	154.02	448.63	411.7	430.23	418.99	427.387	192.982	1.14707	420.307	145.783	1.52762
ENSG00000116667	C1orf21	105.91	51.99	51.03	55.31	139.34	151.26	147.69	160.75	149.76	66.06	1.1808	153.233	52.7767	1.53776
ENSG00000168461	RAB31	4445.37	1623.52	1578.58	2323.86	18408	4065.97	6880.97	4744.45	8524.84	2492.83	1.77389	5230.46	1841.99	1.50568
ENSG00000173210	ABLIM3	142.66	34.92	42.82	42.23	271.51	128.13	99.79	117	154.108	65.6575	1.23091	114.973	39.99	1.52359
ENSG00000232427	PRR24	1444.93	829.56	967.3	765.67	3574.82	1741.1	3275.18	2221.12	2703.06	1001.87	1.4319	2412.47	854.177	1.4979
ENSG00000257704		1444.93	829.56	967.3	765.67	3574.82	1741.1	3275.18	2221.12	2703.06	1001.87	1.4319	2412.47	854.177	1.4979
ENSG00000137825	ITPKA	89.17	29.16	30.69	36.23	129.87	71.24	102.12	101.2	101.108	46.3125	1.12642	91.52	32.0267	1.51481
ENSG00000182871	COL18A1	103	34.63	44.44	44.91	201.36	72.03	187.57	92.76	138.43	56.745	1.28659	117.453	41.3267	1.50694
ENSG00000004799	PDK4	112	37.86	33.93	36.07	726.46	40.95	221.31	44.4	258.28	54.965	2.23235	102.22	35.9533	1.50748
ENSG00000067955	CBFB	364.7	131.4	122.12	122	863.37	385.37	301.17	364.02	478.483	185.055	1.37051	350.187	125.173	1.4842
ENSG00000186350	RXRA	1395.23	503.63	449.71	293.06	1851.11	1199.45	977.71	1286.49	1328.69	660.408	1.00858	1154.55	415.467	1.47453
ENSG00000202058		140.91	65.42	56.47	38.3	470.24	132.67	168.03	148.33	229.817	75.275	1.61025	149.677	53.3967	1.48703
ENSG00000202198	RN7SK	140.91	65.42	56.47	38.3	470.24	132.67	168.03	148.33	229.817	75.275	1.61025	149.677	53.3967	1.48703
ENSG00000223255		140.91	65.42	56.47	38.3	470.24	132.67	168.03	148.33	229.817	75.275	1.61025	149.677	53.3967	1.48703
ENSG00000241628		140.91	65.42	56.47	38.3	470.24	132.67	168.03	148.33	229.817	75.275	1.61025	149.677	53.3967	1.48703
ENSG00000132429	POPDC3	364.46	63.4	86.41	83.92	355.66	177.21	268.44	205.19	251.625	149.547	0.750671	216.947	77.91	1.47746
ENSG00000168874	ATOH8	322.67	145.9	115.24	97.97	607.48	330.4	350.11	308.99	399.245	170.445	1.22797	329.833	119.703	1.46227
ENSG00000198610	AKR1C4	303.78	102.03	116.1	110.48	609.4	216.08	420.77	267.06	378.327	158.097	1.25882	301.303	109.537	1.4598
ENSG00000180817	PPA1	5269.17	1655.1	1857.81	2311.29	5724.01	6655.51	4258.7	4990.55	5407.19	2773.34	0.963254	5301.59	1941.4	1.44933
ENSG00000135547	HEY2	130.21	30.5	31.4	40.07	238.66	142.26	70.72	70.21	130.463	58.045	1.16839	94.3967	33.99	1.47363
ENSG00000116679	IVNS1ABP	444.18	216.49	163.69	238.65	600.98	577.53	470.08	643.69	573.07	265.753	1.10863	563.767	206.277	1.45052
ENSG00000153823	PID1	322.25	181.08	73.97	81.54	512.79	265.43	412.14	244.43	358.698	164.71	1.12284	307.333	112.197	1.45377
ENSG00000019549	SNAI2	2163.55	449.87	639.86	625.32	5944.2	1568.6	1459.74	1646.61	2654.79	969.65	1.45306	1558.32	571.683	1.4467
ENSG00000151136	BTBD11	87.9	28.22	28.52	28.48	242.66	60.52	110.77	65.33	119.82	43.28	1.4691	78.8733	28.4067	1.47331
ENSG00000144063	MALL	219.91	32.4	78.46	77.55	116.82	180.41	121.32	213.92	158.118	102.08	0.631297	171.883	62.8033	1.45252
ENSG00000127418	FGFRL1	698.5	169.99	160.12	148.46	1126.44	492.53	352.25	456.67	606.972	294.268	1.0445	433.817	159.523	1.44332
ENSG00000105722	ERF	205.63	123.22	110.83	70.68	678.43	224.18	312.13	292.05	376.697	127.59	1.56189	276.12	101.577	1.44273
ENSG00000179241	LDLRAD3	101.2	43.91	42.06	39.04	213.93	107.84	137.67	94.84	138.57	56.5525	1.29295	113.45	41.67	1.44498
ENSG00000110330	BIRC2	988.58	298.47	314	286.95	2079.47	746.51	860.33	809.67	1123.99	472	1.25178	805.503	299.807	1.42586
ENSG00000162373	BEND5	99.44	41.82	28.77	30.02	109.72	137.29	47.23	90.08	96.08	50.0125	0.941947	91.5333	33.5367	1.44856
ENSG00000131480	AOC2	84.39	29.12	26.25	27.65	129.46	83.63	57.38	86.17	89.16	41.8525	1.09108	75.7267	27.6733	1.4523
ENSG00000138207	RBP4	90.48	40.4	38.85	31.9	158.89	177.13	63.29	60.09	114.85	50.4075	1.18804	100.17	37.05	1.43491
ENSG00000144668	ITGA9	90.03	30.32	28.39	34.59	120.51	78.22	87.27	87.09	93.2725	45.8325	1.02508	84.1933	31.1	1.43679
ENSG00000234004		1172.88	239.84	205.26	52.84	4390.4	494.53	440.73	390.68	1429.09	417.705	1.77454	441.98	165.98	1.41297
ENSG00000104783	KCNN4	137.35	42.53	50.26	45.61	140.27	145.55	91.72	134.52	128.015	68.9375	0.892952	123.93	46.1333	1.42564
ENSG00000143387	CTSK	246.46	106.76	213.62	145.32	2840.39	440.43	470.51	325.49	1019.2	178.04	2.51717	412.143	155.233	1.40871
ENSG00000146122	DAAM2	225.44	112.07	113.77	126.48	291.75	230.66	395.28	310.16	306.962	144.44	1.08759	312.033	117.44	1.40978
ENSG00000135929	CYP27A1	222.95	104.17	98.89	113.35	680.26	215.06	286.29	336.82	379.607	134.84	1.49326	279.39	105.47	1.40545
ENSG00000128274	A4GALT	295.77	80.34	78.32	101.55	179.3	196.31	287.08	203.51	216.55	138.995	0.639667	228.967	86.7367	1.40042
ENSG00000088448	ANKRD10	202.98	89.37	64.13	93.67	658.55	185.61	215.54	248.68	327.095	112.538	1.5393	216.61	82.39	1.39456
ENSG00000170290	SLN	77.73	27.26	25.29	24.5	217.41	83.63	49.32	72.9	105.815	38.695	1.45133	68.6167	25.6833	1.41773
ENSG00000148143	ZNF462	243.86	136.86	87.77	87.57	428.21	225.21	297.6	296.26	311.82	139.015	1.16547	273.023	104.067	1.39152
ENSG00000171840	NINJ2	258.44	154.45	225.49	159.39	669.16	386.96	527.65	495.85	519.905	199.442	1.38228	470.153	179.777	1.38693
ENSG00000153898	MCOLN2	88.29	33.47	29.82	29.92	86.4	127.37	45.61	74.74	83.53	45.375	0.880397	82.5733	31.07	1.41015
ENSG00000214274	ANG	464.3	190.26	236.09	139.88	529.12	431.71	512.83	534.29	501.987	257.632	0.962337	492.943	188.743	1.385
ENSG00000072682	P4HA2	1592.24	791.69	786.72	813.78	1855.19	2403.14	1669.25	2155.91	2020.87	996.108	1.0206	2076.1	797.397	1.38051
ENSG00000248721		1592.24	791.69	786.72	813.78	1855.19	2403.14	1669.25	2155.91	2020.87	996.108	1.0206	2076.1	797.397	1.38051
ENSG00000143333	RGS16	96.36	26.55	27.14	29.86	107.78	47.36	46.7	127.75	82.3975	44.9775	0.873397	73.9367	27.85	1.40861
ENSG00000145860	RNF145	594.55	277.31	211.96	167.54	798.87	566.5	558.4	582.12	626.472	312.84	1.00183	569.007	218.937	1.37793
ENSG00000124216	SNAI1	88.05	29.42	31.84	29.2	177	88.92	75.27	74.92	104.028	44.6275	1.22096	79.7033	30.1533	1.40232
ENSG00000137745	MMP13	74.21	29.64	27.79	27.45	112.77	35.36	132.92	55.75	84.2	39.7725	1.08205	74.6767	28.2933	1.4002
ENSG00000101665	SMAD7	448.97	182.98	167.22	149.26	987.92	424.93	441.07	426.98	570.225	237.108	1.26599	430.993	166.487	1.37226
ENSG00000103145	HCFC1R1	693.42	351.93	294.36	147.3	1146	650.39	695.8	704.46	799.162	371.752	1.10415	683.55	264.53	1.36962
ENSG00000171223	JUNB	228.89	295.59	166.65	151.73	560.75	499.11	508.05	578.88	536.697	210.715	1.34882	528.68	204.657	1.36919
ENSG00000145990	GFOD1	187.07	53.13	59.54	62.56	345.88	152.2	189.22	114.32	200.405	90.575	1.14573	151.913	58.41	1.37896
ENSG00000100906	NFKBIA	1022.11	527.42	428.15	451.35	3468.5	1294.01	1334.29	984.19	1770.25	607.257	1.54357	1204.16	468.973	1.36045
ENSG00000120659	TNFSF11	84.61	25.78	28.59	25.83	95.29	101.8	61.91	46.6	76.4	41.2025	0.890841	70.1033	26.7333	1.39084
ENSG00000067992	PDK3	150.26	35.47	35.21	41.25	160.25	106.19	92.73	92.13	112.825	65.5475	0.783474	97.0167	37.31	1.37867
ENSG00000176533	GNG7	115.64	43.85	37.08	39	131.92	105.92	94.64	110.81	110.822	58.8925	0.912095	103.79	39.9767	1.37644
ENSG00000117262	GPR89A	224.01	70.98	85.87	81.89	673.87	202.56	191.72	220.85	322.25	115.688	1.47795	205.043	79.58	1.36545
ENSG00000188092	GPR89B	224.01	70.98	85.87	81.89	673.87	202.56	191.72	220.85	322.25	115.688	1.47795	205.043	79.58	1.36545
ENSG00000196644	GPR89C	224.01	70.98	85.87	81.89	673.87	202.56	191.72	220.85	322.25	115.688	1.47795	205.043	79.58	1.36545
ENSG00000010278	CD9	110.57	36.4	71.64	91.48	212.79	175.79	175.35	160.86	181.197	77.5225	1.22488	170.667	66.5067	1.35961
ENSG00000008294	SPAG9	512.8	189.91	239.23	212.67	793.22	586.44	519.47	530.79	607.48	288.652	1.0735	545.567	213.937	1.35057
ENSG00000003137	CYP26B1	180.06	35.51	38.2	37.7	118.63	117.66	74.29	95.98	101.64	72.8675	0.480121	95.9767	37.1367	1.36984
ENSG00000073060	SCARB1	155.38	78.83	56.01	62.85	128.28	216.46	88.93	201.92	158.898	88.2675	0.848142	169.103	65.8967	1.35963
ENSG00000160867	FGFR4	85.28	27.3	26.39	25.13	91.57	96.85	43.43	64.68	74.1325	41.025	0.853603	68.32	26.2733	1.37871
ENSG00000184588	PDE4B	93.5	42.87	32.67	43.87	145.38	89.75	134.64	83.62	113.347	53.2275	1.09051	102.67	39.8033	1.36705
ENSG00000136110	LECT1	87.63	30.32	26.94	27.99	87.44	70.42	35.23	114.65	76.935	43.22	0.831941	73.4333	28.4167	1.3697
ENSG00000204323	C17orf109	87.71	27.68	25.32	28.08	102.3	83.44	54.34	71.06	77.785	42.1975	0.882334	69.6133	27.0267	1.36498
ENSG00000107249	GLIS3	160.01	51.95	42.97	43.23	158.86	121.72	114.79	115.83	127.8	74.54	0.777801	117.447	46.05	1.35073
ENSG00000115604	IL18R1	95.02	36.45	28.54	34.14	269.74	47.45	134.18	72.19	130.89	48.5375	1.43118	84.6067	33.0433	1.35641
ENSG00000180730	SHISA2	634.27	48.48	81.19	63.69	289.54	240.81	116.68	133.02	195.012	206.908	-0.0854193	163.503	64.4533	1.34299
ENSG00000088340	FER1L4	131.92	67.84	31.48	52.49	91.57	137.36	88.06	160.16	119.287	70.9325	0.749924	128.527	50.6033	1.34476
ENSG00000156384	SFR1	160.85	53.37	54.1	55.79	482.99	146.28	119.73	146.73	223.933	81.0275	1.46658	137.58	54.42	1.33806
ENSG00000136156	ITM2B	4231.19	1145.44	1050.76	1128.74	6027.45	2729.64	2769.86	2788.78	3578.93	1889.03	0.921882	2762.76	1108.31	1.31774
ENSG00000105538	RASIP1	206	85.74	79.18	80.55	282.95	253.37	161.32	201.31	224.737	112.868	0.993611	205.333	81.8233	1.32738
ENSG00000109205	ODAM	86.81	26.68	29.79	29.52	93.58	44.13	132.7	40.65	77.765	43.2	0.84809	72.4933	28.6633	1.33864
ENSG00000170891	CYTL1	75.39	52.97	39.17	42.93	66.81	178.12	63.35	97.12	101.35	52.615	0.9458	112.863	45.0233	1.32583
ENSG00000182175	RGMA	121.55	77.51	62.65	77.13	255.73	164.29	213.57	163.7	199.322	84.71	1.2345	180.52	72.43	1.3175
ENSG00000185033	SEMA4B	130.13	65.58	52.18	54.5	221.3	126.33	152.16	150.84	162.657	75.5975	1.10543	143.11	57.42	1.3175
ENSG00000240972	MIF	8363.03	4115.79	2506.61	1275.23	8383.91	6501.71	6068	6915.31	6967.23	4065.16	0.777272	6495.01	2632.54	1.30287
ENSG00000120693	SMAD9	129.43	39.9	39.14	37.86	201.74	103.36	101.85	87.12	123.518	61.5825	1.00412	97.4433	38.9667	1.32232
ENSG00000187288	CIDEC	91.94	29.94	27.93	28.45	521.24	80.8	69.06	66.78	184.47	44.565	2.0494	72.2133	28.7733	1.32753
ENSG00000154118	JPH3	105.27	38.08	35.83	37.3	193.39	97.64	109.74	70.15	117.73	54.12	1.12125	92.51	37.07	1.31936
ENSG00000119927	GPAM	339.56	100.19	72.8	101.56	1394.77	193.72	257.59	227.18	518.315	153.527	1.75533	226.163	91.5167	1.30526
ENSG00000131386	GALNTL2	97.38	35.84	33.9	34.79	123.46	44.31	149.21	67.17	96.0375	50.4775	0.927957	86.8967	34.8433	1.31842
ENSG00000255701		97.38	35.84	33.9	34.79	123.46	44.31	149.21	67.17	96.0375	50.4775	0.927957	86.8967	34.8433	1.31842
ENSG00000122863	CHST3	666.3	435.25	401.49	425.93	927.04	1076.72	908.5	1111.75	1006	482.243	1.0608	1032.32	420.89	1.29438
ENSG00000054356	PTPRN	85.07	22.99	26.69	26.33	125.24	37.98	69.01	83.23	78.865	40.27	0.96968	63.4067	25.3367	1.32341
ENSG00000137959	IFI44L	89	28.66	40.33	72.01	632.48	105.84	134.56	108.59	245.368	57.5	2.09331	116.33	47	1.30749
ENSG00000129910	CDH15	120.64	131.14	79.61	98.34	95.27	359.95	132.02	266.92	213.54	107.433	0.991076	252.963	103.03	1.29586
ENSG00000147010	SH3KBP1	1139.21	534.19	450.59	437.85	1458.79	1211.29	1106.48	1158.58	1233.78	640.46	0.945911	1158.78	474.21	1.28901
ENSG00000135245	C7orf68	0	45.3	41.33	42.8	0	149.52	69.49	100.97	79.995	32.3575	1.30581	106.66	43.1433	1.30581
ENSG00000100979	PLTP	156.88	76.64	52.83	65.18	794.56	203.65	128.96	142.43	317.4	87.8825	1.85265	158.347	64.8833	1.28717
ENSG00000161642	ZNF385A	85.55	29.32	29.76	30.77	98.44	70.5	78.94	71.89	79.9425	43.85	0.866386	73.7767	29.95	1.30061
ENSG00000112320	SOBP	122.13	37.3	45.25	32.65	193.79	91.1	102.69	87.11	118.672	59.3325	1.00009	93.6333	38.4	1.28592
ENSG00000137880	GCHFR	131.22	56.95	53.64	44.82	420.19	82.97	178.68	115.44	199.32	71.6575	1.4759	125.697	51.8033	1.27883
ENSG00000173926	01,03,2003	128.89	40.51	54.38	55.4	153.07	114.46	71.73	178.21	129.368	69.795	0.89028	121.467	50.0967	1.27777
ENSG00000196371	FUT4	198.86	80.06	88.69	98.66	246.23	204.33	207.55	233.16	222.817	116.567	0.934697	215.013	89.1367	1.27034
ENSG00000125144	MT1G	141.83	41.69	60.04	30.35	640.33	129.15	111.84	78.91	240.058	68.4775	1.80968	106.633	44.0267	1.27621
ENSG00000229230		282.69	77.59	108.88	42.08	971.63	242.06	153.2	154.96	380.463	127.81	1.57375	183.407	76.1833	1.2675
ENSG00000112964	GHR	400.25	86.34	107.65	93.22	906.88	194.07	258.32	237.09	399.09	171.865	1.21544	229.827	95.7367	1.2634
ENSG00000151789	ZNF385D	84.67	36.66	38.05	67.24	153.03	135.22	83.65	123.22	123.78	56.655	1.1275	114.03	47.3167	1.26899
ENSG00000146072	TNFRSF21	570.09	55	194.13	116.22	1044.14	139.97	501.37	231.62	479.275	233.86	1.03521	290.987	121.783	1.25664
ENSG00000158008	EXTL1	221.03	105.52	112.57	67.77	145.51	246.85	185.82	251.12	207.325	126.722	0.710221	227.93	95.2867	1.25824
ENSG00000168268	NT5DC2	846.43	580.14	452.96	418.71	1691.69	1069.15	1215.8	1169.22	1286.47	574.56	1.16288	1151.39	483.937	1.25049
ENSG00000139289	PHLDA1	799.53	217.65	247.95	260.05	1732.38	583.23	589.38	553.04	864.508	381.295	1.18097	575.217	241.883	1.24979
ENSG00000189320	FAM180A	238.35	81.57	86.77	91.42	134.05	268.83	106.09	245.4	188.593	124.527	0.598808	206.773	86.5867	1.25583
ENSG00000186564	FOXD2	247.82	31.45	44.42	44.99	353.78	76.8	96.49	117.24	161.077	92.17	0.805386	96.8433	40.2867	1.26535
ENSG00000119711	ALDH6A1	293.71	91.28	91.59	102.91	746.29	216.76	208.09	255.69	356.707	144.873	1.29996	226.847	95.26	1.25178
ENSG00000181781	ODF3L2	130.14	42.4	59.1	64.35	128.19	117.95	120.8	157.65	131.148	73.9975	0.825642	132.133	55.2833	1.25708
ENSG00000074410	CA12	1612.41	483.29	859.23	951.89	1404.69	1958.47	1735.67	1731.07	1707.47	976.705	0.80587	1808.4	764.803	1.24156
ENSG00000147145	LPAR4	103.83	38.59	38.42	32.91	107.32	135.58	42.84	85.28	92.755	53.4375	0.795573	87.9	36.64	1.26244
ENSG00000138796	HADH	975.09	348.94	470.76	481.52	1921.5	1036.52	834.24	1205.08	1249.34	569.077	1.13446	1025.28	433.74	1.24112
ENSG00000085741	WNT11	82.15	28.72	27.49	25.84	88.56	94.19	38.94	64.17	71.465	41.05	0.799855	65.7667	27.35	1.26582
ENSG00000047936	ROS1	110.32	50.3	41.03	39.31	109.63	122.21	116.84	72.66	105.335	60.24	0.806191	103.903	43.5467	1.25461
ENSG00000108960	MMD	426.15	106.96	116.28	114.05	873.42	188.96	363.09	244.33	417.45	190.86	1.12909	265.46	112.43	1.23947
ENSG00000128656	CHN1	178.08	139.85	98.76	117.8	484.83	233.15	364.64	240.91	330.882	133.623	1.30816	279.567	118.803	1.23462
ENSG00000114993	RTKN	126.63	84.69	79.98	84.89	181.15	228.49	148.65	209.83	192.03	94.0475	1.02987	195.657	83.1867	1.2339
ENSG00000153234	NR4A2	113.35	106.56	69.85	40.72	564.53	177.98	170.68	161.72	268.728	82.62	1.70158	170.127	72.3767	1.23301
ENSG00000101439	CST3	7727.98	3979.48	4435.79	2704.82	10647.5	8634.24	7570.84	9687.79	9135.09	4712.02	0.955074	8630.96	3706.7	1.21939
ENSG00000125629	INSIG2	928.96	438.09	319.22	441.34	993.34	860.82	893.66	1036.52	946.085	531.903	0.830808	930.333	399.55	1.21937
ENSG00000102313	ITIH5L	74.64	25.5	25.33	25.73	86	79.43	39.2	63.25	66.97	37.8	0.825129	60.6267	25.52	1.24832
ENSG00000034239	EFCAB1	80.48	31.1	28.14	29	121.25	77.85	65.07	65.98	82.5375	42.18	0.968491	69.6333	29.4133	1.24331
ENSG00000124134	KCNS1	84.29	32.6	33.2	31.12	109.15	92.15	40.03	96.56	84.4725	45.3025	0.898891	76.2467	32.3067	1.23884
ENSG00000104447	TRPS1	151.8	40.71	35.93	35.44	258.1	96.95	79.86	86.85	130.44	65.97	0.983504	87.8867	37.36	1.23415
ENSG00000139146	FAM60A	452.58	260.54	214.22	219.61	1029.91	597.74	496.85	515.16	659.915	286.738	1.20255	536.583	231.457	1.21306
ENSG00000180447	GAS1	684.79	491.56	288.36	456.71	2356.97	574.74	1543.72	743.32	1304.69	480.355	1.44153	953.927	412.21	1.2105
ENSG00000119314	ROD1	1190.9	416.78	355.5	414.43	2393.28	980.74	935.47	827.06	1284.14	594.403	1.11129	914.423	395.57	1.20893
ENSG00000064655	EYA2	269.1	64.75	65.33	58.88	510.02	128.75	142.45	167.09	237.078	114.515	1.04982	146.097	62.9867	1.2138
ENSG00000156110	ADK	322.65	105.88	139.18	124.31	480.7	279.55	264.37	306.81	332.857	173.005	0.944091	283.577	123.123	1.20363
ENSG00000106809	OGN	75.23	23.92	23.91	24.17	169.76	44.57	49.36	75	84.6725	36.8075	1.20189	56.31	24	1.23036
ENSG00000185269	NOTUM	76.56	28.6	28.79	29.75	89.95	89.73	53.08	60	73.19	40.925	0.838664	67.6033	29.0467	1.21872
ENSG00000134285	FKBP11	1947.52	804.24	1232.54	550.4	3086.74	2428.9	1610.78	1840.41	2241.71	1133.67	0.983591	1960.03	862.393	1.18446
ENSG00000255863		1947.52	804.24	1232.54	550.4	3086.74	2428.9	1610.78	1840.41	2241.71	1133.67	0.983591	1960.03	862.393	1.18446
ENSG00000164050	PLXNB1	165.78	100.95	68.81	78.23	219.14	216.65	134.65	214.87	196.327	103.443	0.924433	188.723	82.6633	1.19095
ENSG00000188312	CENPP	97.16	37.08	37.31	37.98	182.48	90.02	64.77	103.53	110.2	52.3825	1.07297	86.1067	37.4567	1.2009
ENSG00000163884	KLF15	98.72	32.84	35.24	30.41	173.65	88.66	71.39	66.76	100.115	49.3025	1.02193	75.6033	32.83	1.20344
ENSG00000174938	SEZ6L2	162.42	150.16	73.9	73.96	337.92	230.26	247.83	198.63	253.66	115.11	1.13988	225.573	99.34	1.18315
ENSG00000168209	DDIT4	2172.41	1941.81	706.78	1491.23	2019.28	2742.33	2779.79	3816.65	2839.51	1578.06	0.847493	3112.92	1379.94	1.17366
ENSG00000123505	AMD1	652.94	253.16	365.52	362.63	936.94	767.86	770.87	675.68	787.837	408.562	0.947341	738.137	327.103	1.17414
ENSG00000104213	PDGFRL	105.92	59.1	38.73	48.48	131.29	119.21	68.9	144.3	115.925	63.0575	0.878452	110.803	48.77	1.18394
ENSG00000118473	SGIP1	233.79	41.41	43.65	50.01	464.43	82.7	136.8	86.47	192.6	92.215	1.06253	101.99	45.0233	1.17968
ENSG00000008394	MGST1	895.76	172.56	200.9	202.65	958.21	351.14	577.81	363.91	562.767	367.968	0.612961	430.953	192.037	1.16615
ENSG00000102804	TSC22D1	800.2	240.9	217.23	238.46	2833.14	536.83	448.26	575.45	1098.42	374.198	1.55356	520.18	232.197	1.16366
ENSG00000173546	CSPG4	255.05	134.01	131.82	235.24	313.48	484.81	154.86	483.73	359.22	189.03	0.926252	374.467	167.023	1.16479
ENSG00000253661		317.54	158.88	128.34	115.99	512.93	333.48	222.86	347.81	354.27	180.188	0.97535	301.383	134.403	1.16503
ENSG00000185950	IRS2	546.76	169.24	91.15	116.5	1259.61	200.1	400.22	243.38	525.827	230.912	1.18724	281.233	125.63	1.16259
ENSG00000255813		546.76	169.24	91.15	116.5	1259.61	200.1	400.22	243.38	525.827	230.912	1.18724	281.233	125.63	1.16259
ENSG00000166509	CLEC3A	77.59	29.45	25.17	27.06	81.86	76.04	29.31	79.26	66.6175	39.8175	0.742499	61.5367	27.2267	1.17643
ENSG00000169926	KLF13	312.67	243.32	241.84	262.43	478.61	488.34	598.43	573.04	534.605	265.065	1.01213	553.27	249.197	1.1507
ENSG00000123104	ITPR2	157.54	56.27	62.98	61.17	213.31	115.48	149.03	138.59	154.103	84.49	0.867038	134.367	60.14	1.15978
ENSG00000164056	SPRY1	100.71	55.94	33.97	33.3	127.02	76.49	91.08	108.64	100.807	55.98	0.84862	92.07	41.07	1.16465
ENSG00000163520	FBLN2	114.32	51.89	69.69	45.24	118.52	107.32	162.99	101.8	122.657	70.285	0.803347	124.037	55.6067	1.15744
ENSG00000113916	BCL6	652.11	353.64	251.8	310.77	1819.44	481.34	785.63	758.76	961.293	392.08	1.29383	675.243	305.403	1.14469
ENSG00000170873	MTSS1	254.06	48.96	57.17	46.33	945.79	61.36	183.2	95.16	321.377	101.63	1.66094	113.24	50.82	1.15592
ENSG00000119705	SLIRP	6201.62	2035.04	2126.24	681.3	12221.7	3928.25	3189.24	3540.22	5719.86	2761.05	1.05076	3552.57	1614.19	1.13805
ENSG00000109099	PMP22	1220.33	732.27	670.48	953.74	1737	1667.72	1826.24	1692.1	1730.76	894.205	0.952732	1728.69	785.497	1.138
ENSG00000129675	ARHGEF6	580.35	420.48	321.03	430.09	1524.01	1045.13	685.6	837.31	1023.01	437.988	1.22386	856.013	390.533	1.13219
ENSG00000189171	S100A13	675.72	284.53	321.12	157.03	870.43	681.44	408.81	572.21	633.222	359.6	0.816319	554.153	254.227	1.12417
ENSG00000171421	MRPL36	1551.48	659.74	733.39	388.41	2738.09	1200.81	1384.79	1289.15	1653.21	833.255	0.98844	1291.58	593.847	1.12098
ENSG00000225392		1551.48	659.74	733.39	388.41	2738.09	1200.81	1384.79	1289.15	1653.21	833.255	0.98844	1291.58	593.847	1.12098
ENSG00000254615		233.35	78.35	78.01	78.74	424.41	166.91	156.81	189.56	234.423	117.112	1.00122	171.093	78.3667	1.12647
ENSG00000225684	NCRNA00256B	92.03	31.68	38.78	36.06	111.57	75.22	81.8	77.19	86.445	49.6375	0.800352	78.07	35.5067	1.13668
ENSG00000103942	HOMER2	142.72	89.08	78.33	66.85	234.18	177.45	187.16	145.49	186.07	94.245	0.981357	170.033	78.0867	1.12267
ENSG00000138495	COX17	2378.66	886.03	945.64	284.99	2213.6	1476.46	1583.03	1509.07	1695.54	1123.83	0.593321	1522.85	705.553	1.10995
ENSG00000205105	COX17P1	2378.66	886.03	945.64	284.99	2213.6	1476.46	1583.03	1509.07	1695.54	1123.83	0.593321	1522.85	705.553	1.10995
ENSG00000115414	FN1	778.8	229.46	269.09	277.9	999.56	496.97	524.75	655.12	669.1	388.812	0.783147	558.947	258.817	1.11078
ENSG00000184702	01,09,2005	318.41	176.79	131.74	215.93	365.95	362.42	339.47	429.37	374.303	210.718	0.828895	377.087	174.82	1.10903
ENSG00000150995	ITPR1	188.2	60.45	50.91	59.58	200.72	164.99	92.47	112.6	142.695	89.785	0.668388	123.353	56.98	1.11427
ENSG00000107821	KAZALD1	270.71	143.01	182.9	116.24	216.89	402.27	262.81	285.67	291.91	178.215	0.711905	316.917	147.383	1.10453
ENSG00000187678	SPRY4	126.34	53.48	53.34	49.32	159.41	83.85	119.44	134.52	124.305	70.62	0.815736	112.603	52.0467	1.11337
ENSG00000187773	FAM69C	84.53	27.34	26.44	27.51	85.52	103.65	37.96	35.64	65.6925	41.455	0.664183	59.0833	27.0967	1.12464
ENSG00000161791	FMNL3	112.59	39.5	38.66	41.58	205.11	89.18	85.32	84.9	116.127	58.0825	0.999534	86.4667	39.9133	1.11527
ENSG00000213639	PPP1CB	491.28	167.18	187.45	195.22	1664.38	307.46	444.73	426.19	710.69	260.283	1.44914	392.793	183.283	1.09969
ENSG00000124466	LYPD3	92.11	30.94	29.92	28.53	82.09	59.49	72.25	62.68	69.1275	45.375	0.607362	64.8067	29.7967	1.12099
ENSG00000133083	DCLK1	261.44	66.01	62.4	58.66	147	174.03	57.82	170.42	137.317	112.127	0.292375	134.09	62.3567	1.10459
ENSG00000109654	TRIM2	175.36	91.16	101.31	80.17	341.5	196.35	198.77	187.11	230.933	112	1.04397	194.077	90.88	1.09459
ENSG00000184292	TACSTD2	99.32	34.52	40.44	38.82	199.02	115.24	59.31	70.31	110.97	53.275	1.05864	81.62	37.9267	1.10571
ENSG00000085511	MAP3K4	210.64	125.7	132.57	126.43	301.44	246.26	317.82	255.19	280.178	148.835	0.912627	273.09	128.233	1.09061
ENSG00000116157	GPX7	844.47	332.38	523.83	718.72	1656.06	874.92	855.06	1603.87	1247.48	604.85	1.04436	1111.28	524.977	1.0819
ENSG00000250479	CHCHD10	1356.24	312.35	296.1	171.55	3061.17	554.05	580.14	511.92	1176.82	534.06	1.13982	548.703	260	1.07751
ENSG00000076716	GPC4	716.38	283.24	246.43	177.86	816.39	470.51	542.14	480.7	577.435	355.977	0.697872	497.783	235.843	1.07769
ENSG00000170006	TMEM154	173.7	48.14	49.24	43.63	389.17	94.42	127.46	78.36	172.353	78.6775	1.13134	100.08	47.0033	1.09032
ENSG00000103319	EEF2K	395.83	261.06	358.84	314.3	645.11	770.32	521	678.23	653.665	332.507	0.975165	656.517	311.4	1.07606
ENSG00000100504	PYGL	849.53	225.55	286.85	258.65	833.75	566.06	504.03	554.7	614.635	405.145	0.601292	541.597	257.017	1.07536
ENSG00000205364	MT1M	121.3	31.03	91.38	40.41	627.96	49.62	162.53	133.52	243.407	71.03	1.77687	115.223	54.2733	1.08612
ENSG00000177200	CHD9	995	481.67	460.17	436.24	1669.24	850.89	1085.19	964.27	1142.4	593.27	0.945304	966.783	459.36	1.07357
ENSG00000204852	TCTN1	626.89	490.23	362.52	438.09	1404.75	853.18	980.98	878.9	1029.45	479.432	1.10248	904.353	430.28	1.07161
ENSG00000121900	TMEM54	445.44	152.61	170.42	126.45	506.95	278.6	335.37	331.69	363.153	223.73	0.698817	315.22	149.827	1.07306
ENSG00000122254	HS3ST2	87.35	26.27	25.76	26.72	309.18	58.83	49.63	59.88	119.38	41.525	1.52351	56.1133	26.25	1.09603
ENSG00000115107	STEAP3	133.44	83.2	76.48	94.46	353.77	177.41	185.79	172.65	222.405	96.895	1.1987	178.617	84.7133	1.07621
ENSG00000133315	MACROD1	138.31	60.13	59.78	53.35	279.39	129.98	108.5	126.33	161.05	77.8925	1.04795	121.603	57.7533	1.07421
ENSG00000119537	KDSR	733.26	298.04	280.14	314.14	1543.15	539.38	670.67	650.61	850.953	406.395	1.0662	620.22	297.44	1.06018
ENSG00000243779		1117.35	201.98	209.12	76.54	3120.06	354.16	351.11	312.46	1034.45	401.247	1.3663	339.243	162.547	1.06147
ENSG00000060982	BCAT1	1523.54	432.86	351.11	431.9	1814.62	807.02	865.06	860.38	1086.77	684.853	0.666181	844.153	405.29	1.05855
ENSG00000136997	MYC	573.57	358.85	347.51	312.27	1155.76	896.73	523.82	701.41	819.43	398.05	1.04167	707.32	339.543	1.05877
ENSG00000165389	SPTSSA	224.84	119.62	102.18	117.32	403.38	215.22	265.64	226.22	277.615	140.99	0.977493	235.693	113.04	1.06008
ENSG00000103876	FAH	360.36	130.99	166.48	146.68	469.79	354.3	294.24	275.98	348.577	201.127	0.793369	308.173	148.05	1.05766
ENSG00000183691	NOG	114.34	40.38	34.77	57.18	132.33	117.01	45.91	114.09	102.335	61.6675	0.730717	92.3367	44.11	1.0658
ENSG00000135916	ITM2C	1556.39	869.54	761.66	688.1	1952.5	1361.22	1525.13	1911.12	1687.49	968.923	0.800428	1599.16	773.1	1.04858
ENSG00000125637	PSD4	87.27	31.86	32.85	36.58	86.24	61.58	54.83	95.79	74.61	47.14	0.662417	70.7333	33.7633	1.06693
ENSG00000164949	GEM	180.95	59.89	67.18	56.92	554.87	106.38	157.26	119.12	234.407	91.235	1.36136	127.587	61.33	1.05681
ENSG00000065371	ROPN1	83.66	25.65	30.3	26.39	137.76	69.47	48.21	55.21	77.6625	41.5	0.904107	57.63	27.4467	1.07019
ENSG00000144648	CCBP2	88.31	26.19	33.15	32.41	190.06	46.44	75.67	69.81	95.495	45.015	1.08502	63.9733	30.5833	1.06472
ENSG00000010810	FYN	300.06	150.48	103.91	163.93	784.5	216.75	348.05	298.56	411.965	179.595	1.19777	287.787	139.44	1.04536
ENSG00000157593	SLC35B2	1458.74	626.02	677.26	499.71	1202.97	1467.12	952.42	1287.93	1227.61	815.433	0.590215	1235.82	600.997	1.04004
ENSG00000163399	ATP1A1	1052.14	500.96	523.88	591.02	1593.67	1005.21	1152.94	1162.29	1228.53	667	0.881171	1106.81	538.62	1.03907
ENSG00000105518	TMEM205	696.75	576.72	382.41	344.1	935.44	917.16	814.51	943.43	902.635	499.995	0.852229	891.7	434.41	1.0375
ENSG00000029993	HMGB3	146.31	78	80.89	85.94	248.18	128.68	208.17	167.82	188.212	97.785	0.944677	168.223	81.61	1.04356
ENSG00000119686		100.12	41.44	39.37	37.56	126.54	100.18	59.16	86.2	93.02	54.6225	0.768046	81.8467	39.4567	1.05265
ENSG00000225697	SLC26A6	161.83	67.55	68.22	78.88	195.54	149.99	137.4	155.25	159.545	94.12	0.76139	147.547	71.55	1.04415
ENSG00000183723	CMTM4	160.96	88.34	67	80.8	223.42	120.77	221.6	143.77	177.39	99.275	0.837422	162.047	78.7133	1.04173
ENSG00000113583	C5orf15	2215.26	1085.19	966.7	1030.5	2551.34	2304.47	1804.5	2196.39	2214.17	1324.41	0.741417	2101.79	1027.46	1.03253
ENSG00000166016	ABTB2	108.65	47.32	46.67	41.7	113.6	88.54	92.85	98.38	98.3425	61.085	0.686997	93.2567	45.23	1.04393
ENSG00000187049	TMEM216	304.07	205.26	220.99	171.22	616.86	478.38	364.12	378.2	459.39	225.385	1.02733	406.9	199.157	1.03077
ENSG00000170776	AKAP13	178.75	102.23	92.26	108.75	339.08	182.23	209.39	229.35	240.012	120.498	0.994106	206.99	101.08	1.03406
ENSG00000102393	GLA	585.41	205.7	265.64	262.51	653.25	515.45	453.14	529.6	537.86	329.815	0.705574	499.397	244.617	1.02966
ENSG00000128335	APOL2	115.68	37.82	37.73	41.26	290.61	64.65	97.27	79.04	132.892	58.1225	1.19309	80.32	38.9367	1.04463
ENSG00000166833	NAV2	212.77	84.68	99.06	107.82	519.82	156.45	205.53	234.62	279.105	126.083	1.14644	198.867	97.1867	1.03297
ENSG00000067445	TRO	222.32	153.67	123.33	138.68	322.44	319.56	209.13	319.22	292.587	159.5	0.875312	282.637	138.56	1.02844
ENSG00000135111	TBX3	104.6	38.63	44.26	35.66	289.95	72.38	103.29	68.36	133.495	55.7875	1.25877	81.3433	39.5167	1.04156
ENSG00000095713	CRTAC1	81.62	27.4	29.23	25.62	156.82	38.92	92.02	39.25	81.7525	40.9675	0.996783	56.73	27.4167	1.04906
ENSG00000127863	TNFRSF19	113.11	71.51	80.39	101.61	461.27	149.67	232.46	135.94	244.835	91.655	1.41752	172.69	84.5033	1.0311
ENSG00000187994	RINL	96.9	37.21	35.6	36.13	133.06	82.93	68.4	72.31	89.175	51.46	0.793188	74.5467	36.3133	1.03764
ENSG00000172183	ISG20	235.01	107.84	69.75	79.36	201	161.57	202.97	158.6	181.035	122.99	0.557728	174.38	85.65	1.02571
ENSG00000009830	POMT2	241.8	73.12	66.36	57.85	440.31	115.99	148.08	138.33	210.678	109.783	0.940388	134.133	65.7767	1.02802
ENSG00000186918	ZNF395	650.27	438.7	280.57	346.48	396.51	796.32	647.26	715.35	638.86	429.005	0.574505	719.643	355.25	1.01845
ENSG00000103710	RASL12	87.25	30.4	37.76	33.15	115.56	69.08	59.05	79.59	80.82	47.14	0.777761	69.24	33.77	1.03586
ENSG00000170425	ADORA2B	256.54	64.35	70.8	110.21	198.5	201.49	97.62	198.71	174.08	125.475	0.472351	165.94	81.7867	1.02072
ENSG00000248098	BCKDHA	355.76	359.1	256.2	368.83	464.33	693.35	640.61	652.72	612.753	334.972	0.871262	662.227	328.043	1.01344
ENSG00000255730		355.76	359.1	256.2	368.83	464.33	693.35	640.61	652.72	612.753	334.972	0.871262	662.227	328.043	1.01344
ENSG00000168701	TMEM208	469.99	202.53	215.67	151.31	775.26	390.26	353.89	404.45	480.965	259.875	0.888114	382.867	189.837	1.01208
ENSG00000115594	IL1R1	217.04	51.1	50.8	62.1	556.85	99.66	130.64	101.91	222.265	95.26	1.22234	110.737	54.6667	1.0184
ENSG00000170525	PFKFB3	598.14	355.58	167.22	219	488.06	529.53	361.53	599.48	494.65	334.985	0.562312	496.847	247.267	1.00673
ENSG00000105404	RABAC1	2339.24	1053.04	1032.14	631.22	2030.91	1843.52	1608.73	1994	1869.29	1263.91	0.564597	1815.42	905.467	1.00357
