# Supplementary material for: Genome-wide map of quantified epigenetic changes during in vitro chondrogenic differentiation of primary human mesenchymal stem cells
Source: BMC Genomics. 2013 Feb 15;14:105. doi: 10.1186/1471-2164-14-105 (PMC3620534; doi:10.1186/1471-2164-14-105)
Supplement: Additional file 2 — Genes with down-regulated expression during chondrogenic differentiation. Shown is the microarray expression data for all four donors, with mean values for chondrogenic and mesenchymal cells and the enrichment ratio as log2 transformed values. [file 1471-2164-14-105-S2.xlsx]

## Sheet: downregulated.txt
Investigated Gene		Expression values before differentiation				Expression values on day7 of chondrogenesis				Analysis Donor 1-4			Analysis Donor2-4
ensembl_gene_id	external_gene_id	MSC1	MSC2	MSC3	MSC4	Chondro1	Chondro2	Chondro3	Chondro4	Chondro,mean	MSC,mean	expr,log2fc	Chondro(D2-4)	MSC(D2-4)	log2fc(D2-4)
ENSG00000107562	CXCL12	5366.13	1839.34	2451.07	3912.39	415.19	71.48	107.79	84.44	169.725	3392.23	-4.32096	87.9033	2734.27	-4.95909
ENSG00000117152	RGS4	13562.1	1000.53	2224.86	2110.17	1009.05	49.06	69.25	59.84	296.8	4724.42	-3.99257	59.3833	1778.52	-4.90448
ENSG00000136244	IL6	1875.29	1431.54	1077.29	499.11	139.66	40.24	34.6	28.58	60.77	1220.81	-4.32833	34.4733	1002.65	-4.86219
ENSG00000111057	KRT18	4691.31	1404.38	2102.72	828.73	143.48	60.56	71.27	55.86	82.7925	2256.78	-4.76863	62.5633	1445.28	-4.52988
ENSG00000249850		4691.31	1404.38	2102.72	828.73	143.48	60.56	71.27	55.86	82.7925	2256.78	-4.76863	62.5633	1445.28	-4.52988
ENSG00000131737	KRT34	1262.65	554.22	713.67	543.68	89.83	29.2	32.51	32.33	45.9675	768.555	-4.06346	31.3467	603.857	-4.26782
ENSG00000122861	PLAU	1138.81	879.97	661.77	751.7	145.01	36.5	53.21	37.06	67.945	858.062	-3.65864	42.2567	764.48	-4.17723
ENSG00000197614	MFAP5	4615.65	2065.81	1345.79	1938.76	423.3	106.44	114.98	82.54	181.815	2491.5	-3.77647	101.32	1783.45	-4.13768
ENSG00000128510	CPA4	709.37	544.37	433.36	304	81.46	23.88	25.29	23.99	38.655	497.775	-3.68677	24.3867	427.243	-4.13089
ENSG00000135437	RDH5	2640.54	473.07	682.16	801.2	107.22	34.19	42.81	45.35	57.3925	1149.24	-4.32368	40.7833	652.143	-3.99914
ENSG00000258311		2640.54	473.07	682.16	801.2	107.22	34.19	42.81	45.35	57.3925	1149.24	-4.32368	40.7833	652.143	-3.99914
ENSG00000115457	IGFBP2	2176.35	2160.14	1307.38	549.51	359.07	134.91	73.2	46.38	153.39	1548.35	-3.33545	84.83	1339.01	-3.98045
ENSG00000108691	CCL2	1527.35	443.52	857.47	225.55	92.72	35.03	33.27	29.1	47.53	763.473	-4.00567	32.4667	508.847	-3.9702
ENSG00000130176	CNN1	2594.72	685.6	396.49	832.91	133.89	40.98	46.56	41.53	65.74	1127.43	-4.10012	43.0233	638.333	-3.89112
ENSG00000188581	KRTAP1-1	877.86	184.24	535.6	455.59	85.09	27.79	26.98	25.26	41.28	513.322	-3.63635	26.6767	391.81	-3.8765
ENSG00000186340	THBS2	6795.14	5395.41	2884.08	3452.96	1629.1	351.87	244.18	255.67	620.205	4631.9	-2.90079	283.907	3910.82	-3.78398
ENSG00000198796	ALPK2	4504.66	1869.37	1752.34	2030.12	431.74	138.4	147.37	127.58	211.273	2539.12	-3.58715	137.783	1883.94	-3.77328
ENSG00000115380	EFEMP1	4152.52	3229.98	2658.48	3308.44	1069.95	243.67	319.15	128.41	440.295	3337.36	-2.92216	230.41	3065.63	-3.73391
ENSG00000145936	KCNMB1	2977.27	726.61	552.03	1018.9	331.49	72.46	43.99	61.16	127.275	1318.7	-3.3731	59.2033	765.847	-3.69331
ENSG00000162692	VCAM1	1265.22	856.93	465.86	398.04	194.48	68.58	38.96	29.15	82.7925	746.513	-3.17259	45.5633	573.61	-3.65412
ENSG00000171345	KRT19	1048.59	152.9	597.97	258.92	91.64	27.37	29.44	27.98	44.1075	514.595	-3.54434	28.2633	336.597	-3.57402
ENSG00000171346	KRT15	1048.59	152.9	597.97	258.92	91.64	27.37	29.44	27.98	44.1075	514.595	-3.54434	28.2633	336.597	-3.57402
ENSG00000137801	THBS1	24218	12707	12477.9	12477.9	6666.61	1028.97	1681.08	682.44	2514.78	15470.2	-2.62099	1130.83	12554.3	-3.47272
ENSG00000107796	ACTA2	40126	14454.9	13100.7	16614.6	9512.18	1462.98	1514.91	1153.69	3410.94	21074	-2.62723	1377.19	14723.4	-3.41831
ENSG00000154734	ADAMTS1	2950.37	745.63	968.21	1096.83	487.02	65.15	126.4	72.75	187.83	1440.26	-2.93883	88.1	936.89	-3.41067
ENSG00000116016	EPAS1	4410.69	2470.88	1296.52	2759.48	734.84	162.2	286.49	170.18	338.428	2734.39	-3.0143	206.29	2175.63	-3.39869
ENSG00000163017	ACTG2	2880.56	146.64	204.46	491.96	91.24	25.59	26.3	27.1	42.5575	930.905	-4.45115	26.33	281.02	-3.41589
ENSG00000115641	FHL2	9306.29	3476.28	3275.85	3896.77	1597.54	307.61	472.44	270.27	661.965	4988.8	-2.91387	350.107	3549.63	-3.3418
ENSG00000050405	LIMA1	3652.73	1688.07	1093.44	1603.87	815.69	133.02	178.4	133.66	315.193	2009.53	-2.67255	148.36	1461.79	-3.30057
ENSG00000159176	CSRP1	11791.6	4990.55	4104.44	7042.08	1862.48	576.99	546.74	560.87	886.77	6982.16	-2.97704	561.533	5379.02	-3.2599
ENSG00000137809	ITGA11	4434.14	2892.75	1374.66	1959.65	1267.55	257.63	204.74	197.09	481.752	2665.3	-2.46793	219.82	2075.69	-3.23919
ENSG00000070614	NDST1	490.83	539.1	424.11	371.67	169.9	42.71	50.39	48.83	77.9575	456.428	-2.54963	47.31	444.96	-3.23346
ENSG00000143320	CRABP2	815.9	515.88	673.29	651.13	211	58.49	57.29	83.73	102.628	664.05	-2.69387	66.5033	613.433	-3.20541
ENSG00000148677	ANKRD1	664.07	333.93	255.56	225.49	139.83	26.52	30.38	32.04	57.1925	369.762	-2.6927	29.6467	271.66	-3.19586
ENSG00000164761	TNFRSF11B	1627.09	624.03	659.01	1695.84	151.87	80.22	99.86	157.26	122.302	1151.49	-3.23498	112.447	992.96	-3.14249
ENSG00000137507	LRRC32	1178.73	394.71	539.42	497.98	236.05	47.32	66.7	46.98	99.2625	652.71	-2.71712	53.6667	477.37	-3.15301
ENSG00000138061	CYP1B1	8917.35	1489.13	1728.21	2896.69	1887.15	166.48	381.98	173.14	652.188	3757.84	-2.52655	240.533	2038.01	-3.08285
ENSG00000221852	KRTAP1-5	538.15	103.82	304.21	296.88	94.83	26.88	28.23	28	44.485	310.765	-2.80443	27.7033	234.97	-3.08435
ENSG00000107738	C10orf54	648.29	334.39	232.91	232.58	98.59	29.46	36.61	29.84	48.625	362.042	-2.89639	31.97	266.627	-3.06003
ENSG00000164442	CITED2	5084.58	1618.38	1553.23	2201.98	792.29	168.56	274.02	217.15	363.005	2614.54	-2.8485	219.91	1791.2	-3.02594
ENSG00000206538	VGLL3	1555.25	495.2	394.97	456.23	236.23	49	62.52	52.59	100.085	725.413	-2.85758	54.7033	448.8	-3.03637
ENSG00000078725	DBC1	472.3	472.38	402.67	309.26	199.74	61.44	50.03	36.67	86.97	414.153	-2.25157	49.38	394.77	-2.99901
ENSG00000049540	ELN	571.36	273.89	198.18	420.09	147.79	41.45	33.2	37.93	65.0925	365.88	-2.49081	37.5267	297.387	-2.98635
ENSG00000174807	CD248	9258.29	4603.5	7543.5	9484.21	2205.58	652.72	1299.56	839.52	1249.35	7722.38	-2.62787	930.6	7210.4	-2.95385
ENSG00000144583	01,03,2004	521.79	208.11	190.07	237.68	72.43	25.86	26.31	27.55	38.0375	289.413	-2.92763	26.5733	211.953	-2.9957
ENSG00000138131	LOXL4	959.14	642.91	754.82	541.47	107.15	71.39	80.08	97.09	88.9275	724.585	-3.02645	82.8533	646.4	-2.9638
ENSG00000204941	PSG5	680.84	165.55	238.88	192.16	78.04	25.17	25.95	23.9	38.265	319.358	-3.06108	25.0067	198.863	-2.99139
ENSG00000182197	EXT1	1975.56	1022.19	1218.48	1230.89	455.51	188.86	148.77	142.18	233.83	1361.78	-2.54196	159.937	1157.19	-2.85505
ENSG00000243137	PSG4	234.81	63.45	353.57	163.76	84.57	23.82	27.73	26.98	40.775	203.897	-2.32209	26.1767	193.593	-2.88668
ENSG00000173706	HEG1	1039.92	494.09	432.69	709.64	209.52	61.56	87.64	76.82	108.885	669.085	-2.61938	75.34	545.473	-2.85602
ENSG00000174348	PODN	568.09	250.71	122.82	326.48	138.01	34.45	28.35	32.93	58.435	317.025	-2.43969	31.91	233.337	-2.87033
ENSG00000167779	IGFBP6	7744.24	3548.17	4670.98	3052.28	1742.15	565.38	622.3	417.52	836.837	4753.92	-2.5061	535.067	3757.14	-2.81185
ENSG00000187498	COL4A1	16432.2	5107.93	3788.7	8113.7	9095.88	584.76	1053.78	892.49	2906.73	8360.62	-1.52421	843.677	5670.11	-2.74861
ENSG00000164694	FNDC1	1304.34	2411.82	804.73	1511.91	564.17	225.5	309.34	167.37	316.595	1508.2	-2.25212	234.07	1576.15	-2.7514
ENSG00000022267	FHL1	7558.06	941.86	1073.8	1527.05	942.34	149.35	211.82	165.08	367.147	2775.19	-2.91816	175.417	1180.9	-2.75103
ENSG00000149591	TAGLN	19199.5	6938.07	6349.85	7614.94	5210.5	1207.95	998.48	921.08	2084.5	10025.6	-2.26591	1042.5	6967.62	-2.74061
ENSG00000150687	PRSS23	3141.27	1349.8	1128.1	1650.33	909.07	243.38	215.22	164.55	383.055	1817.38	-2.24623	207.717	1376.08	-2.72787
ENSG00000184347	SLIT3	674.38	497.25	470.51	468.45	175.03	72.35	87.79	55.41	97.645	527.648	-2.43396	71.85	478.737	-2.73617
ENSG00000129467	ADCY4	645.05	392.99	433.1	526.06	186.9	47.17	87.88	68.7	97.6625	499.3	-2.35403	67.9167	450.717	-2.73038
ENSG00000137331	IER3	4707.15	2473.73	1475	1725.65	631.47	278.24	282.66	302.5	373.718	2595.38	-2.79593	287.8	1891.46	-2.71636
ENSG00000139278	GLIPR1	5111.66	1338.49	1949.41	1599.51	302.88	394.15	195.47	155.37	261.967	2499.77	-3.25433	248.33	1629.14	-2.71378
ENSG00000183087	GAS6	6351.96	2933.68	2423.8	3493.3	2361.96	416.76	548.67	392.88	930.068	3800.68	-2.03085	452.77	2950.26	-2.70399
ENSG00000180914	OXTR	2181.72	72.05	226.01	338.06	168.73	28.62	32.41	35.79	66.3875	704.46	-3.40753	32.2733	212.04	-2.71592
ENSG00000119280	C1orf198	2263.16	1211.83	922.18	1453.31	369.51	179.03	172.71	210.4	232.912	1462.62	-2.6507	187.38	1195.77	-2.67391
ENSG00000163431	LMOD1	578.38	209.81	158.64	191.83	129.32	27.83	30.76	27.51	53.855	284.665	-2.40211	28.7	186.76	-2.70206
ENSG00000125266	EFNB2	667.27	463.21	333.03	584.76	179.16	60	69.61	88.21	99.245	512.067	-2.36727	72.6067	460.333	-2.6645
ENSG00000176485	PLA2G16	2015.25	792.74	650.05	573.69	617.38	67.11	144.1	113.03	235.405	1007.93	-2.09818	108.08	672.16	-2.63671
ENSG00000074527	NTN4	1752.92	204.48	231.38	490.53	217.93	40.01	57.83	51.58	91.8375	669.828	-2.86663	49.8067	308.797	-2.63225
ENSG00000138378	STAT4	500.49	416.99	276.61	290.29	236	48.83	70.45	41.22	99.125	371.095	-1.90447	53.5	327.963	-2.61592
ENSG00000135480	KRT7	551.19	281.2	146.64	262.28	96.38	37.66	40.64	34.49	52.2925	310.327	-2.56912	37.5967	230.04	-2.61321
ENSG00000165124	SVEP1	582.93	737.3	279.2	502.01	419.56	98.97	76.29	76.54	167.84	525.36	-1.64622	83.9333	506.17	-2.59231
ENSG00000109743	BST1	340.88	161.54	161.89	293.32	98.96	35.95	32.25	32.63	49.9475	239.407	-2.26098	33.61	205.583	-2.61276
ENSG00000167641	PPP1R14A	3243.85	1106.16	408.06	388.91	623.17	116.68	87.72	114.87	235.61	1286.75	-2.44925	106.423	634.377	-2.57553
ENSG00000138119	MYOF	3456.29	1122.05	1498.49	2058.92	1140.71	208.86	371.55	210.81	482.983	2033.94	-2.07423	263.74	1559.82	-2.56419
ENSG00000163171	CDC42EP3	1461.4	401	411.57	506.73	187.03	68.67	70.48	84.41	102.648	695.175	-2.75968	74.52	439.767	-2.56104
ENSG00000101335	MYL9	5041.67	967.42	969.26	995.66	1090.57	174.71	179	152.15	399.108	1993.5	-2.32046	168.62	977.447	-2.53524
ENSG00000064666	CNN2	2615.67	1632.88	1325.22	1767.5	819.27	262.79	349.89	207.54	409.872	1835.32	-2.16278	273.407	1575.2	-2.52641
ENSG00000154127	UBASH3B	1247.73	242.18	424.97	410.37	281.26	42.63	76.69	67.77	117.087	581.312	-2.31173	62.3633	359.173	-2.52591
ENSG00000128591	FLNC	2570.71	788.68	1109.29	1343.43	695.6	136.86	273.49	162.89	317.21	1453.03	-2.19555	191.08	1080.47	-2.49941
ENSG00000112186	CAP2	2275.59	620.11	413.6	713.67	490.16	118.99	80.15	111.54	200.21	1005.74	-2.32868	103.56	582.46	-2.49169
ENSG00000134668	SPOCD1	1543.13	526.59	792.74	1077.29	338.83	110.88	182.13	134.26	191.525	984.938	-2.3625	142.423	798.873	-2.48778
ENSG00000140416	TPM1	14383.6	4760.32	5266.27	5978.54	3872.42	991.52	880.51	1005.05	1687.38	7597.18	-2.17068	959.027	5335.04	-2.47586
ENSG00000185742	C11orf87	557.76	128.28	206.18	159.61	88.56	32.21	30.32	24.21	43.825	262.957	-2.585	28.9133	164.69	-2.50995
ENSG00000103888	KIAA1199	10789.2	5311.31	5587.18	7965.23	1125.11	504.69	2079.28	857.47	1141.64	7413.23	-2.699	1147.15	6287.91	-2.45453
ENSG00000103196	CRISPLD2	2623.89	1323.6	1220.78	1460.95	1673.89	163.01	484.58	98.3	604.945	1657.3	-1.45396	248.63	1335.11	-2.42489
ENSG00000105974	CAV1	9418.59	1964.26	3102.77	3397.45	1677.43	508.44	545.9	529.17	815.235	4470.77	-2.45523	527.837	2821.49	-2.4183
ENSG00000166949	SMAD3	852.33	368.74	558.4	486.66	219.91	75.66	92.32	96.42	121.078	566.533	-2.22623	88.1333	471.267	-2.41878
ENSG00000095383	TBC1D2	412.78	296	280.62	383.02	169.58	47.96	70.64	61.4	87.395	343.105	-1.97303	60	319.88	-2.4145
ENSG00000171130	ATP6V0E2	588	381.71	396.93	449.49	161.76	77.2	70.75	84.82	98.6325	454.033	-2.20266	77.59	409.377	-2.39949
ENSG00000133392	MYH11	977.79	73.83	34.04	299.25	84.29	25.03	25.5	25.18	40	346.227	-3.11365	25.2367	135.707	-2.4269
ENSG00000153904	DDAH1	4834.92	776.7	898.83	1094.13	730.89	175.68	191.15	167.57	316.322	1901.14	-2.5874	178.133	923.22	-2.37372
ENSG00000115415	STAT1	4274.18	1311.89	1287.5	1961.71	1032.95	286.23	321.19	283.17	480.885	2208.82	-2.19951	296.863	1520.37	-2.35655
ENSG00000143367	TUFT1	1015.25	487.44	382.74	429.43	192.37	75.33	92.78	83.99	111.118	578.715	-2.38077	84.0333	433.203	-2.36601
ENSG00000221826	PSG3	558.5	111.81	188.74	132.49	85.12	28.06	28.33	26.52	42.0075	247.885	-2.56095	27.6367	144.347	-2.38488
ENSG00000178695	KCTD12	2023.33	378.72	434.53	472.8	344.09	85.56	98.11	68.03	148.947	827.345	-2.47369	83.9	428.683	-2.35317
ENSG00000133169	BEX1	1725.02	378.5	1315.41	793.85	383.87	178.3	168.09	143.67	218.483	1053.2	-2.26918	163.353	829.253	-2.34382
ENSG00000156265	C21orf7	677.1	122.82	274.08	145.12	103.77	38.5	34.69	31.95	52.2275	304.78	-2.54489	35.0467	180.673	-2.36603
ENSG00000207844		533.89	197.77	181.78	100.29	97.15	29.15	33.38	30.58	47.565	253.432	-2.41363	31.0367	159.947	-2.36555
ENSG00000116678	LEPR	995.2	296.44	110.64	256.12	432.89	39.01	49.17	42.01	140.77	414.6	-1.55838	43.3967	221.067	-2.34883
ENSG00000163661	PTX3	1003.95	180.14	145.4	142.83	289.3	30.58	31.22	29.67	95.1925	368.08	-1.9511	30.49	156.123	-2.35628
ENSG00000100345	MYH9	16072.1	6299.58	6989.15	8857.54	5737.31	1313.36	1744.72	1481.74	2569.28	9554.6	-1.89483	1513.27	7382.09	-2.28636
ENSG00000115363	FAM176A	1120.14	542.33	629.3	561.22	368.16	87.77	158.29	108.09	180.578	713.248	-1.98178	118.05	577.617	-2.29071
ENSG00000134259	NGF	550.85	321.03	242.06	310.88	103.23	56.37	55.85	65.57	70.255	356.205	-2.34203	59.2633	291.323	-2.29741
ENSG00000131378	RFTN1	4313.25	1248.51	1086.87	1562.56	1208.01	216.51	325.3	259.43	502.312	2052.8	-2.03093	267.08	1299.31	-2.28241
ENSG00000155792	DEPTOR	875.79	179.78	298.45	213.11	331.31	41.78	60.46	38.01	117.89	391.783	-1.73261	46.75	230.447	-2.30139
ENSG00000153071	DAB2	3013.03	1797.11	1492.37	2030.45	1058.27	359.8	437.43	300.21	538.928	2083.24	-1.95067	365.813	1773.31	-2.27727
ENSG00000148154	UGCG	1132.34	435.79	642.91	545.03	282.76	93.53	139.44	100.43	154.04	689.017	-2.16124	111.133	541.243	-2.28399
ENSG00000099250	NRP1	878.52	280.21	489.86	409.99	340.08	71.96	106.19	64.7	145.733	514.645	-1.82025	80.95	393.353	-2.28072
ENSG00000108797	CNTNAP1	467.46	302.59	247.66	337.9	161.81	50.21	68.96	66.4	86.845	338.902	-1.96436	61.8567	296.05	-2.25884
ENSG00000196526	AFAP1	431.01	308.69	262.86	322.31	116.2	60.54	62.39	64.79	75.98	331.218	-2.12409	62.5733	297.953	-2.25147
ENSG00000099994	SUSD2	198.02	195.38	95.84	176.58	74.84	33.25	28.48	36.14	43.1775	166.455	-1.94678	32.6233	155.933	-2.25695
ENSG00000162520	SYNC	1889.93	341.1	567.12	465.6	487.66	90.94	127.78	74.54	195.23	815.938	-2.06328	97.7533	457.94	-2.22794
ENSG00000181495		1582.25	538.85	396.01	498.37	1240.43	91.5	155.21	61.47	387.153	753.87	-0.961414	102.727	477.743	-2.21743
ENSG00000064205	WISP2	308.42	214.81	101.61	116.64	87.87	37.43	26.35	28.01	44.915	185.37	-2.04514	30.5967	144.353	-2.23816
ENSG00000130164	LDLR	2150.16	768.95	848.45	942.6	244.54	176.54	117.97	261.84	200.222	1177.54	-2.5561	185.45	853.333	-2.20208
ENSG00000075223	SEMA3C	378.96	144.69	147.24	137.25	189.11	28.8	34.84	28.41	70.29	202.035	-1.52321	30.6833	143.06	-2.22109
ENSG00000072163	LIMS2	563.7	276.32	217.27	324.85	159.78	65.08	59.27	57.36	85.3725	345.535	-2.01699	60.57	272.813	-2.17124
ENSG00000176183		2284.19	833.43	897.27	1281.77	619.33	301.33	184.14	191.09	323.973	1324.16	-2.03114	225.52	1004.16	-2.15466
ENSG00000235162	C12orf75	3095.04	933.45	1210.86	2976.75	467.75	330.61	282.82	538.44	404.905	2054.02	-2.3428	383.957	1707.02	-2.15246
ENSG00000150556	LYPD6B	0	111.84	69.56	244.43	0	27.59	30.94	35.86	23.5975	106.458	-2.17357	31.4633	141.943	-2.17357
ENSG00000150938	CRIM1	1599.21	413.6	473.07	527.65	243.27	114.87	93.47	110.68	140.572	753.383	-2.42207	106.34	471.44	-2.14839
ENSG00000106538	RARRES2	128.44	321.11	39.09	70.44	89.24	34.11	28.13	34.37	46.4625	139.77	-1.58892	32.2033	143.547	-2.15624
ENSG00000133321	RARRES3	422.17	148.25	187.77	128.39	196.82	29.73	37.02	37.9	75.3675	221.645	-1.55624	34.8833	154.803	-2.14983
ENSG00000159200	RCAN1	1486.09	404.31	278.64	429.3	346.34	71.19	102.31	82.24	150.52	649.585	-2.10956	85.2467	370.75	-2.12073
ENSG00000162734	PEA15	9151.06	3708.17	3869.9	4704.7	3207.33	925.42	1129.41	889.43	1537.9	5358.46	-1.80086	981.42	4094.26	-2.06066
ENSG00000198959	TGM2	1466.75	590.52	324.83	185.53	133.48	102.08	89.13	70.7	98.8475	641.908	-2.69909	87.3033	366.96	-2.07151
ENSG00000168405	CMAHP	322.12	169.3	105.9	197.75	117.14	34.89	39.23	37.1	57.09	198.768	-1.79977	37.0733	157.65	-2.08827
ENSG00000141469	SLC14A1	237	54.91	161.53	150.2	92.59	28.71	30.16	27.47	44.7325	150.91	-1.75429	28.78	122.213	-2.08626
ENSG00000112078	KCTD20	5600.33	877.92	835.52	1083.5	783.7	232.4	189.29	252.21	364.4	2099.32	-2.52633	224.633	932.313	-2.05324
ENSG00000101255	TRIB3	1066.66	1376.08	430.56	840.09	491.9	161.5	316.94	159.51	282.462	928.347	-1.71661	212.65	882.243	-2.0527
ENSG00000122786	CALD1	15473.6	4160.38	4181.05	5622.31	3695.73	1178.21	1180.29	1029.2	1770.86	7359.34	-2.05513	1129.23	4654.58	-2.04331
ENSG00000082482	KCNK2	480.24	181.49	283.57	336.55	139.46	62.1	70.3	60.31	83.0425	320.462	-1.94823	64.2367	267.203	-2.05647
ENSG00000158246	FAM46B	416.79	122.39	218.93	188.82	109.58	37.23	48.48	43.12	59.6025	236.733	-1.98981	42.9433	176.713	-2.0409
ENSG00000113739	STC2	8173	3554.9	2473.73	3928.25	1644.44	785.47	846.33	829.15	1026.35	4532.47	-2.14278	820.317	3318.96	-2.01648
ENSG00000149798	CDC42EP2	321.18	117	225.04	215.91	108.04	36.07	53.72	46.27	61.025	219.782	-1.8486	45.3533	185.983	-2.03589
ENSG00000039560	RAI14	6039.98	1857.81	1525.45	2267.38	2293.05	383.73	612.04	412.83	925.413	2922.65	-1.65911	469.533	1883.55	-2.00415
ENSG00000113389	NPR3	435.19	291.9	120.96	123.4	353.36	41.11	51.46	39.38	121.328	242.862	-1.00123	43.9833	178.753	-2.02294
ENSG00000137124	ALDH1B1	1090.47	196.25	175.08	216.11	196.21	50.96	48.08	46.42	85.4175	419.477	-2.29599	48.4867	195.813	-2.01382
ENSG00000212724	KRTAP2-3	312.73	73.02	189.01	69.36	71.9	25.57	27.46	28.48	38.3525	161.03	-2.06994	27.17	110.463	-2.02348
ENSG00000111799	COL12A1	2134.77	2960.2	1612.06	2523.57	898.62	650.22	618.33	525.16	673.082	2307.65	-1.77757	597.903	2365.28	-1.98402
ENSG00000198431	TXNRD1	2207.32	770.82	717.89	1047.28	547.66	166.77	267.53	205.53	296.873	1185.83	-1.99798	213.277	845.33	-1.98679
ENSG00000099864	PALM	383.86	412.88	185.44	264.32	282.91	68.8	83.03	64.38	124.78	311.625	-1.32042	72.07	287.547	-1.99633
ENSG00000183668	PSG9	487.44	83.36	121.38	110.9	80.42	28.19	26.12	23.6	39.5825	200.77	-2.34261	25.97	105.213	-2.0184
ENSG00000186832	KRT16	284.02	169.67	292.73	254.04	144.45	67.71	51.65	60.61	81.105	250.115	-1.62473	59.99	238.813	-1.99309
ENSG00000162407	PPAP2B	5308.05	1769.64	1738.31	2423.56	1304.82	463.28	631.37	413.94	703.352	2809.89	-1.99819	502.863	1977.17	-1.9752
ENSG00000130513	GDF15	788.85	493.87	153.68	184.53	866.53	81.16	64.4	65.07	269.29	405.233	-0.589589	70.21	277.36	-1.98201
ENSG00000100065	CARD10	368.13	149.58	242.41	200.18	126.61	43.3	66.55	40.08	69.135	240.075	-1.796	49.9767	197.39	-1.98172
ENSG00000084112	SSH1	298.03	241.01	209.81	214.11	142.51	55.68	61.31	51.69	77.7975	240.74	-1.62968	56.2267	221.643	-1.97891
ENSG00000183671	GPR1	1735.14	657.15	586.7	554.13	586.38	146.52	157.43	158.86	262.298	883.28	-1.75167	154.27	599.327	-1.95789
ENSG00000196155	PLEKHG4	297.92	157.52	245.1	274.67	117.89	65.67	50.87	56.54	72.7425	243.803	-1.74484	57.6933	225.763	-1.96833
ENSG00000115129	TP53I3	761.88	339.02	265.6	269.14	678.87	91.49	66.87	68.46	226.423	408.91	-0.852766	75.6067	291.253	-1.94569
ENSG00000159840	ZYX	4700.68	1362.85	1313.65	2013.07	1606.7	394.13	452.6	381.31	708.685	2347.56	-1.72795	409.347	1563.19	-1.9331
ENSG00000214822	KRT16P3	197.18	135.22	188.45	173.35	111.47	48.04	39.8	40.67	59.995	173.55	-1.53244	42.8367	165.673	-1.95142
ENSG00000138623	SEMA7A	412.31	137.96	231.23	130.35	117.59	42.66	42.23	44.39	61.7175	227.963	-1.88504	43.0933	166.513	-1.9501
ENSG00000159231	CBR3	761.81	221.17	437.27	310.16	271.45	79.52	80.57	92.92	131.115	432.603	-1.72221	84.3367	322.867	-1.93671
ENSG00000177469	PTRF	11282.5	5918.25	5282.33	6418.96	2687.99	1530.36	1699.11	1413.02	1832.62	7225.5	-1.97919	1547.5	5873.18	-1.92421
ENSG00000142197	DOPEY2	372.94	206.38	232.76	280.78	143.91	60.79	62.45	64.37	82.88	273.215	-1.72094	62.5367	239.973	-1.9401
ENSG00000144824	PHLDB2	512.94	130.49	147.35	175.25	162.89	32.72	48.43	36.47	70.1275	241.508	-1.78402	39.2067	151.03	-1.94566
ENSG00000072110	ACTN1	9686.33	4687.41	4704.7	4814.96	3527.86	1536.71	1189.92	1043.04	1824.38	5973.35	-1.71113	1256.56	4735.69	-1.9141
ENSG00000170558	CDH2	8006.02	2638.66	2599.93	1574.41	2901.89	630.39	724.26	456.46	1178.25	3704.76	-1.65273	603.703	2271	-1.91142
ENSG00000181019	NQO1	3555.18	1058.38	1687.73	2079.98	1120.2	443.75	424.75	418.22	601.73	2095.32	-1.79998	428.907	1608.7	-1.90716
ENSG00000125965	GDF5	237.78	89.8	168.27	133.5	105.78	33.83	35.03	33.99	52.1575	157.338	-1.59292	34.2833	130.523	-1.92873
ENSG00000163430	FSTL1	8624.41	4316.52	2709.32	5780.92	3204.68	1222.86	1219.32	1001.21	1662.02	5357.79	-1.6887	1147.8	4268.92	-1.895
ENSG00000177425	PAWR	1695.95	426.24	482.41	457.57	446.26	121.87	125.74	121.79	203.915	765.543	-1.90851	123.133	455.407	-1.88693
ENSG00000178531	CTXN1	989.72	520.81	239.71	217.49	240.5	77.31	96.32	90.3	126.108	491.933	-1.96381	87.9767	326.003	-1.88969
ENSG00000187800	PEAR1	353.08	126.85	126.02	124.86	103.07	28.96	37.79	34.65	51.1175	182.702	-1.83761	33.8	125.91	-1.8973
ENSG00000172348	RCAN2	736.62	128.19	187.23	143.01	166.29	43.43	37.62	42.85	72.5475	298.762	-2.042	41.3	152.81	-1.88753
ENSG00000136068	FLNB	1621.93	1536.71	1262.09	1733.97	420.43	451.8	380.39	413.76	416.595	1538.68	-1.88497	415.317	1510.92	-1.86315
ENSG00000151414	NEK7	1154.14	168.74	164.87	232.28	181.11	47.04	52.98	53.79	83.73	430.007	-2.36055	51.27	188.63	-1.87937
ENSG00000166923	GREM1	2940.53	86.2	406.88	416.92	456.56	54.89	69.29	124.73	176.368	962.633	-2.4484	82.97	303.333	-1.87024
ENSG00000071282	LMCD1	2441.75	1155.71	545.29	1012.56	2395.79	242.18	270.84	234.97	785.945	1288.83	-0.713559	249.33	904.52	-1.8591
ENSG00000172379	ARNT2	239.93	133.29	150.92	186.86	125.37	41.11	46.01	41.42	63.4775	177.75	-1.48553	42.8467	157.023	-1.87372
ENSG00000013297	CLDN11	3378.66	730.39	1239.03	395.73	479.5	221.39	225.84	210.89	284.405	1435.95	-2.33599	219.373	788.383	-1.84551
ENSG00000181929	PRKAG1	565.1	322.98	330.64	300.98	660.15	119.31	70.96	74.33	231.188	379.925	-0.716651	88.2	318.2	-1.85108
ENSG00000186847	KRT14	101.34	60.85	147.78	79.68	77.97	26.07	26.78	25.73	39.1375	97.4125	-1.31556	26.1933	96.1033	-1.87539
ENSG00000154096	THY1	4429.96	1464.6	2172.33	1941.81	2898.88	455.02	645.62	469.24	1117.19	2502.17	-1.16331	523.293	1859.58	-1.82929
ENSG00000113083	LOX	11445.5	4258.7	3979.48	4419.94	1747.76	1179.5	1244.36	1141.51	1328.28	6025.89	-2.18161	1188.46	4219.37	-1.82794
ENSG00000187955	COL14A1	342.27	188.86	106.34	123.35	169.34	43.39	35.45	37.33	71.3775	190.205	-1.41401	38.7233	139.517	-1.84916
ENSG00000172965		1740.65	848.19	743.71	527.08	691.84	199.25	162.66	238.15	322.975	964.908	-1.57897	200.02	706.327	-1.82019
ENSG00000222041	NCRNA00152	1740.65	848.19	743.71	527.08	691.84	199.25	162.66	238.15	322.975	964.908	-1.57897	200.02	706.327	-1.82019
ENSG00000223749		218.05	157.22	124.83	201.31	93.57	50.26	36.45	48.84	57.28	175.352	-1.61415	45.1833	161.12	-1.83427
ENSG00000117228	GBP1	1170.54	241.53	252.17	356.23	459.95	85	86.85	68.65	175.113	505.118	-1.52834	80.1667	283.31	-1.82131
ENSG00000225492	GBP1P1	1170.54	241.53	252.17	356.23	459.95	85	86.85	68.65	175.113	505.118	-1.52834	80.1667	283.31	-1.82131
ENSG00000075914	EXOSC7	1059.87	240.81	474.59	186.25	131.48	133.2	62.45	60.08	96.8025	490.38	-2.34078	85.2433	300.55	-1.81795
ENSG00000163815	CLEC3B	1059.87	240.81	474.59	186.25	131.48	133.2	62.45	60.08	96.8025	490.38	-2.34078	85.2433	300.55	-1.81795
ENSG00000129116	PALLD	12800.9	2239.55	2338.73	3341.16	4911.74	699.25	874.13	689.95	1793.77	5180.07	-1.52998	754.443	2639.81	-1.80695
ENSG00000159423	ALDH4A1	254.71	113.35	110.28	127.79	127.84	31.78	33.63	33.05	56.575	151.532	-1.42139	32.82	117.14	-1.83559
ENSG00000080823	RAGE	3547.39	1185.81	2573.29	1789.75	1218.1	516.9	529.96	541.73	701.673	2274.06	-1.6964	529.53	1849.62	-1.80444
ENSG00000169908	TM4SF1	6134.73	2428.9	3604.84	3515.15	1210.7	615.81	749.16	1371.01	986.67	3920.9	-1.99055	911.993	3182.96	-1.80328
ENSG00000005884	ITGA3	578.84	268.86	279.57	276.05	214.45	85.83	77.52	71.4	112.3	350.83	-1.64341	78.25	274.827	-1.81236
ENSG00000151729	SLC25A4	2107	845.92	635.12	707.34	452.71	257.26	169.16	205.53	271.165	1073.85	-1.98554	210.65	729.46	-1.79198
ENSG00000115419	GLS	2260.14	1027.91	899.15	981.87	481.31	276.41	269.04	297.02	330.945	1292.27	-1.96524	280.823	969.643	-1.78779
ENSG00000123405	NFE2	132.51	87.47	95.82	107.06	82.87	28.52	27.4	26.29	41.27	105.715	-1.35701	27.4033	96.7833	-1.82041
ENSG00000154277	UCHL1	1533.74	570.5	475.29	476.61	430.17	194.3	90.98	156	217.863	764.035	-1.81022	147.093	507.467	-1.78658
ENSG00000175274	TP53I11	364.28	143.34	108.19	133.03	117.1	34.13	33.95	42.85	57.0075	187.21	-1.71543	36.9767	128.187	-1.79356
ENSG00000150551	LYPD1	346.71	81.23	233.31	213.33	350.97	38.69	61.74	52.8	126.05	218.645	-0.794594	51.0767	175.957	-1.78448
ENSG00000154678	PDE1C	533.19	135.78	105.77	133.68	117.9	37.12	37.06	35.11	56.7975	227.105	-1.99946	36.43	125.077	-1.77961
ENSG00000071242	RPS6KA2	730.71	396.93	267.12	335.6	201.91	80.94	126.07	87.8	124.18	432.59	-1.80057	98.27	333.217	-1.76164
ENSG00000166250	CLMP	1952.68	855.06	634.77	640.61	1203.51	220.88	205.86	204.42	458.668	1020.78	-1.15415	210.387	710.147	-1.75507
ENSG00000164125	FAM198B	392.04	147.14	346.21	170.9	356.03	68.17	87.02	41.92	138.285	264.073	-0.933289	65.7033	221.417	-1.75273
ENSG00000134363	FST	4052.73	804.14	755.88	927.12	2387.67	204.66	325.75	214.91	783.247	1634.97	-1.06172	248.44	829.047	-1.73856
ENSG00000096696	DSP	601.3	159.22	221.22	230.71	157.53	53.87	74.09	54.1	84.8975	303.113	-1.83606	60.6867	203.717	-1.74711
ENSG00000100101	NOL12	1197.1	467.13	478.04	359.67	261.05	124.08	131.04	136.74	163.227	625.485	-1.93809	130.62	434.947	-1.73546
ENSG00000100106	TRIOBP	1197.1	467.13	478.04	359.67	261.05	124.08	131.04	136.74	163.227	625.485	-1.93809	130.62	434.947	-1.73546
ENSG00000120156	TEK	238.29	262.64	223.03	191.83	122.32	60.9	78.44	63.82	81.37	228.947	-1.49245	67.72	225.833	-1.7376
ENSG00000168685	IL7R	241.62	84.85	102.29	88.18	72.04	28.02	27.86	26.04	38.49	129.235	-1.74744	27.3067	91.7733	-1.74882
ENSG00000119326	CTNNAL1	2430.69	615.4	655.07	658.67	570	178.53	216.38	193.42	289.582	1089.96	-1.91223	196.11	643.047	-1.71326
ENSG00000100739	BDKRB1	173.1	102.18	105.99	95.52	68.69	29.45	30.82	30.94	39.975	119.197	-1.57618	30.4033	101.23	-1.73534
ENSG00000258691		173.1	102.18	105.99	95.52	68.69	29.45	30.82	30.94	39.975	119.197	-1.57618	30.4033	101.23	-1.73534
ENSG00000225485	ARHGAP23	685.88	384.4	348.12	409.17	246.95	109.5	122.9	116.54	148.972	456.893	-1.61681	116.313	380.563	-1.71012
ENSG00000106483	SFRP4	114.66	167.39	55.03	54.94	83.25	28.94	27.82	26.48	41.6225	98.005	-1.23549	27.7467	92.4533	-1.73641
ENSG00000122335	SERAC1	157.2	138.25	86.82	128.62	94.58	32.87	39.12	34.79	50.34	127.722	-1.34324	35.5933	117.897	-1.72784
ENSG00000104415	WISP1	129.55	109.44	89.12	125.98	106.74	30.69	34.96	32.35	51.185	113.523	-1.14919	32.6667	108.18	-1.72754
ENSG00000173559	OBFC2A	1283.91	336.01	329.08	406.4	456.3	109.29	106.54	114.47	196.65	588.85	-1.58227	110.1	357.163	-1.69777
ENSG00000076513	ANKRD13A	1827.92	740.13	937.56	939.34	1078.97	242.66	302.07	265.22	472.23	1111.24	-1.23461	269.983	872.343	-1.69203
ENSG00000141668	CBLN2	298.26	113.08	103.4	101.01	109.03	31.01	34.45	31.51	51.5	153.938	-1.5797	32.3233	105.83	-1.7111
ENSG00000204287	HLA-DRA	262.47	77.21	157.99	61.84	105.73	29.81	30.56	30.37	49.1175	139.877	-1.50985	30.2467	99.0133	-1.71085
ENSG00000182319		459.63	196.63	186.3	136.94	226.52	57.13	54.95	48.32	96.73	244.875	-1.34001	53.4667	173.29	-1.69648
ENSG00000104611	SH2D4A	302.06	284.53	181.17	222.59	140.03	72.6	71.56	68.94	88.2825	247.587	-1.48774	71.0333	229.43	-1.69149
ENSG00000137076	TLN1	2042.65	975.96	725.93	888.4	657.17	265.22	294.12	249.16	366.418	1158.23	-1.66037	269.5	863.43	-1.67979
ENSG00000196935	SRGAP1	367	175.14	197.84	190.52	226.8	63.42	58.29	52.61	100.28	232.625	-1.21397	58.1067	187.833	-1.69268
ENSG00000142583	SLC2A5	353.41	266.45	195.91	52.48	101.45	64.81	58.44	35.99	65.1725	217.062	-1.73578	53.08	171.613	-1.69292
ENSG00000134871	COL4A2	1729.29	727.53	407.75	790.3	1088.55	151.07	247.19	206.58	423.347	913.717	-1.10991	201.613	641.86	-1.67067
ENSG00000078269	SYNJ2	418.5	124.78	170.51	142.48	116.48	44.19	51.14	41.08	63.2225	214.067	-1.75956	45.47	145.923	-1.68222
ENSG00000197077	KIAA1671	377.5	210.69	305.89	252.14	322.67	77.09	83.7	80.69	141.037	286.555	-1.02273	80.4933	256.24	-1.67055
ENSG00000164484	TMEM200A	1371.16	283.8	284.09	252.87	643.74	69.22	111.79	77.09	225.46	547.98	-1.28125	86.0333	273.587	-1.66903
ENSG00000184838	PRR16	980.61	411.57	364.79	402.81	355.05	125.74	127.7	120	182.123	539.945	-1.5679	124.48	393.057	-1.65882
ENSG00000197646	PDCD1LG2	146.17	90.49	65.9	88.42	71.85	23.25	25.78	26.97	36.9625	97.745	-1.40296	25.3333	81.6033	-1.68759
ENSG00000184254	ALDH1A3	802.81	114.27	245.98	132.68	271.71	43.23	71.76	40.22	106.73	323.935	-1.60174	51.7367	164.31	-1.66716
ENSG00000111907	TPD52L1	969.91	583.67	290.84	404.98	220.97	160.78	116.22	131.14	157.278	562.35	-1.83816	136.047	426.497	-1.64843
ENSG00000165996	PTPLA	4068.04	671.12	738.79	689.21	1749.05	226.55	230.6	214.94	605.285	1541.79	-1.34892	224.03	699.707	-1.64306
ENSG00000173376	NDNF	157.1	235.24	380.77	107.39	93.74	101.56	74.2	54.67	81.0425	220.125	-1.44157	76.81	241.133	-1.65047
ENSG00000123146	CD97	821.79	381.51	462.73	510.1	242.21	143.09	141.65	149.04	168.998	544.033	-1.68669	144.593	451.447	-1.64255
ENSG00000127507	EMR2	821.79	381.51	462.73	510.1	242.21	143.09	141.65	149.04	168.998	544.033	-1.68669	144.593	451.447	-1.64255
ENSG00000180340	FZD2	1163.1	464.95	465.77	509.02	414.33	133.04	162.07	167.27	219.178	650.71	-1.56992	154.127	479.913	-1.63866
ENSG00000147862	NFIB	691.55	225.91	150.29	228.2	301.82	60.19	68.75	64.41	123.792	323.988	-1.38801	64.45	201.467	-1.64429
ENSG00000167601	AXL	4047.96	2551.87	2611.33	2965.92	1127.27	684.84	1040.25	901.47	938.457	3044.27	-1.69773	875.52	2709.71	-1.62992
ENSG00000103044	HAS3	493.48	104.18	62.77	88.22	79.74	25.45	29.26	26.31	40.19	187.163	-2.21938	27.0067	85.0567	-1.65511
ENSG00000150630	VEGFC	2475.09	703.06	1004.01	1010.94	1417.21	238.85	308.87	336.01	575.235	1298.28	-1.17437	294.577	906.003	-1.62087
ENSG00000091490	SEL1L3	0	446.21	331.8	336.15	0	121.27	169.15	71.24	90.415	278.54	-1.62325	120.553	371.387	-1.62325
ENSG00000169231	THBS3	327.34	304.87	122.3	253.37	204.51	69.03	76.9	74.58	106.255	251.97	-1.24572	73.5033	226.847	-1.62584
ENSG00000174099	MSRB3	1445.62	578.53	537.1	803.92	556.37	218.2	217.15	193.46	296.295	841.293	-1.50557	209.603	639.85	-1.61007
ENSG00000112210	RAB23	3264.55	1200.73	931.45	1720.29	1469.36	395.12	463.47	406.53	683.62	1779.26	-1.38001	421.707	1284.16	-1.60651
ENSG00000133030	MPRIP	2112.36	940.84	897.08	1034.63	411.64	342.94	283.48	321.25	339.827	1246.23	-1.87469	315.89	957.517	-1.59988
ENSG00000178550		2122.33	592.76	491.52	438.31	244.01	304	106.67	91.33	186.502	911.23	-2.28862	167.333	507.53	-1.60077
ENSG00000249992	TMEM158	2122.33	592.76	491.52	438.31	244.01	304	106.67	91.33	186.502	911.23	-2.28862	167.333	507.53	-1.60077
ENSG00000169184	MN1	342.22	179.63	170.71	197.34	218.91	51.52	72.78	55.07	99.57	222.475	-1.15986	59.79	182.56	-1.61039
ENSG00000187239	FNBP1	1092.84	585.28	494.69	620.59	378.36	153.77	233.31	176.96	235.6	698.35	-1.56761	188.013	566.853	-1.59214
ENSG00000169583	CLIC3	880.45	459.15	272.56	258.03	107.7	129.18	65.25	133.48	108.903	467.547	-2.10208	109.303	329.913	-1.59375
ENSG00000035403	VCL	5997.55	1625.14	1980.58	3118.03	2019.69	673.09	919	660.74	1068.13	3180.33	-1.57409	750.943	2241.25	-1.57753
ENSG00000134986	C5orf13	9861.07	4552.26	3948.6	7128.81	3025	2065.81	1306.53	1869.37	2066.68	6372.69	-1.62459	1747.24	5209.89	-1.57618
ENSG00000140092	FBLN5	827.81	539.39	264.09	363.93	803.21	96.4	160.02	134.08	298.428	498.805	-0.741095	130.167	389.137	-1.57992
ENSG00000244274	DBNDD2	2021.88	726.7	737.71	791.09	764.58	228.41	272.57	258.09	380.912	1069.35	-1.4892	253.023	751.833	-1.57114
ENSG00000254806	SYS1-DBNDD2	2021.88	726.7	737.71	791.09	764.58	228.41	272.57	258.09	380.912	1069.35	-1.4892	253.023	751.833	-1.57114
ENSG00000078401	EDN1	288.84	92.07	95.42	82.14	104.57	29.36	31.36	28.36	48.4125	139.618	-1.52803	29.6933	89.8767	-1.59781
ENSG00000133816	MICAL2	169.56	97.61	111.76	154.82	127.88	42.94	44.03	34.58	62.3575	133.438	-1.09753	40.5167	121.397	-1.58314
ENSG00000176788	BASP1	10097.5	2342.72	2867.14	3937.34	7792.38	724.58	1354.79	1048.07	2729.95	4811.19	-0.817516	1042.48	3049.07	-1.54835
ENSG00000103647	CORO2B	164.91	99.61	72.79	79.67	107.68	24.97	31.02	28.66	48.0825	104.245	-1.11639	28.2167	84.0233	-1.57424
ENSG00000119689	DLST	584.21	289.92	340.17	294.54	520.12	96.3	113.03	107	209.112	377.21	-0.851089	105.443	308.21	-1.54745
ENSG00000160211	G6PD	989.21	385.59	486.7	502.17	436.68	161.04	156.88	157.47	228.018	590.918	-1.37381	158.463	458.153	-1.53168
ENSG00000182606	TRAK1	655.55	196.05	318.3	304.83	266.67	97.17	91.15	95.12	137.528	368.682	-1.42266	94.48	273.06	-1.53114
ENSG00000147459	DOCK5	452.39	127.72	233.25	166.57	140.53	67.58	56.75	57.73	80.6475	244.983	-1.60298	60.6867	175.847	-1.53487
ENSG00000162614	NEXN	1654	337.34	364	417.14	972.42	116.08	155.02	117.69	340.303	693.12	-1.02629	129.597	372.827	-1.52448
ENSG00000109738	GLRB	350.22	142.41	120.06	131.41	189.49	48.61	48.54	40.28	81.73	186.025	-1.18656	45.81	131.293	-1.51906
ENSG00000071127	WDR1	7763.22	3119.64	3473.32	4917.45	3737.71	1278.05	1418.15	1375.37	1952.32	4818.41	-1.30337	1357.19	3836.8	-1.49928
ENSG00000137193	PIM1	969.94	626.6	302.37	452.96	404.49	95.42	193.55	199.62	223.27	587.967	-1.39695	162.863	460.643	-1.49999
ENSG00000177352	CCDC71	232.07	91.82	112.22	103.3	258.3	30.55	35.54	41.6	91.4975	134.852	-0.559578	35.8967	102.447	-1.51295
ENSG00000103966	EHD4	548.28	221.63	281	323.3	186.89	85.95	96.65	110.92	120.103	343.552	-1.51626	97.84	275.31	-1.49256
ENSG00000176697	BDNF	294.58	108.98	94.41	89.74	113.03	31	38.94	33.23	54.05	146.928	-1.44274	34.39	97.71	-1.50652
ENSG00000132718	SYT11	1317.96	1451.32	1214.89	1496.44	431.51	405.29	593.79	496.39	481.745	1370.15	-1.50799	498.49	1387.55	-1.4769
ENSG00000160951	PTGER1	158.57	195.96	149.66	179.75	113.55	58.03	62.04	67.11	75.1825	170.985	-1.1854	62.3933	175.123	-1.48891
ENSG00000205426	KRT81	137.8	142.44	92.27	66.96	98.98	30.37	42.85	33.65	51.4625	109.867	-1.09417	35.6233	100.557	-1.49711
ENSG00000257540		137.8	142.44	92.27	66.96	98.98	30.37	42.85	33.65	51.4625	109.867	-1.09417	35.6233	100.557	-1.49711
ENSG00000120549	KIAA1217	315.16	155.75	119.05	172.52	182.77	37.48	78.43	43.94	85.655	190.62	-1.15409	53.2833	149.107	-1.48459
ENSG00000037965	HOXC8	1100.38	672.59	549.8	846.74	285.97	270.06	206.7	271.54	258.567	792.378	-1.61565	249.433	689.71	-1.46734
ENSG00000099204	ABLIM1	184.69	78.47	107.97	81.69	104.73	30.73	35.58	29.1	50.035	113.205	-1.17793	31.8033	89.3767	-1.49072
ENSG00000155324	GRAMD3	1045.61	312.89	442.04	379.68	687.43	129.34	132.17	149.3	274.56	545.055	-0.98928	136.937	378.203	-1.46565
ENSG00000118508	RAB32	3263.46	1429.83	1419.17	1282.88	1448.99	482.62	584.52	436.24	738.092	1848.84	-1.32474	501.127	1377.29	-1.45859
ENSG00000170178	HOXD12	546.62	187.97	209.86	230.21	187.05	92.37	73.03	64.49	104.235	293.665	-1.49433	76.63	209.347	-1.44991
ENSG00000116285	ERRFI1	5972.86	2709.32	1688.07	2105.85	1842.92	634.45	999.27	766.59	1060.81	3119.03	-1.55593	800.103	2167.75	-1.43794
ENSG00000002834	LASP1	17174.8	6620.44	7670.65	9960.03	4217.37	2699.4	3121.71	3145.84	3296.08	10356.5	-1.65171	2988.98	8083.71	-1.43536
ENSG00000176014	TUBB6	2480.16	964.23	945.34	997.72	1023.22	404.58	315.3	355.43	524.632	1346.86	-1.36022	358.437	969.097	-1.43492
ENSG00000196730	DAPK1	269.88	133.63	85.74	125.87	136.57	48.41	38.11	39.7	65.6975	153.78	-1.22696	42.0733	115.08	-1.45166
ENSG00000115963	RND3	3526.11	1629.46	1106.16	1312.99	2248.91	388.77	609.91	510.52	939.527	1893.68	-1.01119	503.067	1349.54	-1.42364
ENSG00000198467	TPM2	22086.7	8914.09	9063.43	8742.75	8818.81	3095.43	3246.6	3647.53	4702.09	12201.7	-1.37571	3329.85	8906.76	-1.41944
ENSG00000236824	BCYRN1	4727.14	607.89	758.53	214.18	1570.63	246.05	155.72	187.82	540.055	1576.94	-1.54594	196.53	526.867	-1.42269
ENSG00000122694	GLIPR2	2107.63	1215.8	1437.09	1569.81	1237.76	385.91	718.72	474.59	704.245	1582.58	-1.16813	526.407	1407.57	-1.41895
ENSG00000168259	DNAJC7	714.15	268.77	314.51	340.74	775.96	103.62	131.9	108.76	280.06	409.542	-0.548277	114.76	308.007	-1.42434
ENSG00000106366	SERPINE1	10246.3	3399.69	4065.97	3907.79	2522.15	1404.38	1695.84	1170.59	1698.24	5404.93	-1.67024	1423.6	3791.15	-1.41309
ENSG00000132589	FLOT2	1857.27	1192.54	1192.54	1606.48	891.95	419.72	559.94	518.24	597.463	1462.21	-1.29123	499.3	1330.52	-1.41401
ENSG00000167693	NXN	602.1	366.21	306.89	336.33	285.12	125.63	112.2	140.65	165.9	402.882	-1.28005	126.16	336.477	-1.41525
ENSG00000183160	TMEM119	1490.6	1037.81	1560.56	1970.54	3581.13	593.97	517.11	614.73	1326.74	1514.88	-0.191321	575.27	1522.97	-1.40458
ENSG00000145147	SLIT2	299.13	211.82	148.12	132.05	215.44	63.03	67.48	53.76	99.9275	197.78	-0.984943	61.4233	163.997	-1.41681
ENSG00000161326	DUSP14	1528.97	483.24	488.99	564.32	570.73	218	176.3	185.59	287.655	766.38	-1.41372	193.297	512.183	-1.40584
ENSG00000213406	ANXA2P1	9037.63	1304.13	1492.96	1596.52	5558.5	539.32	532.04	592.86	1805.68	3357.81	-0.894978	554.74	1464.54	-1.40056
ENSG00000025423	HSD17B6	575.84	114.47	90.34	161.96	136.6	45.28	43.5	48.57	68.4875	235.653	-1.78275	45.7833	122.257	-1.41702
ENSG00000166289	PLEKHF1	287.42	274.67	253.27	275.67	258.75	71.12	142.71	89.7	140.57	272.757	-0.95633	101.177	267.87	-1.40466
ENSG00000165194	PCDH19	108.52	124.23	61.12	66.78	88.78	28.64	32.23	33.36	45.7525	90.1625	-0.978677	31.41	84.0433	-1.41991
ENSG00000179163	FUCA1	753.42	189.15	253.48	181.29	307.85	79.66	91.31	65.05	135.968	344.335	-1.34055	78.6733	207.973	-1.40245
ENSG00000214548	MEG3	1009.66	969.89	763.23	1150.04	323.92	363.92	273.66	475.88	359.345	973.205	-1.43737	371.153	961.053	-1.3726
ENSG00000169744	LDB2	1252.95	371.67	637.73	534.16	624.91	259.86	170.15	168.01	305.733	699.128	-1.19329	199.34	514.52	-1.368
ENSG00000132003	ZSWIM4	399.15	299.65	194.15	172.24	138.37	81.93	90.56	84.82	98.92	266.298	-1.4287	85.77	222.013	-1.3721
ENSG00000151892	GFRA1	131.29	70.08	72.78	86.78	106.27	30.26	29.01	28.38	48.48	90.2325	-0.896257	29.2167	76.5467	-1.38955
ENSG00000154864	FAM38B	180.84	147.61	66.13	66.79	102.46	45.53	30.39	31.97	52.5875	115.343	-1.13313	35.9633	93.51	-1.37859
ENSG00000155760	FZD7	858.43	329.46	333.96	269.11	240.22	112.56	127.8	123.1	150.92	447.74	-1.56888	121.153	310.843	-1.35935
ENSG00000237697	NCRNA00312	208.88	111.91	77.8	98.22	185.66	35.23	38.94	36.92	74.1875	124.202	-0.743446	37.03	95.9767	-1.37399
ENSG00000176845	METRNL	597.94	285.56	334.23	313.37	181.75	89.05	147.27	127.94	136.502	382.775	-1.48757	121.42	311.053	-1.35716
ENSG00000243251	PGBD3	280	93.24	119.12	115.89	127.71	36.66	49.68	40.68	63.6825	152.062	-1.2557	42.34	109.417	-1.36974
ENSG00000258838		280	93.24	119.12	115.89	127.71	36.66	49.68	40.68	63.6825	152.062	-1.2557	42.34	109.417	-1.36974
ENSG00000145390	USP53	286.08	83.13	74.75	125.81	126.83	34.73	39.06	35.84	59.115	142.442	-1.26878	36.5433	94.5633	-1.37167
ENSG00000163513	TGFBR2	896.72	715.49	625.9	629.06	561.13	256	296.33	222.37	333.957	716.793	-1.10189	258.233	656.817	-1.34682
ENSG00000136861	CDK5RAP2	428.42	415.97	541.78	427.19	344.07	153.34	196.24	194.52	222.042	453.34	-1.02976	181.367	461.647	-1.34788
ENSG00000128641	MYO1B	1650.44	360.03	342.92	412.62	588.78	152.42	149.42	136.17	256.697	691.502	-1.42967	146.003	371.857	-1.34875
ENSG00000138685	FGF2	655.22	214.9	177.83	169.54	139.18	72.44	82.4	65.27	89.8225	304.373	-1.76069	73.37	187.423	-1.35304
ENSG00000074590	NUAK1	796.4	538.92	391.53	504.21	281.37	166.81	176.23	221.56	211.493	557.765	-1.39905	188.2	478.22	-1.34541
ENSG00000157570	TSPAN18	167.84	185.1	72.23	142.67	152.61	66.8	35.31	54.27	77.2475	141.96	-0.877924	52.1267	133.333	-1.35494
ENSG00000147642	SYBU	144.09	125.18	37.38	67.15	102.6	31.81	31.14	26.16	47.9275	93.45	-0.963341	29.7033	76.57	-1.36615
ENSG00000197879	MYO1C	464.12	186.11	194.06	219.96	196.97	73.93	80.03	81.8	108.182	266.062	-1.2983	78.5867	200.043	-1.34796
ENSG00000104884	ERCC2	334.67	243.64	269.81	278.43	194.22	107.67	109.41	94.91	126.552	281.637	-1.1541	103.997	263.96	-1.34378
ENSG00000169213	RAB3B	513.4	62.26	119.21	61.81	131.53	30.98	34.19	29.43	56.5325	189.17	-1.74253	31.5333	81.0933	-1.36271
ENSG00000172935	MRGPRF	461.26	115	124.41	155.14	156.82	42.57	56.92	55.44	77.9375	213.952	-1.4569	51.6433	131.517	-1.34859
ENSG00000133106	EPSTI1	493.66	125.87	202.93	170.92	173.9	47.76	86.23	63.11	92.75	248.345	-1.42093	65.7	166.573	-1.34219
ENSG00000143801	PSEN2	232.05	84.29	95.31	106.23	125.1	32.86	38.36	41.11	59.3575	129.47	-1.12512	37.4433	95.2767	-1.34741
ENSG00000128849	CGNL1	220.46	96.62	126.91	80.96	115.11	32.83	47.74	39.46	58.785	131.238	-1.15866	40.01	101.497	-1.343
ENSG00000185565	LSAMP	133.3	137.48	130.69	116.33	101.56	52.54	51.88	48	63.495	129.45	-1.02768	50.8067	128.167	-1.33493
ENSG00000108774	RAB5C	738.63	302.22	288.47	302.44	586.68	117.15	120.76	119.24	235.957	407.94	-0.78983	119.05	297.71	-1.32234
ENSG00000115828	QPCT	500.57	142.94	195.88	179.24	255.75	68.2	79.94	58.47	115.59	254.657	-1.13954	68.87	172.687	-1.32621
ENSG00000109079	TNFAIP1	866.17	339.1	274.78	333.03	411.79	99.6	153.53	126.02	197.735	453.27	-1.1968	126.383	315.637	-1.32046
ENSG00000198736	SEPX1	2851.34	624.64	707.63	1110.17	1012.12	233.99	390.95	357.82	498.72	1323.44	-1.408	327.587	814.147	-1.31341
ENSG00000067798	NAV3	394.25	119.28	110.15	113.33	137.71	47.03	48.32	41.31	68.5925	184.252	-1.42556	45.5533	114.253	-1.32661
ENSG00000134072	CAMK1	242.36	123.11	134.47	151.65	113.91	48.24	53.56	61.98	69.4225	162.898	-1.23049	54.5933	136.41	-1.32115
ENSG00000107984	DKK1	672.45	270.94	582.06	510.39	1424.74	113.07	240.14	197.84	493.947	508.96	-0.0431946	183.683	454.463	-1.30694
ENSG00000105928	DFNA5	1787.38	533.7	483.03	539.42	1013.35	193.23	241.58	195.67	410.957	835.882	-1.02431	210.16	518.717	-1.30346
ENSG00000135905	DOCK10	1084.44	365.75	497.98	330.61	427	190.38	156.37	136.8	227.637	569.695	-1.32345	161.183	398.113	-1.30448
ENSG00000185567	AHNAK2	141.26	103.33	90.89	109.56	134.15	40.13	37.12	44.48	63.97	111.26	-0.798468	40.5767	101.26	-1.31934
ENSG00000082146	STRADB	796.66	331.3	286.29	376.89	270.38	113.03	148.15	141.69	168.312	447.785	-1.41166	134.29	331.493	-1.30363
ENSG00000113368	LMNB1	96.84	60.44	87.09	98.45	82.21	33.5	30.3	34.62	45.1575	85.705	-0.924414	32.8067	81.9933	-1.32152
ENSG00000167642	SPINT2	179.3	121.46	57.66	104.36	104.13	35.49	35.49	42.73	54.46	115.695	-1.08706	37.9033	94.4933	-1.31789
ENSG00000011426	ANLN	277.78	94.5	180.17	165.22	110.79	70.26	40.17	67.01	72.0575	179.417	-1.3161	59.1467	146.63	-1.30981
ENSG00000150347	ARID5B	4463.38	1800.64	1786.11	2205.56	2602.03	629.8	1019.74	713.25	1241.2	2563.92	-1.04661	787.597	1930.77	-1.29365
ENSG00000144959	NCEH1	385.34	91.98	137.14	124.18	176.86	44.61	52.81	45.05	79.8325	184.66	-1.20982	47.49	117.767	-1.31024
ENSG00000156026	MCU	577.82	232.4	201.92	237.87	324.11	96.34	89.99	86.38	149.205	312.502	-1.06657	90.9033	224.063	-1.3015
ENSG00000178033	FAM26E	284.29	102.93	84.63	103.94	149.48	35.78	40.22	41.29	66.6925	143.947	-1.10995	39.0967	97.1667	-1.31342
ENSG00000138758	01,09,2011	5018.22	964.27	968.77	1149.56	2565.16	430.23	438.86	388.91	955.79	2025.2	-1.0833	419.333	1027.53	-1.29302
ENSG00000089685	BIRC5	139.23	78.94	208.88	149.81	77.36	72.58	39.99	64.6	63.6325	144.215	-1.18039	59.0567	145.877	-1.30458
ENSG00000141753	IGFBP4	15329.1	6679.48	5197.29	6051.66	6033.54	1324.87	4793.07	1213.92	3341.35	8314.39	-1.31518	2443.95	5976.14	-1.29
ENSG00000172164	SNTB1	843.77	258.8	339.21	263.57	302.06	92.04	150.23	108.4	163.183	426.337	-1.38551	116.89	287.193	-1.29687
ENSG00000162704	ARPC5	5891.18	1719.21	1371.01	1936.03	3420.75	734.61	663.2	658.58	1369.28	2729.36	-0.995139	685.463	1675.42	-1.28937
ENSG00000161921	CXCL16	278.91	177.3	123.01	110.61	134.98	51.94	75.49	39.43	75.46	172.458	-1.19246	55.62	136.973	-1.30022
ENSG00000155130	MARCKS	11204.6	5491.27	5705.55	5491.27	5526.76	2659.57	2246.08	1954.93	3096.84	6973.18	-1.17102	2286.86	5562.7	-1.28242
ENSG00000139410	SDSL	343.93	194.92	203.36	203.69	1073.71	97.97	75.35	72.54	329.892	236.475	0.480308	81.9533	200.657	-1.29185
ENSG00000106617	PRKAG2	282.9	87.51	98.62	102.54	136.26	37.02	43.51	36.57	63.34	142.892	-1.17374	39.0333	96.2233	-1.30168
ENSG00000174136	RGMB	383.49	103.38	106.63	130.26	140.68	46.66	49.67	42.13	69.785	180.94	-1.37452	46.1533	113.423	-1.29721
ENSG00000142871	CYR61	14872.7	5371.68	5453	6588.71	5037.73	2274.79	2156.63	2764.63	3058.44	8071.51	-1.40004	2398.68	5804.46	-1.27492
ENSG00000172403	SYNPO2	251.55	68.16	59.03	86.15	92.12	28.65	28.41	29.43	44.6525	116.222	-1.38008	28.83	71.1133	-1.30255
ENSG00000138134	STAMBPL1	215.41	84.37	114.9	112.32	199.6	43.68	43.34	40.36	81.745	131.75	-0.688601	42.46	103.863	-1.29051
ENSG00000167657	DAPK3	472.75	175.59	173.92	189.91	278.25	72.45	80.95	68.5	125.037	253.042	-1.01702	73.9667	179.807	-1.2815
ENSG00000163249	CCNYL1	502.33	112.53	161.1	201.01	147.56	67.72	63.55	63.81	85.66	244.243	-1.51162	65.0267	158.213	-1.28277
ENSG00000163110	PDLIM5	1212.67	255.91	274.67	337.03	464.83	123.98	109.41	125.51	205.932	520.07	-1.33653	119.633	289.203	-1.27346
ENSG00000131773	KHDRBS3	500.17	130.46	146.66	202.4	443.42	64.9	63.06	69.66	160.26	244.922	-0.611911	65.8733	159.84	-1.27886
ENSG00000164087	POC1A	254.43	193.23	321.74	294.33	120.87	129.54	77.51	128.39	114.078	265.933	-1.22105	111.813	269.767	-1.27062
ENSG00000240694	PNMA2	687.88	288.08	146.11	279.69	276.15	81.46	79.51	135.19	143.077	350.44	-1.29237	98.72	237.96	-1.2693
ENSG00000135074	ADAM19	705.42	218.98	174.84	186.27	155.77	72.75	80.91	86.73	99.04	321.377	-1.69819	80.13	193.363	-1.2709
ENSG00000166333	ILK	2759.06	1072.42	952.71	1722.23	744.15	486.97	569.82	509.59	577.633	1626.61	-1.49364	522.127	1249.12	-1.25844
ENSG00000164099	PRSS12	222.27	77.95	95.36	147.37	108.24	44.53	42.99	45.06	60.205	135.738	-1.17286	44.1933	106.893	-1.27427
ENSG00000058668	ATP2B4	1370.28	510.47	629.19	838.88	696.15	243.48	285.95	297.94	380.88	837.205	-1.13624	275.79	659.513	-1.25783
ENSG00000146674	IGFBP3	13348.8	7134.66	5709.38	7354.89	15383.4	2207.8	3329.22	2927.45	5961.96	8386.94	-0.492357	2821.49	6732.98	-1.25479
ENSG00000185483	ROR1	234.52	78.12	104.22	94.02	136.55	35.47	43.56	35.1	62.67	127.72	-1.02714	38.0433	92.12	-1.27587
ENSG00000160326	SLC2A6	535.63	155.05	211.82	156.74	148.38	66.27	64.32	87.27	91.56	264.81	-1.53217	72.62	174.537	-1.26509
ENSG00000142627	EPHA2	131.62	107.28	70.93	82.2	123.67	34.12	37.6	35.98	57.8425	98.0075	-0.760762	35.9	86.8033	-1.27377
ENSG00000079257	LXN	1690.87	324.3	816.52	250.36	696.17	222.86	207.65	153.49	320.043	770.512	-1.26755	194.667	463.727	-1.25227
ENSG00000170390	DCLK2	143.26	65	76.83	68.18	71.97	28.5	29.93	28.54	39.735	88.3175	-1.15229	28.99	70.0033	-1.27187
ENSG00000164741	DLC1	348.15	191.35	178.51	143.99	213.28	79.56	69.23	66.58	107.163	215.5	-1.00789	71.79	171.283	-1.25453
ENSG00000115310	RTN4	6747.13	1458.15	1301.09	1771.49	3382.09	576.31	723.61	617.41	1324.86	2819.47	-1.08959	639.11	1510.24	-1.24064
ENSG00000065308	TRAM2	2522.15	654.75	797.1	1000.53	1212.63	308.39	345.66	383.73	562.602	1243.63	-1.14437	345.927	817.46	-1.24068
ENSG00000138185	ENTPD1	264.57	219.17	118.53	83.4	179.7	59.56	72.38	45.01	89.1625	171.417	-0.943005	58.9833	140.367	-1.25082
ENSG00000112769	LAMA4	935.89	468.25	466.44	508.49	335.74	219.26	212.77	180.5	237.067	594.767	-1.32703	204.177	481.06	-1.2364
ENSG00000167703	SLC43A2	140.14	90.44	90.82	79.41	232.89	36.88	39.88	32.6	85.5625	100.202	-0.227868	36.4533	86.89	-1.25314
ENSG00000162909	CAPN2	344.22	135.22	140.43	161.04	222.09	61.5	57.7	65.19	101.62	195.228	-0.941972	61.4633	145.563	-1.24385
ENSG00000168994	C6orf145	221.76	102.88	90.48	94.1	142.32	37.49	43.82	39.49	65.78	127.305	-0.952568	40.2667	95.82	-1.25074
ENSG00000166582	CENPV	0	243.2	237.73	342.1	0	103.19	113.4	132.76	87.3375	205.757	-1.23627	116.45	274.343	-1.23627
ENSG00000140105	WARS	1598.82	1178.65	625.16	1042.22	570.99	387.7	410.17	414.66	445.88	1111.21	-1.31741	404.177	948.677	-1.23093
ENSG00000164574	GALNT10	369.22	193.36	190.26	251.33	187.36	80.03	93.9	95.64	114.232	251.043	-1.13596	89.8567	211.65	-1.23598
ENSG00000197766	CFD	957.16	516.9	113.42	239.29	744.27	161.12	82.97	127.14	278.875	456.692	-0.711604	123.743	289.87	-1.22806
ENSG00000140682	TGFB1I1	661.78	361.27	294.62	456.56	252.84	167.19	162.92	145.48	182.107	443.558	-1.28433	158.53	370.817	-1.22595
ENSG00000069702	TGFBR3	591.25	160.4	271.08	285.27	352.87	71.65	134.38	100.49	164.847	327	-0.988159	102.173	238.917	-1.22549
ENSG00000182179	UBA7	285.95	182.58	199.67	211.69	260.47	69.71	87.68	96.36	128.555	219.972	-0.774937	84.5833	197.98	-1.22691
ENSG00000166963	MAP1A	1003.08	592.03	505.21	561.67	426.71	244.5	231.9	236.1	284.803	665.498	-1.22447	237.5	552.97	-1.21927
ENSG00000158710	TAGLN2	2878.37	926.64	1022.99	1147.83	2256.99	356.83	515.85	461.53	897.8	1493.96	-0.734673	444.737	1032.49	-1.2151
ENSG00000135046	ANXA1	16971.9	3780.9	4220.91	3948.6	11282.5	1495.08	2050.83	1613.23	4110.4	7230.57	-0.814832	1719.71	3983.47	-1.21186
ENSG00000086289	EPDR1	5160.16	1625.95	1086.12	1473.61	3699.36	678.97	563.84	565.18	1376.84	2336.46	-0.762966	602.663	1395.23	-1.21108
ENSG00000175505	CLCF1	809.59	248.51	230.34	223.9	261.57	79.05	131.94	91.22	140.945	378.085	-1.42358	100.737	234.25	-1.21746
ENSG00000139734	DIAPH3	268.91	68.41	99.54	102.36	93.88	41.53	32.83	41.12	52.34	134.805	-1.36489	38.4933	90.1033	-1.22697
ENSG00000122359	ANXA11	432.07	230.15	234.53	262.93	275.28	105.7	114.23	94.43	147.41	289.92	-0.97582	104.787	242.537	-1.21075
ENSG00000148671	C10orf116	1808.83	674.17	875.63	328.54	1170.99	285.67	153.16	375.47	496.323	921.793	-0.893164	271.433	626.113	-1.20583
ENSG00000115756	HPCAL1	812.25	444.63	523.09	520.17	387.18	227.11	171.71	247.1	258.275	575.035	-1.15474	215.307	495.963	-1.20384
ENSG00000154736	ADAMTS5	193.33	106.91	61.88	71.72	119	29.94	44	29.07	55.5025	108.46	-0.966538	34.3367	80.17	-1.22331
ENSG00000181523	SGSH	1566.06	526.82	572.78	586.72	534.07	211.04	284.99	238.39	317.122	813.095	-1.35838	244.807	562.107	-1.1992
ENSG00000166831	RBPMS2	239.45	221.39	217.05	176.07	123.73	86.41	100.68	79.51	97.5825	213.49	-1.12947	88.8667	204.837	-1.20476
ENSG00000197043	ANXA6	490.76	223.1	236.15	274.34	217.97	121.01	98.31	99.76	134.263	306.087	-1.18889	106.36	244.53	-1.20106
ENSG00000237649	KIFC1	133.53	100.29	193.99	185.38	82.96	90.29	39.62	78.32	72.7975	153.298	-1.07437	69.41	159.887	-1.20383
ENSG00000170522	ELOVL6	459.95	129.85	224.55	188.68	232.42	88.98	65.98	81.13	117.127	250.757	-1.09821	78.6967	181.027	-1.20183
ENSG00000197381	ADARB1	1052.59	537.93	400.12	542.7	810.66	147.7	275.49	224.14	364.497	633.335	-0.79706	215.777	493.583	-1.19375
ENSG00000117016	RIMS3	160	100.55	48.59	75.14	106.44	31.97	31.64	33.14	50.7975	96.07	-0.919328	32.25	74.76	-1.21297
ENSG00000163754	GYG1	1993.59	514.47	709.94	712.61	1497.56	282.36	289.68	276.41	586.502	982.653	-0.744544	282.817	645.673	-1.19094
ENSG00000078967	UBE2D4	777.09	212.68	237.43	268	639.8	123.37	85.95	104.2	238.33	373.8	-0.649306	104.507	239.37	-1.19565
ENSG00000166272	C10orf26	366.97	259.96	235.86	330.86	272.58	92.07	140.92	128.99	158.64	298.413	-0.911551	120.66	275.56	-1.19142
ENSG00000166482	MFAP4	807.65	1071.4	377.29	766.59	1613.95	303.87	325.73	343.3	646.713	755.733	-0.224751	324.3	738.427	-1.18713
ENSG00000170961	HAS2	482.96	155.18	204.22	205.49	254.29	75.15	91.45	81.15	125.51	261.962	-1.06156	82.5833	188.297	-1.18908
ENSG00000171522	PTGER4	171.63	79.68	50.74	98.03	118.73	32.92	31.8	34.67	54.53	100.02	-0.875166	33.13	76.15	-1.20071
ENSG00000149218	ENDOD1	665.76	183.42	203.01	221.46	303.51	96.56	86.2	84.92	142.797	318.413	-1.15693	89.2267	202.63	-1.1833
ENSG00000152492	CCDC50	1118.17	251.27	276.54	332.38	528.9	126.84	130.94	121.9	227.145	494.59	-1.12262	126.56	286.73	-1.17987
ENSG00000186352	ANKRD37	2368.38	1065.6	414.82	478.6	629.46	343.49	199.37	324.76	374.27	1081.85	-1.53135	289.207	653.007	-1.175
ENSG00000158195	WASF2	394.03	265.55	245.82	266.23	400.72	113.11	121.82	108.81	186.115	292.907	-0.654251	114.58	259.2	-1.17771
ENSG00000138180	CEP55	283.17	104.85	209.07	202.07	120.2	102.83	45.97	79.29	87.0725	199.79	-1.1982	76.03	171.997	-1.17774
ENSG00000126457	PRMT1	1147.18	626.46	675.75	690.22	1052.53	314.96	263.58	307	484.517	784.903	-0.695965	295.18	664.143	-1.1699
ENSG00000177700	POLR2L	567.2	158.52	187.91	135.51	238.04	70.43	72.86	70.19	112.88	262.285	-1.21635	71.16	160.647	-1.17475
ENSG00000107281	NPDC1	352.81	133.42	120.41	136.6	215.91	60.55	49.83	62.39	97.17	185.81	-0.935245	57.59	130.143	-1.17621
ENSG00000171914	TLN2	203.66	189.91	155.75	184.29	186.79	90.54	70.66	73.93	105.48	183.402	-0.798044	78.3767	176.65	-1.1724
ENSG00000147027	TMEM47	3893.9	1060.18	706.41	1079.34	1982.2	455.3	439.26	378.07	813.708	1684.96	-1.05013	424.21	948.643	-1.16109
ENSG00000183801	OLFML1	194.3	51.35	81.37	71.26	108.12	27.58	30.07	32.05	49.455	99.57	-1.00959	29.9	67.9933	-1.18525
ENSG00000124145	SDC4	814.13	537.66	533.01	394	399.92	253.48	177.6	224.36	263.84	569.7	-1.11054	218.48	488.223	-1.16004
ENSG00000110492	MDK	354.99	306.1	197.62	238.77	1326.4	105.16	91.31	134.98	414.463	274.37	0.595119	110.483	247.497	-1.16358
ENSG00000149600	COMMD7	2861.36	869.92	1119.17	1252.45	1471.32	471.11	497.78	484.99	731.3	1525.73	-1.06096	484.627	1080.51	-1.15677
ENSG00000110092	CCND1	8715.09	3205.37	4481.9	5835.25	3511.35	1882.78	1850.95	2342.72	2396.95	5559.4	-1.21373	2025.48	4507.51	-1.15406
ENSG00000134575	ACP2	434.91	184.29	154.09	167.6	491.11	74.33	79.57	71.95	179.24	235.223	-0.392133	75.2833	168.66	-1.16372
ENSG00000130707	ASS1	904.52	317.65	337.98	323.05	864.42	162.16	150.53	126.53	325.91	470.8	-0.530641	146.407	326.227	-1.15589
ENSG00000128422	KRT17	275.56	98.07	98.65	69.08	196.42	42.15	35.48	40.65	78.675	135.34	-0.782611	39.4267	88.6	-1.16813
ENSG00000173801	JUP	275.56	98.07	98.65	69.08	196.42	42.15	35.48	40.65	78.675	135.34	-0.782611	39.4267	88.6	-1.16813
ENSG00000168306	ACOX2	723.03	184.81	308.09	316.34	557.05	85.04	156.71	121.9	230.175	383.067	-0.734867	121.217	269.747	-1.15402
ENSG00000184227	ACOT1	348.91	206.93	145.03	200.23	230.14	82.34	79.12	86.61	119.553	225.275	-0.914043	82.69	184.063	-1.15442
ENSG00000054793	ATP9A	820.33	399.77	328.9	327.3	536.63	142.96	166.95	166.93	253.368	469.075	-0.888587	158.947	351.99	-1.14699
ENSG00000070404	FSTL3	693.56	341.19	215.17	280.3	635.09	100.99	165.87	110.77	253.18	382.555	-0.595504	125.877	278.887	-1.14767
ENSG00000134775	FHOD3	215.07	151.07	99.66	180.84	301.76	50.57	78.89	64.93	124.037	161.66	-0.382186	64.7967	143.857	-1.15064
ENSG00000113070	HBEGF	305.71	149.38	155.64	131.11	161.57	54.31	78.66	63.61	89.5375	185.46	-1.05054	65.5267	145.377	-1.14964
ENSG00000108846	ABCC3	350.59	348.92	158.24	350.87	261.17	126.77	102.37	159.48	162.447	302.155	-0.895315	129.54	286.01	-1.14267
ENSG00000057019	DCBLD2	2481.81	815.29	1029.83	794.23	830.53	370.52	471.18	359.44	507.918	1280.29	-1.3338	400.38	879.783	-1.13578
ENSG00000179195	ZNF664	311.63	117.64	125.37	148.6	166.13	69.26	51.74	55.87	85.75	175.81	-1.03581	58.9567	130.537	-1.14673
ENSG00000172757	CFL1	8401.08	3561.33	4154.17	4603.5	3917.78	1818.38	1938.76	1861.01	2383.98	5180.02	-1.11958	1872.72	4106.33	-1.13272
ENSG00000163453	IGFBP7	22563.5	10284.7	6140.92	8952.27	17694.2	3708.17	4087.29	3780.9	7317.64	11985.4	-0.711822	3858.79	8459.3	-1.13239
ENSG00000250610		22563.5	10284.7	6140.92	8952.27	17694.2	3708.17	4087.29	3780.9	7317.64	11985.4	-0.711822	3858.79	8459.3	-1.13239
ENSG00000167468	GPX4	7404.77	4074.12	3651.45	2685.03	4235.09	1369.34	1827.03	1560.63	2248.02	4453.84	-0.986394	1585.67	3470.2	-1.12993
ENSG00000159363	ATP13A2	230.11	94.63	111.36	109.96	118.96	42.39	52.46	48.2	65.5025	136.515	-1.05944	47.6833	105.317	-1.14318
ENSG00000162746	FCRLB	236.05	65.64	128.93	111.53	143.58	44.65	47.13	47.33	70.6725	135.537	-0.939471	46.37	102.033	-1.13778
ENSG00000126247	CAPNS1	3671.64	1590.29	1765.31	1662.16	1762.59	716.8	805.05	786.18	1017.65	2172.35	-1.09401	769.343	1672.59	-1.12038
ENSG00000221880	KRTAP1-3	183.47	47.78	77.42	66.14	92.43	28.64	28.96	28.89	44.73	93.7025	-1.06684	28.83	63.78	-1.14553
ENSG00000169136	ATF5	395.64	304.95	158.03	212.27	431.19	121.79	89.35	98.26	185.148	267.722	-0.532063	103.133	225.083	-1.12595
ENSG00000167748	KLK1	182.05	71.06	71.83	59.12	91.41	29.58	30.31	31.79	45.7725	96.015	-1.06878	30.56	67.3367	-1.13975
ENSG00000154447	SH3RF1	387.75	180.41	163.88	162.2	173.71	81.37	77.95	73.23	101.565	223.56	-1.13826	77.5167	168.83	-1.12299
ENSG00000188229	TUBB2C	2141.49	948.08	1341.35	1618.38	890.21	776.2	431.9	602.72	675.257	1512.33	-1.16326	603.607	1302.6	-1.10972
ENSG00000216740	ANXA2P3	369.04	147.88	168.51	143.31	226.15	75.63	68.23	67.8	109.453	207.185	-0.920615	70.5533	153.233	-1.11894
ENSG00000115758	ODC1	3049.41	1359.87	1300.59	1313.92	4441.96	743.23	479.84	619.18	1571.05	1755.95	-0.160518	614.083	1324.79	-1.10926
ENSG00000014216	CAPN1	1419.91	618.14	723.7	1081.44	924.89	315.25	459.15	348.85	512.035	960.798	-0.90799	374.417	807.76	-1.10928
ENSG00000204516	MICB	285.03	101.45	91.2	86.98	151.98	42.72	47.05	38.76	70.1275	141.165	-1.00933	42.8433	93.21	-1.12141
ENSG00000205363	C15orf59	236.52	69.47	96.17	76.01	156.96	35.48	40.34	35.36	67.035	119.543	-0.834537	37.06	80.55	-1.12002
ENSG00000134508	CABLES1	307.37	143.13	105.11	118.43	184.39	57.02	59.55	53.32	88.57	168.51	-0.927944	56.63	122.223	-1.10988
ENSG00000154175	ABI3BP	1766.29	494.95	418.83	408.53	970.74	256.15	256.42	106.29	397.4	772.15	-0.958289	206.287	440.77	-1.09538
ENSG00000099849	RASSF7	306.35	235.86	176.33	133.52	117.47	76.3	76.64	101.61	93.005	213.015	-1.19557	84.85	181.903	-1.10019
ENSG00000197632	SERPINB2	184.2	26.79	39.83	167.4	83.14	30.99	28.92	48.42	47.8675	104.555	-1.12714	36.11	78.0067	-1.1112
ENSG00000134243	SORT1	943.29	700.84	457.57	779.48	735.81	315.79	284.46	311.26	411.83	720.295	-0.806539	303.837	645.963	-1.08816
ENSG00000067082	KLF6	1864.09	1119.24	929.26	1027.12	1340.71	386.25	507.79	553.7	697.112	1234.93	-0.824963	482.58	1025.21	-1.08707
ENSG00000173641	HSPB7	325.85	45.91	103.71	61.83	150.19	32.81	33.77	31.64	62.1025	134.325	-1.113	32.74	70.4833	-1.10623
ENSG00000109762	SNX25	747.95	236.7	220.38	218.96	237.17	102.59	108.63	106.51	138.725	355.998	-1.35964	105.91	225.347	-1.08931
ENSG00000162458	FBLIM1	228.48	87.42	74.36	96.51	119.27	34.54	44.97	40.97	59.9375	121.692	-1.02171	40.16	86.0967	-1.1002
ENSG00000169857	AVEN	673.47	157.95	138.17	144.3	353.18	67.34	81.71	58.2	140.107	278.473	-0.991001	69.0833	146.807	-1.08751
ENSG00000128342	LIF	131.4	68.19	68.95	45.92	80.02	28.72	28.43	28.09	41.315	78.615	-0.928139	28.4133	61.02	-1.10271
ENSG00000165304	MELK	385.03	163.94	294.8	303.77	112.63	156.71	68.67	134.72	118.183	286.885	-1.27946	120.033	254.17	-1.08236
ENSG00000156675	RAB11FIP1	182.38	126.67	78.49	127	113.45	47.57	54.02	54.57	67.4025	128.635	-0.932409	52.0533	110.72	-1.08885
ENSG00000137842	TMEM62	308.35	106.42	124.78	140.68	190.41	52.34	65.48	57.32	91.3875	170.058	-0.895954	58.38	123.96	-1.08633
ENSG00000109501	WFS1	938.16	720.43	635.09	531.59	496.9	263.31	376.22	255.75	348.045	706.317	-1.02104	298.427	629.037	-1.07577
ENSG00000006327	TNFRSF12A	2501.45	922.18	1045.13	771.57	799.97	387.36	437.46	475.29	525.02	1310.08	-1.31921	433.37	912.96	-1.07495
ENSG00000128245	YWHAH	11625.5	4395.01	5292.97	6220.13	4573.77	2035.04	2903.96	2638.66	3037.86	6883.39	-1.18007	2525.89	5302.7	-1.06994
ENSG00000137767	SQRDL	283.57	106.56	98.63	103.53	201.95	40.69	63.55	41.28	86.8675	148.072	-0.769415	48.5067	102.907	-1.08508
ENSG00000023909	GCLM	749.59	166.7	196.75	196.01	287.25	90.89	91.01	83.35	138.125	327.262	-1.24447	88.4167	186.487	-1.07668
ENSG00000130429	ARPC1B	735.34	451.21	593.97	573.36	347.11	306.13	210.47	254.13	279.46	588.47	-1.07433	256.91	539.513	-1.0704
ENSG00000081923	ATP8B1	189.3	60.87	76.45	83.93	108.2	33.94	35.98	34.35	53.1175	102.638	-0.950299	34.7567	73.75	-1.08535
ENSG00000109062	SLC9A3R1	240.36	159.92	156	235.29	156.84	87.36	86.26	88.51	104.742	197.892	-0.91787	87.3767	183.737	-1.07232
ENSG00000092841	MYL6	30808.9	12508.8	12020.6	11704.3	14382.1	5208.76	6000.44	6135.2	7931.62	16760.7	-1.07939	5781.47	12077.9	-1.06286
ENSG00000119943	PYROXD2	283.39	146.08	94.6	107.08	189.16	59.07	48.97	57.13	88.5825	157.788	-0.832889	55.0567	115.92	-1.07414
ENSG00000137936	BCAR3	1289.64	528.44	593.61	604.34	624.69	247.66	333.03	245.89	362.817	754.008	-1.05533	275.527	575.463	-1.06253
ENSG00000196116	TDRD7	550.05	158.64	184.85	185.82	239.45	78.95	86.29	87.48	123.043	269.84	-1.13295	84.24	176.437	-1.06657
ENSG00000136378	ADAMTS7	233.88	132.24	123.42	130.43	125.03	58.14	63.49	62.41	77.2675	154.993	-1.00426	61.3467	128.697	-1.06892
ENSG00000171812	COL8A2	368.76	389.79	158.3	215.85	282.54	130.89	116.91	118.01	162.088	283.175	-0.804921	121.937	254.647	-1.06236
ENSG00000180834	MAP6D1	238.04	125.93	154.49	131.43	161.34	61.74	63.96	71.09	89.5325	162.473	-0.859712	65.5967	137.283	-1.06546
ENSG00000019582	CD74	213.57	72.61	103.04	54.73	111.99	37.88	34.1	37.51	55.37	110.988	-1.00322	36.4967	76.7933	-1.07322
ENSG00000100644	HIF1A	2083.51	422.43	414.71	540.85	703.94	204.61	218.15	240.59	341.822	865.375	-1.34008	221.117	459.33	-1.05472
ENSG00000071539	TRIP13	208.55	98.71	176.15	153.98	110.51	84.32	45.26	76.06	79.0375	159.347	-1.01157	68.5467	142.947	-1.06032
ENSG00000140511	HAPLN3	581.56	275.67	175.53	318.9	241.25	143.62	102.81	124.54	153.055	337.915	-1.14261	123.657	256.7	-1.05374
ENSG00000160789	LMNA	2588.52	1429.4	2031.25	3035.39	1224.3	1106.82	868.86	1170.6	1092.64	2271.14	-1.05559	1048.76	2165.35	-1.04591
ENSG00000165507	C10orf10	1017.38	380.77	231.79	350.64	796.66	100.83	215.67	148.8	315.49	495.145	-0.650257	155.1	321.067	-1.04967
ENSG00000102931	ARL2BP	2618.84	1269	1599.51	1677.13	1236.02	712.99	677.54	812.86	859.853	1791.12	-1.0587	734.463	1515.21	-1.04476
ENSG00000196924	FLNA	289.78	88.32	73.9	105.42	180.83	43.45	48.34	36.54	77.29	139.355	-0.850411	42.7767	89.2133	-1.06044
ENSG00000198901	PRC1	652.67	320.55	623.2	560.48	188.28	294.86	133.92	300.12	229.295	539.225	-1.23368	242.967	501.41	-1.04523
ENSG00000001617	SEMA3F	156.7	90.84	94.72	82.29	115.27	43.77	47.58	37.18	60.95	106.138	-0.800236	42.8433	89.2833	-1.05932
ENSG00000148926	ADM	7580.5	2053.84	1838.29	3001.14	2176.35	1351.43	687.36	1307.38	1380.63	3618.44	-1.39004	1115.39	2297.76	-1.04268
ENSG00000157601	MX1	148.06	69.76	81.13	76.93	159.82	34.18	42.18	32.74	67.23	93.97	-0.483095	36.3667	75.94	-1.06224
ENSG00000182240	BACE2	267.53	175.77	132.27	162.39	220.2	86.65	77.29	63.23	111.843	184.49	-0.722074	75.7233	156.81	-1.05021
ENSG00000088325	TPX2	264.11	95.32	173.53	163.38	92.74	89.37	45.85	73.4	75.34	174.085	-1.2083	69.54	144.077	-1.05092
ENSG00000172380	GNG12	1635.21	422.17	464.32	483.51	587.02	231.16	219.69	213.75	312.905	751.303	-1.26367	221.533	456.667	-1.04362
ENSG00000131759	RARA	438.96	216.19	154.16	195.07	474.89	75.41	105.59	92.43	187.08	251.095	-0.424578	91.1433	188.473	-1.04815
ENSG00000020181	GPR124	370.68	165.97	137.96	205.48	371.13	80.01	88.27	77.92	154.332	220.023	-0.511609	82.0667	169.803	-1.049
ENSG00000178031	ADAMTSL1	125.19	56.61	70.37	56.79	84.9	30.53	28.55	28.76	43.185	77.24	-0.838818	29.28	61.2567	-1.06495
ENSG00000168056	LTBP3	257.23	198.58	146.55	150.54	153.31	68.46	82.14	89.09	98.25	188.225	-0.937929	79.8967	165.223	-1.04821
ENSG00000170439	METTL7B	140.54	45.85	82.61	39.78	87.13	26.3	28.61	25.57	41.9025	77.195	-0.881471	26.8267	56.08	-1.06382
ENSG00000135636	DYSF	251.1	128.93	71.77	95.06	146.14	40.6	57.62	44.71	72.2675	136.715	-0.919753	47.6433	98.5867	-1.04912
ENSG00000152894	PTPRK	1644.44	748.17	462.85	533.23	752.03	272.19	342.55	236.81	400.895	847.173	-1.07943	283.85	581.417	-1.03444
ENSG00000167394	ZNF668	439.2	342.66	308.48	342.92	271.65	161.64	174.44	148.71	189.11	358.315	-0.922003	161.597	331.353	-1.03597
ENSG00000128165	ADM2	604.76	484.58	283.97	387.69	245.55	161.44	234.38	168.43	202.45	440.25	-1.12076	188.083	385.413	-1.03503
ENSG00000116774	OLFML3	3876.38	1189.92	1287.93	2184.9	3534.96	703.67	804.74	773.22	1454.15	2134.78	-0.553915	760.543	1554.25	-1.03112
ENSG00000163349	HIPK1	3876.38	1189.92	1287.93	2184.9	3534.96	703.67	804.74	773.22	1454.15	2134.78	-0.553915	760.543	1554.25	-1.03112
ENSG00000187688	TRPV2	292.53	209.94	260.9	254.61	156.99	105.75	135.12	113.52	127.845	254.495	-0.993242	118.13	241.817	-1.03354
ENSG00000162496	DHRS3	1639.2	851.43	624.35	437.27	263.07	295.81	375.14	266.98	300.25	888.062	-1.5645	312.643	637.683	-1.02832
ENSG00000177508	IRX3	4120.08	3658.4	3468.25	3391.28	3311.32	1394.42	1996.76	1773.28	2118.95	3659.5	-0.788301	1721.49	3505.98	-1.02616
ENSG00000063854	HAGH	566.78	296.71	238.63	256.63	224.31	120.63	120.6	146.53	153.017	339.688	-1.15051	129.253	263.99	-1.03028
ENSG00000128311	TST	1373.7	887.19	880.51	1141.51	604.33	371.1	521.76	535.87	508.265	1070.73	-1.07494	476.243	969.737	-1.02589
ENSG00000148400	NOTCH1	232.34	155.37	151.69	187.52	144.98	81.81	81.5	78.45	96.685	181.73	-0.910433	80.5867	164.86	-1.03263
ENSG00000241838		188.05	90.37	88.9	88.16	116.79	48.46	40.48	41.12	61.7125	113.87	-0.883753	43.3533	89.1433	-1.03998
ENSG00000129195	FAM64A	214.62	106.71	200.6	167.46	89	98.65	43.36	90.58	80.3975	172.347	-1.1001	77.53	158.257	-1.02944
ENSG00000116717	GADD45A	1606.9	831.19	639.8	592.47	1211.79	345.05	350.21	321.36	557.102	917.59	-0.719907	338.873	687.82	-1.02128
ENSG00000253676	TAGLN2P1	466.19	147.69	151.44	211.1	344.54	85.6	83.08	81.78	148.75	244.105	-0.714612	83.4867	170.077	-1.02657
ENSG00000157168	NRG1	151.05	51.45	70.29	46.71	83.82	27.46	27.6	26.63	41.3775	79.875	-0.948898	27.23	56.15	-1.04409
ENSG00000117758	STX12	956.84	353.14	346.93	360.77	470.35	152.38	205.04	165.4	248.292	504.42	-1.02258	174.273	353.613	-1.02082
ENSG00000142657	PGD	1968.66	945.64	751.7	1180.8	1173.9	501.37	427.25	492.68	648.8	1211.7	-0.901187	473.767	959.38	-1.01793
ENSG00000153317	ASAP1	0	436.12	426.87	491.8	0	177.17	280.2	211.29	167.165	338.697	-1.01872	222.887	451.597	-1.01872
ENSG00000143149	ALDH9A1	6787.75	2692.71	2638.66	3131.51	5084.58	1267.64	1693.51	1227.6	2318.33	3812.66	-0.717709	1396.25	2820.96	-1.01463
ENSG00000206990		6787.75	2692.71	2638.66	3131.51	5084.58	1267.64	1693.51	1227.6	2318.33	3812.66	-0.717709	1396.25	2820.96	-1.01463
ENSG00000101384	JAG1	750.66	320.05	254.94	480.46	587.67	249.11	138.15	134.24	277.293	451.528	-0.703405	173.833	351.817	-1.01712
ENSG00000040275	CCDC99	559.82	187.18	314.37	341.5	254.17	152.61	113.56	150.47	167.702	350.717	-1.06441	138.88	281.017	-1.01682
ENSG00000129128	SPCS3	1017.22	189.29	198.23	175.1	282.35	118.59	73.58	85.94	140.115	394.96	-1.4951	92.7033	187.54	-1.01651
ENSG00000105270	CLIP3	2878.67	2271.41	2350.4	3314.85	1243.6	1031.49	1536.71	1377	1297.2	2703.83	-1.0596	1315.07	2645.55	-1.00843
ENSG00000174876	AMY1B	16620.2	6024.87	7877.31	9557.01	11740.4	4115.79	3604.84	3979.48	5860.12	10019.8	-0.773857	3900.04	7819.73	-1.00363
ENSG00000237763	AMY1A	16620.2	6024.87	7877.31	9557.01	11740.4	4115.79	3604.84	3979.48	5860.12	10019.8	-0.773857	3900.04	7819.73	-1.00363
ENSG00000149201	CCDC81	430.17	56.61	59.47	67.97	97.29	31.96	28.48	29.87	46.9	153.555	-1.7111	30.1033	61.35	-1.02714
ENSG00000033627	ATP6V0A1	752.35	459.37	453.14	517.55	471.87	224.1	251.18	236.65	295.95	545.602	-0.882497	237.31	476.687	-1.00627
ENSG00000256929		752.35	459.37	453.14	517.55	471.87	224.1	251.18	236.65	295.95	545.602	-0.882497	237.31	476.687	-1.00627
ENSG00000007933	FMO3	442.15	37.68	47.82	100.38	196.25	26.78	29.52	34.94	71.8725	157.007	-1.12732	30.4133	61.96	-1.02663
ENSG00000124243	BCAS4	278.12	184.28	180.2	151.99	205.5	81.5	83.02	91.97	115.498	198.647	-0.782349	85.4967	172.157	-1.00978
ENSG00000034063	UHRF1	209.89	143.83	227.52	218.97	117.35	122.3	52.41	118.74	102.7	200.053	-0.961942	97.8167	196.773	-1.00838
ENSG00000240831		209.89	143.83	227.52	218.97	117.35	122.3	52.41	118.74	102.7	200.053	-0.961942	97.8167	196.773	-1.00838
ENSG00000256663		209.89	143.83	227.52	218.97	117.35	122.3	52.41	118.74	102.7	200.053	-0.961942	97.8167	196.773	-1.00838
ENSG00000106392	C1GALT1	486.88	116.91	141.16	107.89	221.24	59.93	64.56	56.91	100.66	213.21	-1.08278	60.4667	121.987	-1.01251
