# Supplementary material for: Genome-wide map of quantified epigenetic changes during in vitro chondrogenic differentiation of primary human mesenchymal stem cells
Source: BMC Genomics. 2013 Feb 15;14:105. doi: 10.1186/1471-2164-14-105 (PMC3620534; doi:10.1186/1471-2164-14-105)
Supplement: Additional file 8 — Genes which have a change in expression combined with a change in the level of H3K4me1 with in 50 kb of the TSS. Shown is gene identification and localization with expression values followed by the values for H3K4me1 marking where this is significantly changed in nearby 500 bp bins. In addition the gene expression for the associated genes is given as mean values for the three investigated donors. [file 1471-2164-14-105-S8.xlsx]

## Sheet: Sheet1
Associated gene						investigated bin			Mean gene expression of 3 donors (D2-4)			H3K4me1 counts for single donors (D2-4)						H3K4me1 Analysis
gene.name	ensembl.gene.id	gene.start	gene.end	strand	tss	chromosome	start	end	Chondro.mean.expression	MSC.mean.expression	expression.log2fc	bmmsc.replicate.2	bmmsc.replicate.3	bmmsc.replicate.4	chondro.replicate.2	chondro.replicate.3	chondro.replicate.4	bmmsc.mean	chondro.mean	log2fc
ZBTB16	ENSG00000109906	113930315	114121398	1	113930315	chr11	114071001	114071500	212.7	26.1867	3.02192	15.5972	23.7917	14.1667	427.194	381.125	380.472	14.8611	392.682	4.63346
ZBTB16	ENSG00000109906	113930315	114121398	1	113930315	chr11	113981001	113981500	212.7	26.1867	3.02192	11.7222	0	14.1667	331.278	0	247.167	6.92824	191.377	4.60079
ZBTB16	ENSG00000109906	113930315	114121398	1	113930315	chr11	113961501	113962000	212.7	26.1867	3.02192	6.125	28.5139	14.1667	414.792	252.389	366.792	13.2708	339.766	4.57764
ZBTB16	ENSG00000109906	113930315	114121398	1	113930315	chr11	114049001	114049500	212.7	26.1867	3.02192	11.7222	26.3472	14.1667	319.125	262.708	406.25	14.3889	324.236	4.40153
BMP2	ENSG00000125845	6748311	6760910	1	6748311	chr20	6756001	6756500	809.447	29.4967	4.77831	6.125	0	14.1667	275.611	0	117.542	5.5787	132.683	4.34487
ZBTB16	ENSG00000109906	113930315	114121398	1	113930315	chr11	114036001	114036500	212.7	26.1867	3.02192	20.7361	35.6528	14.1667	488.583	340.264	421.444	19.7801	413.326	4.31749
ZBTB16	ENSG00000109906	113930315	114121398	1	113930315	chr11	113992501	113993000	212.7	26.1867	3.02192	6.125	0	32.5556	294.5	0	364.681	10.5602	216.347	4.23277
ZBTB16	ENSG00000109906	113930315	114121398	1	113930315	chr11	113959501	113960000	212.7	26.1867	3.02192	12.5972	0	14.1667	180.208	0	225.722	7.09259	136.762	4.08943
ZBTB16	ENSG00000109906	113930315	114121398	1	113930315	chr11	114042501	114043000	212.7	26.1867	3.02192	16.625	0	14.1667	226.014	0	172.819	8.09722	134.5	3.89672
SP7	ENSG00000170374	53720362	53739099	-1	53739099	chr12	53722501	53723000	315.503	24.6467	3.67819	18.3611	9.625	37.9028	253.056	274.944	353.556	18.5417	288.465	3.88876
TPST1	ENSG00000169902	65670186	65885530	1	65670186	chr7	65798001	65798500	2172.88	348.867	2.63886	19.1944	0	40.4583	411.306	0	382.042	16.7593	259.314	3.87361
ZBTB16	ENSG00000109906	113930315	114121398	1	113930315	chr11	113981501	113982000	212.7	26.1867	3.02192	20.7222	17.1944	42.7778	468.069	247.021	313.722	22.6597	337.983	3.84071
INSC	ENSG00000188487	15133970	15268754	1	15133970	chr11	15137001	15137500	253.423	28.21	3.16727	22.6736	29.3403	14.1667	287.958	241.778	317.278	18.6227	277.036	3.82468
INSC	ENSG00000188487	15133970	15268754	1	15133970	chr11	15176501	15177000	253.423	28.21	3.16727	13.1806	4.08333	50.8333	352.736	224.375	214.556	19.0903	258.736	3.69248
ZBTB16	ENSG00000109906	113930315	114121398	1	113930315	chr11	113942501	113943000	212.7	26.1867	3.02192	18.3611	28.2778	63.75	495.139	255.681	493.042	31.7269	411.154	3.65464
ZBTB16	ENSG00000109906	113930315	114121398	1	113930315	chr11	114050501	114051000	212.7	26.1867	3.02192	0	41.6389	14.1667	0	264.764	365.458	15.5995	207.403	3.65016
FGFR3	ENSG00000068078	1795034	1810599	1	1795034	chr4	1799501	1800000	1781.87	45.39	5.29487	6.125	19.6667	20.7222	105.306	190.292	202.278	12.5208	166.162	3.62799
ZBTB16	ENSG00000109906	113930315	114121398	1	113930315	chr11	114043501	114044000	212.7	26.1867	3.02192	11.7222	27.5	59.5972	405.25	279.417	397.319	28.162	356.06	3.614
C13orf15	ENSG00000102760	42031695	42045018	1	42031695	chr13	42036501	42037000	2017.68	57.5367	5.13207	6.125	27.6667	28.4028	209.764	211	252.597	17.419	220.894	3.59061
INSC	ENSG00000188487	15133970	15268754	1	15133970	chr11	15229501	15230000	253.423	28.21	3.16727	21.9722	31.1528	0	270.528	287.528	0	14.7604	185.109	3.56177
ZBTB16	ENSG00000109906	113930315	114121398	1	113930315	chr11	114049501	114050000	212.7	26.1867	3.02192	15.25	45.2361	66.3472	465.056	377.389	523.069	37.4421	452.325	3.55979
SP7	ENSG00000170374	53720362	53739099	-1	53739099	chr12	53722001	53722500	315.503	24.6467	3.67819	19.4444	13.625	41.1944	166.778	259.681	347.569	20.8218	253.06	3.54133
ZBTB16	ENSG00000109906	113930315	114121398	1	113930315	chr11	113962501	113963000	212.7	26.1867	3.02192	14.0278	49.6111	14.1667	256.194	239.722	301.306	21.8657	260.618	3.5162
ZNF385B	ENSG00000144331	180306709	180726232	-1	180726232	chr2	180409501	180410000	214.33	24.3567	3.13745	31.375	59.5278	14.1667	317.139	345	394.014	30.0255	347.299	3.4888
ZBTB16	ENSG00000109906	113930315	114121398	1	113930315	chr11	114068001	114068500	212.7	26.1867	3.02192	30.875	29.9236	33.2361	298.944	294.556	349.764	26.6863	309.014	3.48509
ZBTB16	ENSG00000109906	113930315	114121398	1	113930315	chr11	114035501	114036000	212.7	26.1867	3.02192	40.8125	62.5	14.1667	461.972	359.125	365.861	34.2211	392.048	3.4802
COL2A1	ENSG00000139219	48366748	48398269	-1	48398269	chr12	48427001	48427500	1343.12	29.8267	5.49284	6.125	40.6389	22.4167	260.181	182.958	244.458	19.3681	225.356	3.47422
ZBTB16	ENSG00000109906	113930315	114121398	1	113930315	chr11	113951501	113952000	212.7	26.1867	3.02192	33.4722	30.0694	95.3611	636.694	451.444	557.611	48.4468	545.851	3.4672
SCIN	ENSG00000006747	12610203	12693228	1	12610203	chr7	12638001	12638500	877.69	27.0567	5.01966	14.4444	47.9722	14.1667	210.694	215	324.361	21.5324	245.211	3.44982
ZNF385B	ENSG00000144331	180306709	180726232	-1	180726232	chr2	180393001	180393500	214.33	24.3567	3.13745	31.9444	28.3194	59.4167	400.34	347.389	427.458	35.037	388.045	3.43239
GNG2	ENSG00000186469	52327050	52436517	1	52327050	chr14	52388001	52388500	175.513	41.0667	2.09554	36.4167	35.3472	60.0556	540.035	310.215	450.597	39.0509	430.477	3.42938
ZBTB16	ENSG00000109906	113930315	114121398	1	113930315	chr11	113993001	113993500	212.7	26.1867	3.02192	6.125	34.1528	40.2917	271.736	225.542	270.111	22.6215	250.949	3.41496
ZBTB16	ENSG00000109906	113930315	114121398	1	113930315	chr11	114001001	114001500	212.7	26.1867	3.02192	6.125	0	59.6528	332.444	0	291.569	18.456	205.444	3.40747
KCNMB1	ENSG00000145936	169805168	169816681	-1	169816681	chr5	169760501	169761000	59.2033	765.847	-3.69331	22.5139	0	61.0417	450.75	0	340.417	23.4925	258.581	3.40577
COL2A1	ENSG00000139219	48366748	48398269	-1	48398269	chr12	48423001	48423500	1343.12	29.8267	5.49284	11.0833	44.6806	14.1667	192.944	139.847	323.764	19.6111	215.544	3.39317
ZBTB16	ENSG00000109906	113930315	114121398	1	113930315	chr11	114065501	114066000	212.7	26.1867	3.02192	6.125	19.2361	0	150.972	80.2708	0	6.76157	80.5347	3.39299
TYRO3	ENSG00000092445	41851220	41871536	1	41851220	chr15	41871001	41871500	434.39	68.71	2.6604	0	73.2639	27.3056	0	478.972	468.319	28.7002	310.431	3.39036
COL2A1	ENSG00000139219	48366748	48398269	-1	48398269	chr12	48430001	48430500	1343.12	29.8267	5.49284	17.3472	33.4583	32.8611	210.097	228.222	339.611	23.5116	254.277	3.38053
ZBTB16	ENSG00000109906	113930315	114121398	1	113930315	chr11	114036501	114037000	212.7	26.1867	3.02192	38.9583	40.4236	64.125	492.889	392.986	494.104	43.022	457.022	3.37912
HEY1	ENSG00000164683	80676245	80680098	-1	80680098	chr8	80675001	80675500	410.807	30.7967	3.73761	15.9306	13.2708	40.4583	206.556	198.083	236.167	19.5289	210.694	3.36625
ZBTB16	ENSG00000109906	113930315	114121398	1	113930315	chr11	113994001	113994500	212.7	26.1867	3.02192	13.5694	0	40.1528	262.069	0	225.472	14.9468	162.961	3.36201
COL2A1	ENSG00000139219	48366748	48398269	-1	48398269	chr12	48427501	48428000	1343.12	29.8267	5.49284	6.125	75.8333	55.2361	466.028	331.014	477.139	40.8183	421.4	3.33641
ACAN	ENSG00000157766	89346674	89418585	1	89346674	chr15	89374501	89375000	498.61	55.7067	3.16199	33.4722	50.1806	28.7569	352.083	322.597	348.931	32.397	336.144	3.33557
ZBTB16	ENSG00000109906	113930315	114121398	1	113930315	chr11	113982501	113983000	212.7	26.1867	3.02192	40.2917	18.9722	30.5972	283.208	252.361	275.194	25.3981	265.065	3.33327
COL9A3	ENSG00000092758	61447596	61472511	1	61447596	chr20	61457501	61458000	353.977	36.0233	3.29665	21.2917	11.125	29.0833	133.875	108.014	294.542	17.1956	178.35	3.30111
PRELP	ENSG00000188783	203444956	203460480	1	203444956	chr1	203454001	203454500	444.243	31.17	3.83312	12.5972	33.8472	0	263.118	122.861	0	12.4861	130.404	3.28446
OAF	ENSG00000184232	120081475	120101001	1	120081475	chr11	120067501	120068000	1568.91	198.493	2.9826	46.4306	62.2778	14.1667	445.208	293.236	354	36.0972	359.701	3.28142
ZNF385B	ENSG00000144331	180306709	180726232	-1	180726232	chr2	180392501	180393000	214.33	24.3567	3.13745	19.0833	62.4306	28.0139	328.764	227.014	392.771	31.3889	310.887	3.26745
GRAMD2	ENSG00000175318	72452148	72490136	-1	72490136	chr15	72473001	72473500	124.583	25.47	2.29024	25.5139	43.25	75.25	397.292	372.306	510.667	43.1875	423.508	3.26408
ZBTB16	ENSG00000109906	113930315	114121398	1	113930315	chr11	114015001	114015500	212.7	26.1867	3.02192	25.4167	72	21.375	437.431	253.431	347.472	34.6736	341.258	3.26216
ZBTB16	ENSG00000109906	113930315	114121398	1	113930315	chr11	113999501	114000000	212.7	26.1867	3.02192	6.125	48.3889	58.4306	329.111	226.806	419.069	32.581	319.701	3.25551
FGFR3	ENSG00000068078	1795034	1810599	1	1795034	chr4	1789001	1789500	1781.87	45.39	5.29487	20.0694	52.2083	37.9028	233.375	332.875	365.569	31.6632	305.206	3.22876
SOX9	ENSG00000125398	70117161	70122561	1	70117161	chr17	70107501	70108000	2904.93	143.443	4.33995	31.9583	9.625	43.8611	271.819	182.847	257.278	24.0602	233.014	3.22313
ZBTB16	ENSG00000109906	113930315	114121398	1	113930315	chr11	114071501	114072000	212.7	26.1867	3.02192	18.3611	24.5278	57.5139	369.792	221.736	245.25	28.6458	273.637	3.21162
FNDC1	ENSG00000164694	159590429	159693141	1	159590429	chr6	159547501	159548000	234.07	1576.15	-2.7514	23.5833	77.3056	62.0278	455.847	466.125	495.514	49.8796	469.76	3.20983
INSC	ENSG00000188487	15133970	15268754	1	15133970	chr11	15139001	15139500	253.423	28.21	3.16727	38.1389	29.4583	0	321.958	219.986	0	18.9491	180.076	3.1822
LRP4	ENSG00000134569	46878419	46940193	-1	46940193	chr11	46955001	46955500	297.987	24.5767	3.59989	13.7917	42.8194	27.7083	257.639	226.444	198.264	23.7778	223.692	3.18083
RAB4B	ENSG00000167578	41277553	41302847	1	41277553	chr19	41246001	41246500	149.703	25.6367	2.54583	30.4583	70.5278	63.75	382.542	545.153	460.944	50.4676	459.973	3.16295
ZBTB16	ENSG00000109906	113930315	114121398	1	113930315	chr11	114069501	114070000	212.7	26.1867	3.02192	47.9306	29.9583	99.8889	529	467.028	509.208	55.0972	499.062	3.15611
FKBP5	ENSG00000096060	35541362	35696360	-1	35696360	chr6	35692501	35693000	1262.12	82.5933	3.93368	29.3194	39.6806	61.2917	392.903	247.486	424.625	38.5602	350.308	3.15061
PRELP	ENSG00000188783	203444956	203460480	1	203444956	chr1	203455501	203456000	444.243	31.17	3.83312	33.7083	0	43.7361	254.694	0	355.542	21.7778	201.183	3.14996
LEF1	ENSG00000138795	108968701	109090112	-1	109090112	chr4	108973001	108973500	377.78	32.1567	3.55436	24.2639	9.625	64.8472	279.472	212.944	293.833	28.1319	256.963	3.14649
ZBTB16	ENSG00000109906	113930315	114121398	1	113930315	chr11	114015501	114016000	212.7	26.1867	3.02192	41.5417	14.9722	40.0417	314.625	196.042	254.083	27.412	249.985	3.14303
ANGPTL2	ENSG00000136859	129849611	129885162	-1	129885162	chr9	129881501	129882000	2181.45	223.71	3.28558	24.4167	81.9444	35.3889	407.444	337.889	407.75	42.353	380.773	3.13851
FMOD	ENSG00000122176	203309753	203320617	-1	203320617	chr1	203317501	203318000	1976.71	74.9667	4.72071	6.125	52.7083	32.4028	296.882	162.361	255.833	25.8148	234.016	3.13165
INSC	ENSG00000188487	15133970	15268754	1	15133970	chr11	15139501	15140000	253.423	28.21	3.16727	39.6806	50.1806	72.25	449.556	407.153	471.514	49.5897	439.697	3.12287
ZBTB16	ENSG00000109906	113930315	114121398	1	113930315	chr11	113936501	113937000	212.7	26.1867	3.02192	11.7222	37.1667	48.4444	330.514	154.653	275.375	27.6736	248.584	3.12173
ZBTB16	ENSG00000109906	113930315	114121398	1	113930315	chr11	113960501	113961000	212.7	26.1867	3.02192	25.4444	41.7917	47.0694	319.153	228.194	355.097	33.0949	295.362	3.11973
FGFR3	ENSG00000068078	1795034	1810599	1	1795034	chr4	1798501	1799000	1781.87	45.39	5.29487	23.3194	35.6528	62.4306	228.903	345.986	382.764	35.5625	313.928	3.10659
TNFAIP8L3	ENSG00000183578	51348801	51397473	-1	51397473	chr15	51380001	51380500	409.187	68.2833	2.58315	6.125	37.125	37.1667	202.111	153.736	254.486	22.559	201.215	3.10154
INSC	ENSG00000188487	15133970	15268754	1	15133970	chr11	15174501	15175000	253.423	28.21	3.16727	44.4444	41.5694	32.75	361.458	292.042	272.722	34.662	303.292	3.09299
SCRG1	ENSG00000164106	174309299	174327531	-1	174327531	chr4	174331501	174332000	11772.7	445.787	4.72295	47.2917	27.8611	68.7639	491.625	289.694	356.542	43.1667	375.368	3.09111
FMOD	ENSG00000122176	203309753	203320617	-1	203320617	chr1	203318001	203318500	1976.71	74.9667	4.72071	32.8889	83.1944	14.1667	467.194	203.528	349.806	38.5532	335.098	3.08702
GNG2	ENSG00000186469	52327050	52436517	1	52327050	chr14	52388501	52389000	175.513	41.0667	2.09554	41.5139	21.5833	61.1806	354.444	292.319	320.347	36.5509	316.993	3.08207
INSC	ENSG00000188487	15133970	15268754	1	15133970	chr11	15177501	15178000	253.423	28.21	3.16727	18.9444	45.4306	72.1389	441.403	297.194	316.375	40.5856	346.852	3.06432
ZBTB16	ENSG00000109906	113930315	114121398	1	113930315	chr11	114032001	114032500	212.7	26.1867	3.02192	38.3611	54.3472	0	389.542	285.069	0	26.2512	221.295	3.02809
SCRG1	ENSG00000164106	174309299	174327531	-1	174327531	chr4	174335501	174336000	11772.7	445.787	4.72295	47.3194	0	72.9028	471.611	0	424.764	35.1875	293.332	3.02388
ANGPTL2	ENSG00000136859	129849611	129885162	-1	129885162	chr9	129881001	129881500	2181.45	223.71	3.28558	24.9028	69.2778	89.5278	510.292	415.236	496.861	57.1227	471.532	3.02324
INSC	ENSG00000188487	15133970	15268754	1	15133970	chr11	15229001	15229500	253.423	28.21	3.16727	21.2361	29.0833	14.1667	143.847	160.694	157.667	18.191	154.863	3.02178
ACAN	ENSG00000157766	89346674	89418585	1	89346674	chr15	89370501	89371000	498.61	55.7067	3.16199	34.8056	48.5278	60.9167	419.847	283.215	382.778	43.2662	357.466	3.01756
ZBTB16	ENSG00000109906	113930315	114121398	1	113930315	chr11	114085001	114085500	212.7	26.1867	3.02192	28.7222	0	32.6528	273.069	0	156.861	17.1412	144.544	3.00411
RAB4B	ENSG00000167578	41277553	41302847	1	41277553	chr19	41245501	41246000	149.703	25.6367	2.54583	25.9306	86.2083	54.8889	326.806	490.153	449.014	51.3391	418.609	3.00308
ZBTB16	ENSG00000109906	113930315	114121398	1	113930315	chr11	113980001	113980500	212.7	26.1867	3.02192	6.125	18.9722	64.0833	294.819	134.931	204.819	25.1713	208.789	3.00288
ZBTB16	ENSG00000109906	113930315	114121398	1	113930315	chr11	113979501	113980000	212.7	26.1867	3.02192	6.125	4.08333	73.1875	243.75	137.472	207.042	23.4525	194.428	2.99858
GRAMD2	ENSG00000175318	72452148	72490136	-1	72490136	chr15	72471501	72472000	124.583	25.47	2.29024	23.9722	39.9444	81.6389	439.632	232.931	404.542	43.7222	354.381	2.9903
COL2A1	ENSG00000139219	48366748	48398269	-1	48398269	chr12	48428001	48428500	1343.12	29.8267	5.49284	24.4167	79.9306	55.3889	457.986	296.333	434	48.7465	392.47	2.98359
TPST1	ENSG00000169902	65670186	65885530	1	65670186	chr7	65728501	65729000	2172.88	348.867	2.63886	34.9861	34.6806	0	300.111	178.646	0	19.544	160.138	2.97151
ZBTB16	ENSG00000109906	113930315	114121398	1	113930315	chr11	113951001	113951500	212.7	26.1867	3.02192	38.0764	60.875	74.5694	473.125	351.375	465.222	53.647	426.683	2.96833
RNF144A	ENSG00000151692	7057523	7208417	1	7057523	chr2	7153001	7153500	237.08	32.1367	2.88308	0	30.4861	58.9722	0	279.278	341.431	25.2535	204.447	2.96818
COL7A1	ENSG00000114270	48601506	48632700	-1	48632700	chr3	48599501	48600000	1745.82	153.653	3.50615	41.6111	50.8819	21.0833	282.681	258.014	263.694	32.7882	263.01	2.966
KCTD20	ENSG00000112078	36410544	36458920	1	36410544	chr6	36467001	36467500	224.633	932.313	-2.05324	22.2222	32.5972	58.0208	427.75	185.806	182.694	32.5475	260.304	2.96146
ZBTB16	ENSG00000109906	113930315	114121398	1	113930315	chr11	114048501	114049000	212.7	26.1867	3.02192	6.125	58.5694	61.7917	367.875	199.514	340.569	37.3171	297.153	2.95999
OAF	ENSG00000184232	120081475	120101001	1	120081475	chr11	120069001	120069500	1568.91	198.493	2.9826	24.4167	17.3681	58.7778	238.889	213.708	243.972	28.6921	228.064	2.9476
ARHGAP44	ENSG00000006740	12692829	12894960	1	12692829	chr17	12893001	12893500	908.713	61.8867	3.87612	50.1806	30.875	90.6111	497.049	269.097	485.681	52.9225	413.808	2.94349
ZBTB16	ENSG00000109906	113930315	114121398	1	113930315	chr11	113936001	113936500	212.7	26.1867	3.02192	11.7222	48.3333	49.7361	275.236	192.931	289.458	31.4803	247.623	2.93632
MMP7	ENSG00000137673	102391239	102401484	-1	102401484	chr11	102448001	102448500	387.843	27.8167	3.80145	0	14.3889	81.6944	0	328.986	325	27.2662	214.785	2.93244
FOXO1	ENSG00000150907	41129817	41240734	-1	41240734	chr13	41174001	41174500	1166.24	108.597	3.42481	38.3194	42.3472	66.2431	431.444	265.403	342.778	44.1701	341.749	2.92371
ZBTB16	ENSG00000109906	113930315	114121398	1	113930315	chr11	113963501	113964000	212.7	26.1867	3.02192	16.1458	18.1806	60.4167	195.5	187.514	254.243	26.9132	209.642	2.91578
ANGPTL7	ENSG00000171819	11249398	11256038	1	11249398	chr1	11247501	11248000	496.8	27.2767	4.18693	44.3681	78.9028	45.4583	468.389	283.264	454.403	51.9595	398.388	2.91483
COL2A1	ENSG00000139219	48366748	48398269	-1	48398269	chr12	48426001	48426500	1343.12	29.8267	5.49284	27.6806	15.4167	41.7639	171.111	147.028	245.458	23.9306	186.772	2.91299
MAFB	ENSG00000204103	39314488	39317880	-1	39317880	chr20	39275501	39276000	537.877	82.6167	2.70277	29.2639	59.9028	33.0972	297.875	224.583	323.306	35.8912	276.6	2.91166
ACAN	ENSG00000157766	89346674	89418585	1	89346674	chr15	89375001	89375500	498.61	55.7067	3.16199	0	23.2639	68.8194	0	324.236	290.347	26.0741	202.542	2.91034
HEY1	ENSG00000164683	80676245	80680098	-1	80680098	chr8	80675501	80676000	410.807	30.7967	3.73761	11.7222	60.4028	0	291.347	180.903	0	20.2454	158.079	2.90452
ZBTB16	ENSG00000109906	113930315	114121398	1	113930315	chr11	114031501	114032000	212.7	26.1867	3.02192	75.9028	69.7083	104.569	666.403	486.5	637.944	79.9375	594.801	2.87995
ANGPTL2	ENSG00000136859	129849611	129885162	-1	129885162	chr9	129880001	129880500	2181.45	223.71	3.28558	16.7361	71.9722	66.5	436.521	323.458	313.208	47.11	353.067	2.87962
DPT	ENSG00000143196	168664697	168698502	-1	168698502	chr1	168614501	168615000	205.933	30.36	2.76193	26.3194	20.6528	69.5833	319.917	264.042	192.472	33.8484	253.811	2.87027
DIO2	ENSG00000211448	80663870	80682502	-1	80682502	chr14	80673501	80674000	236.28	32.6433	2.85564	26.3958	4.08333	70.6806	216.472	193.694	247.569	28.8854	215.914	2.85961
PRELP	ENSG00000188783	203444956	203460480	1	203444956	chr1	203454501	203455000	444.243	31.17	3.83312	13.2778	43.6944	56.2083	302.556	132.84	307.403	32.6528	242.892	2.85745
C13orf15	ENSG00000102760	42031695	42045018	1	42031695	chr13	42036001	42036500	2017.68	57.5367	5.13207	20.4722	34.4722	58.7361	311.139	183.292	251.444	32.8241	243.919	2.85618
ZBTB16	ENSG00000109906	113930315	114121398	1	113930315	chr11	113962001	113962500	212.7	26.1867	3.02192	15.6944	37.75	66.1944	244.722	185.097	363.931	35.0116	259.436	2.8544
CRYGS	ENSG00000213139	186256230	186264491	-1	186264491	chr3	186261001	186261500	1503.61	52.0467	4.85248	25.4444	29.9236	30.3889	226.972	146.806	170.111	24.1493	180.683	2.85283
SP7	ENSG00000170374	53720362	53739099	-1	53739099	chr12	53725501	53726000	315.503	24.6467	3.67819	16.3472	72.8472	62.6667	357.861	289.597	377.375	45.9514	336.593	2.84604
FMOD	ENSG00000122176	203309753	203320617	-1	203320617	chr1	203316501	203317000	1976.71	74.9667	4.72071	14.5417	70.375	26.0833	257.347	171.542	288.861	31.9155	234.852	2.84104
FMOD	ENSG00000122176	203309753	203320617	-1	203320617	chr1	203316001	203316500	1976.71	74.9667	4.72071	47.5278	29.6806	55.2361	359.208	172.083	341.931	39.2685	285.757	2.8321
ANGPTL7	ENSG00000171819	11249398	11256038	1	11249398	chr1	11203501	11204000	496.8	27.2767	4.18693	49.5139	68.6944	80.2778	630.597	306.167	411.486	62.3148	446.662	2.82179
GRAMD2	ENSG00000175318	72452148	72490136	-1	72490136	chr15	72469501	72470000	124.583	25.47	2.29024	29	30.9861	65.9444	341.431	164.139	311.556	37.0764	267.123	2.81592
CD109	ENSG00000156535	74405508	74538040	1	74405508	chr6	74415501	74416000	247.01	60.31	2.0341	48.375	20.3681	0	289.903	129.528	0	19.2396	141.127	2.81193
KANK4	ENSG00000132854	62702651	62785085	-1	62785085	chr1	62781001	62781500	425.11	37.74	3.49367	0	26.4306	25.1806	0	161.333	144.125	14.125	104.326	2.79986
ZBTB16	ENSG00000109906	113930315	114121398	1	113930315	chr11	114035001	114035500	212.7	26.1867	3.02192	49.4444	70.3472	102	609.181	350.347	529.958	70.3495	493.512	2.79303
ACAN	ENSG00000157766	89346674	89418585	1	89346674	chr15	89335501	89336000	498.61	55.7067	3.16199	72	0	97.3333	597.417	0	510.708	52.1493	365.082	2.78404
SVEP1	ENSG00000165124	113127531	113342160	-1	113342160	chr9	113275501	113276000	83.9333	506.17	-2.59231	15.8611	4.08333	58.2917	140.403	142.25	186.208	21.9769	156.979	2.78148
ACAN	ENSG00000157766	89346674	89418585	1	89346674	chr15	89337001	89337500	498.61	55.7067	3.16199	56.6111	63.9722	49.6528	428.583	253.014	427.194	52.4317	365.325	2.77736
TPST1	ENSG00000169902	65670186	65885530	1	65670186	chr7	65767001	65767500	2172.88	348.867	2.63886	50.0694	76.2222	91.0556	555.375	379.556	492.174	68.8634	473.057	2.76245
FOXO1	ENSG00000150907	41129817	41240734	-1	41240734	chr13	41173001	41173500	1166.24	108.597	3.42481	11.0694	31.5556	103.569	293.361	250.694	383.542	43.9491	303.748	2.76125
INSC	ENSG00000188487	15133970	15268754	1	15133970	chr11	15176001	15176500	253.423	28.21	3.16727	31.2083	36.8333	60.2639	320.847	230.597	249.778	37.8843	261.956	2.75756
GNG2	ENSG00000186469	52327050	52436517	1	52327050	chr14	52390501	52391000	175.513	41.0667	2.09554	26.3194	28.0694	83.5694	308.694	142.25	412.972	41.0579	282.632	2.75357
CD109	ENSG00000156535	74405508	74538040	1	74405508	chr6	74506001	74506500	247.01	60.31	2.0341	27.8056	65.5417	89.7778	488.069	366.5	325.042	56.9468	389.499	2.75252
SRPX	ENSG00000101955	38008589	38080696	-1	38080696	chrX	38064501	38065000	7484.86	668.797	3.48434	25.0139	22.8056	0	117.458	151.417	0	13.037	92.6319	2.73776
FGFBP2	ENSG00000137441	15961866	15970932	-1	15970932	chr4	15964001	15964500	1390.11	30.8667	5.49301	30.3472	65.8542	45.9306	263.611	194.917	422.069	42.5035	288.148	2.7326
S100P	ENSG00000163993	6694796	6698897	1	6694796	chr4	6697001	6697500	3120.13	31.96	6.6092	35.4861	24.9861	14.1667	146.361	106.667	176.917	20.9236	144.549	2.73094
COL2A1	ENSG00000139219	48366748	48398269	-1	48398269	chr12	48390501	48391000	1343.12	29.8267	5.49284	46.8889	31.3889	72.375	357.792	282.153	298.944	45.5116	307.576	2.72997
COL9A2	ENSG00000049089	40766159	40783488	-1	40783488	chr1	40780001	40780500	3056.39	27.1667	6.81385	43.7361	101.208	134.139	607.688	489.326	712.715	90.0069	600.255	2.72393
ZBTB16	ENSG00000109906	113930315	114121398	1	113930315	chr11	113999001	113999500	212.7	26.1867	3.02192	10.8889	78.6806	28.2778	264.889	154.097	290.458	34.3241	232.211	2.72291
ANGPTL2	ENSG00000136859	129849611	129885162	-1	129885162	chr9	129904501	129905000	2181.45	223.71	3.28558	58.5694	17.4167	56.2083	307.694	247.139	252.264	39.1632	263.88	2.72139
INSC	ENSG00000188487	15133970	15268754	1	15133970	chr11	15177001	15177500	253.423	28.21	3.16727	40.5278	85.3056	20.8611	387.194	266.125	250.167	44.0949	295.705	2.71799
CHI3L2	ENSG00000064886	111743393	111786062	1	111743393	chr1	111823501	111824000	167.113	25.3733	2.71944	28.9583	70.8611	0	364.333	217.431	0	28.419	192.399	2.71676
INSC	ENSG00000188487	15133970	15268754	1	15133970	chr11	15175501	15176000	253.423	28.21	3.16727	29.8333	68.4444	61.4861	328.111	352.542	309.889	48.7569	325.017	2.71198
SHC4	ENSG00000185634	49115932	49255641	-1	49255641	chr15	49222501	49223000	748.753	33.5267	4.48111	36.8333	69.5	62.3889	387.722	258.764	402.778	51.956	344.872	2.70737
MMP7	ENSG00000137673	102391239	102401484	-1	102401484	chr11	102447501	102448000	387.843	27.8167	3.80145	30.7361	14.4861	87.7361	274.028	290.368	238.847	39.4398	262.679	2.70494
ZBTB16	ENSG00000109906	113930315	114121398	1	113930315	chr11	113954001	113954500	212.7	26.1867	3.02192	27.4722	28.7917	59.1806	260.708	206.944	211.889	33.4861	222.803	2.69814
RNF144A	ENSG00000151692	7057523	7208417	1	7057523	chr2	7096501	7097000	237.08	32.1367	2.88308	25.7639	31.4444	88.7361	152.5	259.139	472.083	43.8519	289.16	2.69361
ZBTB16	ENSG00000109906	113930315	114121398	1	113930315	chr11	113935501	113936000	212.7	26.1867	3.02192	18	71.375	28.3472	336.708	113.153	243.903	34.2963	227.206	2.69275
FOXO1	ENSG00000150907	41129817	41240734	-1	41240734	chr13	41174501	41175000	1166.24	108.597	3.42481	25.2917	21.7222	83.2917	246.361	250.028	282.125	38.5648	254.447	2.69073
GRAMD2	ENSG00000175318	72452148	72490136	-1	72490136	chr15	72473501	72474000	124.583	25.47	2.29024	24.5139	65.4583	67.9167	339.472	206.292	413.111	48.0787	314.315	2.68362
STAT4	ENSG00000138378	191894302	192016322	-1	192016322	chr2	191977501	191978000	53.5	327.963	-2.61592	38.75	0	76.5139	333.889	0	336.569	33.4213	219.942	2.6823
FOXO1	ENSG00000150907	41129817	41240734	-1	41240734	chr13	41185001	41185500	1166.24	108.597	3.42481	42.2778	23.1944	120.25	415.736	297.833	426.139	57.8333	376.088	2.6802
MAMDC2	ENSG00000165072	72658497	72841886	1	72658497	chr9	72660001	72660500	182.333	39.9467	2.19043	31.1111	48.3889	0	273.569	167.708	0	22.3287	148.148	2.67657
ZBTB16	ENSG00000109906	113930315	114121398	1	113930315	chr11	113953501	113954000	212.7	26.1867	3.02192	25.3472	40.1667	78.1667	265.444	303.278	285.722	43.0903	279.443	2.66918
ANGPTL7	ENSG00000171819	11249398	11256038	1	11249398	chr1	11204001	11204500	496.8	27.2767	4.18693	29.8333	75.9028	84.3889	439.694	301.139	414.583	59.331	381.556	2.6647
FGFR3	ENSG00000068078	1795034	1810599	1	1795034	chr4	1770001	1770500	1781.87	45.39	5.29487	18.1111	59.9028	29.1806	142.278	209.556	252.722	30.6319	199.412	2.66352
GRAMD2	ENSG00000175318	72452148	72490136	-1	72490136	chr15	72468001	72468500	124.583	25.47	2.29024	82.3889	81.7361	63.0833	489.674	414.958	484.736	72.1551	460.253	2.65653
C13orf15	ENSG00000102760	42031695	42045018	1	42031695	chr13	42094001	42094500	2017.68	57.5367	5.13207	41.3472	61.6944	0	361.486	214.236	0	29.3819	190.556	2.65648
FKBP5	ENSG00000096060	35541362	35696360	-1	35696360	chr6	35693001	35693500	1262.12	82.5933	3.93368	68.2639	105.917	100.069	596.597	466.167	626.931	88.3333	561.084	2.65352
ZNF385B	ENSG00000144331	180306709	180726232	-1	180726232	chr2	180391501	180392000	214.33	24.3567	3.13745	6.125	27.5764	81.8194	239.778	171.167	246.944	33.5174	215.968	2.65209
ZBTB16	ENSG00000109906	113930315	114121398	1	113930315	chr11	113949501	113950000	212.7	26.1867	3.02192	32.2778	27.4306	59.1389	345.125	152.694	182.319	34.6968	222.994	2.6496
MGP	ENSG00000111341	15034115	15038860	-1	15038860	chr12	15002001	15002500	9743.44	281.8	5.11169	0	18.9722	34.5417	0	153.708	132.347	14.8287	98.1111	2.6465
ZBTB16	ENSG00000109906	113930315	114121398	1	113930315	chr11	114048001	114048500	212.7	26.1867	3.02192	0	42.1111	42.4583	0	200.347	258.472	23.8264	153.785	2.64032
CA5B	ENSG00000169239	15706953	15805747	1	15706953	chrX	15839001	15839500	230.66	49.1933	2.22923	14.3125	12.5139	69.3056	125.736	179.25	220.903	27.2905	175.014	2.6373
SCRG1	ENSG00000164106	174309299	174327531	-1	174327531	chr4	174331001	174331500	11772.7	445.787	4.72295	65.3611	0	67.2222	404.486	0	358.792	39.3264	249.523	2.63515
SP7	ENSG00000170374	53720362	53739099	-1	53739099	chr12	53720501	53721000	315.503	24.6467	3.67819	25.1389	43.8472	67.3611	305.681	228.694	248.139	40.5301	255.711	2.62792
FGFR3	ENSG00000068078	1795034	1810599	1	1795034	chr4	1799001	1799500	1781.87	45.39	5.29487	0	39.4097	58.9722	0	252.125	282.264	28.0093	177.693	2.6229
KCTD12	ENSG00000178695	77454312	77460540	-1	77460540	chr13	77438001	77438500	83.9	428.683	-2.35317	40.7222	4.08333	30.5972	172.986	85.7361	144	21.2025	135.706	2.62228
ZBTB16	ENSG00000109906	113930315	114121398	1	113930315	chr11	114050001	114050500	212.7	26.1867	3.02192	37.5833	52.0833	61.0972	332.667	255.333	278.986	45.5752	283.701	2.61181
ZBTB16	ENSG00000109906	113930315	114121398	1	113930315	chr11	114051001	114051500	212.7	26.1867	3.02192	15.7361	70.1806	45.3333	248.694	177.264	315.5	38.8657	242.439	2.61034
GLT25D2	ENSG00000198756	183898796	184006863	-1	184006863	chr1	184001501	184002000	270.927	45.8667	2.56238	53.4167	79.5	93.8056	440.611	414.236	482.708	71.9884	443.22	2.60553
ZBTB16	ENSG00000109906	113930315	114121398	1	113930315	chr11	113980501	113981000	212.7	26.1867	3.02192	6.125	61.0694	60.625	278.375	209.764	228.931	37.7546	234.646	2.60418
CRABP2	ENSG00000143320	156669398	156675608	-1	156675608	chr1	156644001	156644500	66.5033	613.433	-3.20541	29.9722	50.6667	46.4306	202.833	223.306	285.167	37.5046	232.819	2.60229
ARHGEF19	ENSG00000142632	16524349	16539140	-1	16539140	chr1	16535501	16536000	1396.33	126.67	3.46249	16.1111	93.7917	69.5833	410.958	299.361	328.944	55.6736	341.598	2.59577
LAMA2	ENSG00000196569	129204286	129837714	1	129204286	chr6	129452501	129453000	214.567	48.7467	2.13805	27.3472	70.7083	43.25	331.819	238.097	222.194	42.1968	258.9	2.58896
KCNK2	ENSG00000082482	215179118	215410436	1	215179118	chr1	215299001	215299500	64.2367	267.203	-2.05647	18.6944	32.7778	40.4583	197.639	134.611	150.611	26.0069	161.478	2.58884
ZBTB16	ENSG00000109906	113930315	114121398	1	113930315	chr11	114000001	114000500	212.7	26.1867	3.02192	0	33.8472	82.8472	0	222.458	411.569	33.9404	208.632	2.58489
ZBTB16	ENSG00000109906	113930315	114121398	1	113930315	chr11	114070001	114070500	212.7	26.1867	3.02192	6.125	43.9306	74.1528	194.861	244.903	239.542	36.5301	222.734	2.57566
PRELP	ENSG00000188783	203444956	203460480	1	203444956	chr1	203455001	203455500	444.243	31.17	3.83312	18.3611	37.8611	67.3611	302.264	97.5556	269.306	36.3137	219.507	2.56305
GRAMD2	ENSG00000175318	72452148	72490136	-1	72490136	chr15	72469001	72469500	124.583	25.47	2.29024	36.8472	41.4028	74.3333	391.806	268.194	190.25	46.2188	278.037	2.56302
LAMA2	ENSG00000196569	129204286	129837714	1	129204286	chr6	129429001	129429500	214.567	48.7467	2.13805	11.7222	39.6806	81.8194	210.042	244.306	275.431	39.5775	238.757	2.56282
GNG2	ENSG00000186469	52327050	52436517	1	52327050	chr14	52408501	52409000	175.513	41.0667	2.09554	20.4167	9.625	49.1667	131.236	99.9028	173	22.2558	136.16	2.5602
SHC4	ENSG00000185634	49115932	49255641	-1	49255641	chr15	49223501	49224000	748.753	33.5267	4.48111	11.7222	76.5556	39.1111	244.722	138.194	305.514	37.6354	225.627	2.55233
RNF144A	ENSG00000151692	7057523	7208417	1	7057523	chr2	7059501	7060000	237.08	32.1367	2.88308	12.3194	24.0486	82.1667	155.722	231.069	236.958	34.5718	205.361	2.53637
GNG2	ENSG00000186469	52327050	52436517	1	52327050	chr14	52390001	52390500	175.513	41.0667	2.09554	52.6944	37.5764	86.5833	348.264	355.806	278.465	54.7882	322.291	2.5348
LOXL4	ENSG00000138131	100007447	100028007	-1	100028007	chr10	100007501	100008000	82.8533	646.4	-2.9638	54.8611	48.0278	65.6806	302.917	241.931	386.125	51.9144	304.924	2.53144
TPST1	ENSG00000169902	65670186	65885530	1	65670186	chr7	65726501	65727000	2172.88	348.867	2.63886	50.4861	67.75	87.8889	328.014	403.944	419.014	65.0029	380.03	2.5293
CHI3L2	ENSG00000064886	111743393	111786062	1	111743393	chr1	111794001	111794500	167.113	25.3733	2.71944	12.2639	17.2361	91.2917	269.764	147.389	214.694	35.3669	207.961	2.52253
ZBTB16	ENSG00000109906	113930315	114121398	1	113930315	chr11	113961001	113961500	212.7	26.1867	3.02192	0	38.7222	54.0833	0	210.833	253.611	26.2685	155.583	2.52162
RNF144A	ENSG00000151692	7057523	7208417	1	7057523	chr2	7106001	7106500	237.08	32.1367	2.88308	11.7222	39.75	61.9861	156.458	156.847	269.597	32.7477	192.766	2.52146
TYRO3	ENSG00000092445	41851220	41871536	1	41851220	chr15	41870001	41870500	434.39	68.71	2.6604	0	63.5139	101.194	0	434.917	459.639	50.4468	292.726	2.51332
ZBTB16	ENSG00000109906	113930315	114121398	1	113930315	chr11	114021501	114022000	212.7	26.1867	3.02192	42.6806	64.8611	0	370.639	169.903	0	30.7384	179.669	2.50905
KIF13B	ENSG00000197892	28924796	29120641	-1	29120641	chr8	29035501	29036000	290.187	58.23	2.31715	22.7083	46.7083	43.3889	269.889	134.708	167.569	32.5301	189.461	2.50596
ACAN	ENSG00000157766	89346674	89418585	1	89346674	chr15	89373501	89374000	498.61	55.7067	3.16199	29.3611	77.1944	90.3472	418.91	279.222	379.597	61.7755	354.631	2.50211
ZBTB16	ENSG00000109906	113930315	114121398	1	113930315	chr11	113950501	113951000	212.7	26.1867	3.02192	84.3056	71.9722	110.153	576.847	423.75	471.875	85.6528	487.561	2.49522
SHC4	ENSG00000185634	49115932	49255641	-1	49255641	chr15	49191001	49191500	748.753	33.5267	4.48111	23.6319	18	48.125	173.486	128.653	136.861	25.3646	147.438	2.49318
TPST1	ENSG00000169902	65670186	65885530	1	65670186	chr7	65728001	65728500	2172.88	348.867	2.63886	24.0417	49.3056	0	203.944	149.861	0	20.5741	120.035	2.48805
FGFR3	ENSG00000068078	1795034	1810599	1	1795034	chr4	1768001	1768500	1781.87	45.39	5.29487	19.2222	36.5694	67.0972	182.125	201.847	244.889	36.1019	206.979	2.48688
ZBTB16	ENSG00000109906	113930315	114121398	1	113930315	chr11	113953001	113953500	212.7	26.1867	3.02192	57.4583	58.5	69.1736	442.556	252.986	302.278	57.6146	327.324	2.48579
MAFB	ENSG00000204103	39314488	39317880	-1	39317880	chr20	39283001	39283500	537.877	82.6167	2.70277	35.0694	46.7083	20.9306	270.167	129.319	105.708	29.2986	168.465	2.48367
SCRG1	ENSG00000164106	174309299	174327531	-1	174327531	chr4	174333001	174333500	11772.7	445.787	4.72295	35.4861	72.2639	76.1806	347.486	239	394.833	57.2014	321.85	2.47174
CD109	ENSG00000156535	74405508	74538040	1	74405508	chr6	74415001	74415500	247.01	60.31	2.0341	45.0833	71.1875	132.486	547.125	397.931	398.792	79.478	445.353	2.47152
ARHGEF19	ENSG00000142632	16524349	16539140	-1	16539140	chr1	16537001	16537500	1396.33	126.67	3.46249	0	57.9236	64.4028	0	237.042	376.875	35.9155	202.343	2.46161
RNF144A	ENSG00000151692	7057523	7208417	1	7057523	chr2	7060501	7061000	237.08	32.1367	2.88308	0	36.3472	85.6667	0	251.986	354.931	35.8218	200.149	2.44964
LOXL4	ENSG00000138131	100007447	100028007	-1	100028007	chr10	100006001	100006500	82.8533	646.4	-2.9638	52.5417	55.5278	90.3056	394.611	299.764	351.667	62.2847	343.84	2.446
DIO2	ENSG00000211448	80663870	80682502	-1	80682502	chr14	80727501	80728000	236.28	32.6433	2.85564	45.4722	25.5972	0	172.931	158.597	0	19.9537	112.819	2.44147
SHC4	ENSG00000185634	49115932	49255641	-1	49255641	chr15	49220501	49221000	748.753	33.5267	4.48111	71.7639	38.7222	96.6667	336.417	249.944	504.917	65.3472	359.309	2.44113
COL9A3	ENSG00000092758	61447596	61472511	1	61447596	chr20	61458001	61458500	353.977	36.0233	3.29665	15.4722	51.7639	54.75	125.083	125.861	350.75	35.8171	198.539	2.43822
FRZB	ENSG00000162998	183698002	183731890	-1	183731890	chr2	183691501	183692000	393.36	43.4533	3.17831	29.3611	76.2639	58.9722	337.514	182.569	327.062	50.4005	277.067	2.43558
SHC4	ENSG00000185634	49115932	49255641	-1	49255641	chr15	49252001	49252500	748.753	33.5267	4.48111	22.1111	49.5556	52.5417	252.806	170.792	187.264	36.5301	201.384	2.43098
KCNMB1	ENSG00000145936	169805168	169816681	-1	169816681	chr5	169760001	169760500	59.2033	765.847	-3.69331	30.5278	75.7361	0	307.875	193.278	0	30.3345	167.182	2.4242
ANGPTL7	ENSG00000171819	11249398	11256038	1	11249398	chr1	11246501	11247000	496.8	27.2767	4.18693	24.5833	34.8889	71.5	255.444	135.167	251.694	38.7824	211.152	2.4149
PMEPA1	ENSG00000124225	56223448	56286592	-1	56286592	chr20	56281001	56281500	694.497	130.363	2.41343	52.2083	81.9028	31.9097	287.097	234.875	321.569	50.9757	275.884	2.41337
TPST1	ENSG00000169902	65670186	65885530	1	65670186	chr7	65768001	65768500	2172.88	348.867	2.63886	35.0694	0	76.125	269.861	0	253.542	32.0035	174.181	2.40815
SVEP1	ENSG00000165124	113127531	113342160	-1	113342160	chr9	113219501	113220000	83.9333	506.17	-2.59231	27.0139	53.1389	88.5556	269.403	289.764	294.917	51.9514	279.303	2.40425
TPST1	ENSG00000169902	65670186	65885530	1	65670186	chr7	65766501	65767000	2172.88	348.867	2.63886	57.3333	87.4444	85.375	504.889	282.444	397.528	73.1481	391.368	2.40373
CITED2	ENSG00000164442	139693393	139695757	-1	139695757	chr6	139671501	139672000	219.91	1791.2	-3.02594	58.6875	68.8056	87.1944	357.389	296.403	447.653	67.9109	362.876	2.40064
SCRG1	ENSG00000164106	174309299	174327531	-1	174327531	chr4	174332001	174332500	11772.7	445.787	4.72295	81.1944	98.3611	86.125	564.097	331.562	457.444	85.3843	448.249	2.37867
FOXO1	ENSG00000150907	41129817	41240734	-1	41240734	chr13	41171501	41172000	1166.24	108.597	3.42481	37.1944	67.6389	67.5833	372.569	170.264	315.597	53.2199	280.799	2.37777
SP7	ENSG00000170374	53720362	53739099	-1	53739099	chr12	53724001	53724500	315.503	24.6467	3.67819	46.5556	67.375	93.75	415.083	320.583	313.278	65.5231	344.738	2.37775
RAB4B	ENSG00000167578	41277553	41302847	1	41277553	chr19	41245001	41245500	149.703	25.6367	2.54583	24.1667	82.3889	59.5556	252.625	267.236	302.875	51.0093	268.975	2.37599
FMOD	ENSG00000122176	203309753	203320617	-1	203320617	chr1	203315001	203315500	1976.71	74.9667	4.72071	41.7778	0	78.4444	253.264	0	309.653	35.1875	186.569	2.37386
STAT4	ENSG00000138378	191894302	192016322	-1	192016322	chr2	191978001	191978500	53.5	327.963	-2.61592	60.4583	28.2778	88.2361	313.167	319.375	248.75	54.8414	288.378	2.37355
CD109	ENSG00000156535	74405508	74538040	1	74405508	chr6	74444001	74444500	247.01	60.31	2.0341	23.7778	0	97.0417	308.486	0	256.514	35.3727	187.19	2.37126
ZBTB16	ENSG00000109906	113930315	114121398	1	113930315	chr11	114067501	114068000	212.7	26.1867	3.02192	26.0764	25.3889	76.9167	233.083	152.583	221.111	37.9062	200.104	2.36987
FABP5	ENSG00000164687	82192598	82197012	1	82192598	chr8	82196001	82196500	592.323	59.7	3.31058	52.6944	38.5139	0	215.278	189.778	0	25.8021	136.464	2.35864
TPST1	ENSG00000169902	65670186	65885530	1	65670186	chr7	65727001	65727500	2172.88	348.867	2.63886	52.7917	90.9028	104.875	490.542	375.889	378	79.4097	411.346	2.35841
ZBTB16	ENSG00000109906	113930315	114121398	1	113930315	chr11	114020001	114020500	212.7	26.1867	3.02192	61.5486	0	69.2222	340.264	0	268.403	38.7141	200.676	2.34431
LRP4	ENSG00000134569	46878419	46940193	-1	46940193	chr11	46936501	46937000	297.987	24.5767	3.59989	70.8611	73.4722	33.75	358.889	180.903	326.958	55.1956	283.618	2.3405
PAPSS2	ENSG00000198682	89419370	89507462	1	89419370	chr10	89428001	89428500	4166.18	947.093	2.13715	80.9306	24.5278	94.6806	394.75	285.125	301.75	62.8819	321.97	2.33792
ZBTB16	ENSG00000109906	113930315	114121398	1	113930315	chr11	114000501	114001000	212.7	26.1867	3.02192	42.625	44.3333	111.5	343.181	308.861	320.639	62.3032	318.931	2.33741
FABP5	ENSG00000164687	82192598	82197012	1	82192598	chr8	82195501	82196000	592.323	59.7	3.31058	46.3611	45.7917	59.1806	277.736	206.236	233.806	45.7731	234.867	2.33422
TNFAIP8L3	ENSG00000183578	51348801	51397473	-1	51397473	chr15	51361501	51362000	409.187	68.2833	2.58315	20.125	70.375	58.9722	218	148.569	339.639	45.0683	231.211	2.33359
GLDN	ENSG00000186417	51633877	51700210	1	51633877	chr15	51669001	51669500	109.687	24.0033	2.19208	36.5556	47.7778	83.1528	301.694	232.861	270.347	51.4965	263.181	2.33123
ANGPTL7	ENSG00000171819	11249398	11256038	1	11249398	chr1	11228501	11229000	496.8	27.2767	4.18693	54.3472	82.0556	68	410.708	272.319	316.542	64.3634	327.919	2.33118
PRELP	ENSG00000188783	203444956	203460480	1	203444956	chr1	203452501	203453000	444.243	31.17	3.83312	0	30.0694	31.3333	0	83.4444	178	17.1644	90.1644	2.32736
MT1X	ENSG00000187193	56716336	56718108	1	56716336	chr16	56718501	56719000	10260.3	551.713	4.21701	33	81.5694	0	236.333	273.639	0	33.1921	169.943	2.32178
RNF144A	ENSG00000151692	7057523	7208417	1	7057523	chr2	7151001	7151500	237.08	32.1367	2.88308	46.5556	123.639	134.347	515.417	452.833	532.389	98.8079	497.572	2.32058
SP7	ENSG00000170374	53720362	53739099	-1	53739099	chr12	53730501	53731000	315.503	24.6467	3.67819	0	93.6944	63.0833	0	334.417	405.528	47.7211	241.968	2.31815
FKBP5	ENSG00000096060	35541362	35696360	-1	35696360	chr6	35697001	35697500	1262.12	82.5933	3.93368	36.5556	77.4444	65.75	383.5	228.028	250.514	55.7755	282	2.31746
FKBP5	ENSG00000096060	35541362	35696360	-1	35696360	chr6	35696501	35697000	1262.12	82.5933	3.93368	85.3472	118.917	87.2917	480.993	504.722	442.986	94.2176	473.537	2.31722
INSC	ENSG00000188487	15133970	15268754	1	15133970	chr11	15140001	15140500	253.423	28.21	3.16727	62.4167	79.0278	109.847	489.743	401.556	328.153	80.3056	402.978	2.31285
ARHGEF19	ENSG00000142632	16524349	16539140	-1	16539140	chr1	16536001	16536500	1396.33	126.67	3.46249	0	81.3056	57.3403	0	305.958	327	41.2569	208.303	2.30833
FKBP5	ENSG00000096060	35541362	35696360	-1	35696360	chr6	35552501	35553000	1262.12	82.5933	3.93368	30.5556	0	77	201.639	0	260.917	30.7477	154.985	2.29668
ZNF385B	ENSG00000144331	180306709	180726232	-1	180726232	chr2	180427501	180428000	214.33	24.3567	3.13745	62.1806	86.8889	66.5417	364.125	324.819	342.681	68.2361	338.947	2.29571
ZBTB16	ENSG00000109906	113930315	114121398	1	113930315	chr11	114017501	114018000	212.7	26.1867	3.02192	31.0417	0	74.2917	187.458	0	264.764	30.0984	151.688	2.29567
RASL11B	ENSG00000128045	53728457	53733000	1	53728457	chr4	53773001	53773500	1721.93	31.2	5.78634	39.7917	51.125	66.5	275.736	221.736	233.069	47.9259	238.993	2.29432
INSC	ENSG00000188487	15133970	15268754	1	15133970	chr11	15178001	15178500	253.423	28.21	3.16727	59.2986	128.931	80.7222	468.347	458.354	366.875	86.5521	428.025	2.29285
TPST1	ENSG00000169902	65670186	65885530	1	65670186	chr7	65725501	65726000	2172.88	348.867	2.63886	67.4722	49.4861	65.9444	299.819	286.528	277.056	56.8588	282.461	2.29254
CD109	ENSG00000156535	74405508	74538040	1	74405508	chr6	74421501	74422000	247.01	60.31	2.0341	32.3472	53.5556	41.3403	209.306	122.806	233.208	37.5683	187.301	2.28755
GNG2	ENSG00000186469	52327050	52436517	1	52327050	chr14	52294001	52294500	175.513	41.0667	2.09554	40.4861	67.2222	84.3889	358.639	279.514	265.653	60.0602	295.808	2.28123
MAMDC2	ENSG00000165072	72658497	72841886	1	72658497	chr9	72660501	72661000	182.333	39.9467	2.19043	46.5278	61.5208	0	295.611	163.097	0	30.8831	153.755	2.27912
ZBTB16	ENSG00000109906	113930315	114121398	1	113930315	chr11	113956501	113957000	212.7	26.1867	3.02192	0	4.08333	59.5556	0	136.333	127.431	17.9514	90.9421	2.27842
ANGPTL2	ENSG00000136859	129849611	129885162	-1	129885162	chr9	129880501	129881000	2181.45	223.71	3.28558	0	9.625	119.306	0	260.097	307.958	38.0995	188.16	2.27438
ACAN	ENSG00000157766	89346674	89418585	1	89346674	chr15	89337501	89338000	498.61	55.7067	3.16199	53.9861	24.0486	98.8611	291.319	247.847	280.444	54.7998	267.975	2.26914
ANGPTL7	ENSG00000171819	11249398	11256038	1	11249398	chr1	11248501	11249000	496.8	27.2767	4.18693	51.9167	67.5278	100.042	375.028	241.389	415.569	69.6065	339.089	2.26804
CHAD	ENSG00000136457	48541857	48546327	-1	48546327	chr17	48544001	48544500	184.837	29.41	2.65187	21.7778	54.875	29.9583	158.222	109.861	178.639	30.4653	149.884	2.26161
RASL11B	ENSG00000128045	53728457	53733000	1	53728457	chr4	53773501	53774000	1721.93	31.2	5.78634	50.2778	100.056	101.333	371.25	379.708	428.042	80.4236	389.275	2.26097
TNFAIP8L3	ENSG00000183578	51348801	51397473	-1	51397473	chr15	51378501	51379000	409.187	68.2833	2.58315	35.9444	78.8333	102.708	403.278	305.417	308.389	68.9051	333.899	2.26026
ANGPTL2	ENSG00000136859	129849611	129885162	-1	129885162	chr9	129882001	129882500	2181.45	223.71	3.28558	25.1806	60.5139	122.778	352.153	294.347	326.535	65.8171	319.045	2.25999
FABP5	ENSG00000164687	82192598	82197012	1	82192598	chr8	82202001	82202500	592.323	59.7	3.31058	27.5417	35.4722	97.9306	228.722	233.667	267.319	49.1644	238.731	2.25668
ACAN	ENSG00000157766	89346674	89418585	1	89346674	chr15	89369001	89369500	498.61	55.7067	3.16199	53.1389	36.5694	76.4722	254.042	185.847	317.236	51.0532	247.456	2.25493
TPST1	ENSG00000169902	65670186	65885530	1	65670186	chr7	65797501	65798000	2172.88	348.867	2.63886	29.2639	68.625	100.722	271.431	278.889	367.222	62.3495	300.376	2.25016
ZBTB16	ENSG00000109906	113930315	114121398	1	113930315	chr11	113952001	113952500	212.7	26.1867	3.02192	82.375	80.1806	99.3889	492.528	298.819	425.75	84.0347	402.184	2.24531
ZBTB16	ENSG00000109906	113930315	114121398	1	113930315	chr11	114014501	114015000	212.7	26.1867	3.02192	39.1806	46.7639	119.431	351.861	231.486	363.597	64.7153	310.285	2.24393
RNF144A	ENSG00000151692	7057523	7208417	1	7057523	chr2	7147001	7147500	237.08	32.1367	2.88308	17.5	62.4306	94.6806	221.056	202.944	368.819	54.037	259.132	2.24077
DPT	ENSG00000143196	168664697	168698502	-1	168698502	chr1	168696001	168696500	205.933	30.36	2.76193	23.2222	76.4306	94.9583	250.528	338.569	299.5	60.9479	290.778	2.23574
C13orf15	ENSG00000102760	42031695	42045018	1	42031695	chr13	42066501	42067000	2017.68	57.5367	5.13207	37.7778	0	69.4861	243.083	0	196.931	30.6551	147.731	2.2322
SP7	ENSG00000170374	53720362	53739099	-1	53739099	chr12	53734501	53735000	315.503	24.6467	3.67819	52.2917	96.5	140.972	377.056	408.306	551.667	93.625	442.97	2.23017
ZBTB16	ENSG00000109906	113930315	114121398	1	113930315	chr11	113932501	113933000	212.7	26.1867	3.02192	0	35.1944	42.6944	0	142.514	168.25	21.9097	106.062	2.22442
OMD	ENSG00000127083	95176527	95186743	-1	95186743	chr9	95141001	95141500	773.81	37.8467	4.35374	52.8194	51.5694	81.9028	267.236	293.792	278.986	58.0069	274.712	2.2242
FKBP5	ENSG00000096060	35541362	35696360	-1	35696360	chr6	35565501	35566000	1262.12	82.5933	3.93368	40.875	21.6736	84.4444	283.486	129.819	225.222	44.191	210.012	2.22322
PAPSS2	ENSG00000198682	89419370	89507462	1	89419370	chr10	89433001	89433500	4166.18	947.093	2.13715	51.7361	34.4722	45.4583	291.042	99.4583	169.292	38.9815	185.625	2.22274
ACAN	ENSG00000157766	89346674	89418585	1	89346674	chr15	89351501	89352000	498.61	55.7067	3.16199	0	43.0972	107.417	0	291.806	365.681	45.4722	215.844	2.22222
INSC	ENSG00000188487	15133970	15268754	1	15133970	chr11	15142001	15142500	253.423	28.21	3.16727	0	71.0417	84.9861	0	392.722	292.042	47.4259	224.426	2.2188
TYRO3	ENSG00000092445	41851220	41871536	1	41851220	chr15	41852501	41853000	434.39	68.71	2.6604	25.6944	77.7222	0	242.819	174.722	0	29.4861	140.507	2.21465
TYRO3	ENSG00000092445	41851220	41871536	1	41851220	chr15	41839001	41839500	434.39	68.71	2.6604	49.5139	0	72	287.875	0	216.875	35.6134	168.306	2.20918
MAOA	ENSG00000189221	43515467	43606068	1	43515467	chrX	43501001	43501500	1003.53	44.79	4.48577	18.3611	0	78.3056	212.306	0	173.278	27.4485	130.275	2.20617
LEF1	ENSG00000138795	108968701	109090112	-1	109090112	chr4	108974001	108974500	377.78	32.1567	3.55436	68.4583	119.278	24.6111	283.264	297.111	371.861	67.1204	312.037	2.20018
DLX5	ENSG00000105880	96649704	96654409	-1	96654409	chr7	96638001	96638500	1616.5	306.813	2.39744	29.8333	79.2639	0	236.125	201.042	0	31.2731	146.844	2.19567
ANGPTL2	ENSG00000136859	129849611	129885162	-1	129885162	chr9	129879001	129879500	2181.45	223.71	3.28558	97.6806	101.597	103.306	457.611	346.958	560.667	98.0995	452.22	2.19326
COL9A2	ENSG00000049089	40766159	40783488	-1	40783488	chr1	40778001	40778500	3056.39	27.1667	6.81385	27.5972	76.5556	59.8333	208.708	229.528	271.667	50.2083	232.375	2.1882
CD109	ENSG00000156535	74405508	74538040	1	74405508	chr6	74479001	74479500	247.01	60.31	2.0341	31.2639	38.3611	63.8611	176.514	183.708	194.75	39.6551	184.123	2.18697
CD109	ENSG00000156535	74405508	74538040	1	74405508	chr6	74442501	74443000	247.01	60.31	2.0341	40.4653	0	106.333	346.333	0	271.694	44.1354	203.648	2.18081
RNF144A	ENSG00000151692	7057523	7208417	1	7057523	chr2	7095501	7096000	237.08	32.1367	2.88308	18.3611	57.8333	103.542	261.861	274.556	247.139	55.7685	256.058	2.17893
RNF144A	ENSG00000151692	7057523	7208417	1	7057523	chr2	7100501	7101000	237.08	32.1367	2.88308	0	38.2361	116.347	0	265.056	390.444	46.875	215.243	2.17531
SP7	ENSG00000170374	53720362	53739099	-1	53739099	chr12	53721501	53722000	315.503	24.6467	3.67819	44.9583	91.8194	81.0833	333.306	275.972	350.486	69.0255	314.631	2.17229
APOD	ENSG00000189058	195295573	195311076	-1	195311076	chr3	195314001	195314500	12258.4	25.0267	8.93609	36.4722	0	95.4444	336.847	0	203.472	39.0833	179.602	2.17174
GNG2	ENSG00000186469	52327050	52436517	1	52327050	chr14	52361001	52361500	175.513	41.0667	2.09554	22.0556	33.4583	72.4306	218.819	128.528	174.681	37.7963	173.741	2.17123
LAMA2	ENSG00000196569	129204286	129837714	1	129204286	chr6	129452001	129452500	214.567	48.7467	2.13805	18.3611	0	103.181	279.889	0	207.708	35.6204	162.975	2.16275
SOX9	ENSG00000125398	70117161	70122561	1	70117161	chr17	70115001	70115500	2904.93	143.443	4.33995	80.5417	0	106.944	448.5	0	360.986	58.4421	264.635	2.15989
RNF144A	ENSG00000151692	7057523	7208417	1	7057523	chr2	7153501	7154000	237.08	32.1367	2.88308	27.0972	92.5972	92.8056	232.833	312.861	380.361	67.1551	303.248	2.15835
SMAD3	ENSG00000166949	67358183	67487533	1	67358183	chr15	67523501	67524000	88.1333	471.267	-2.41878	41.375	75	112.625	381.181	321.222	296.778	72.7616	327.769	2.15613
DLX5	ENSG00000105880	96649704	96654409	-1	96654409	chr7	96644501	96645000	1616.5	306.813	2.39744	58.5417	77.5	69.3056	286.861	336	268.181	64.6944	291.559	2.15488
EFNA1	ENSG00000169242	155099936	155107333	1	155099936	chr1	155101001	155101500	227.253	29.1033	2.96505	45.7778	0	105.861	310.806	0	319.236	45.8588	207.347	2.1526
INSC	ENSG00000188487	15133970	15268754	1	15133970	chr11	15137501	15138000	253.423	28.21	3.16727	26.2639	0	100.111	327.278	0	179.375	37.2778	168.926	2.15033
SP7	ENSG00000170374	53720362	53739099	-1	53739099	chr12	53732001	53732500	315.503	24.6467	3.67819	40.625	54.3472	72.0972	267.056	229.083	210.306	51.3495	231.271	2.14956
ACAN	ENSG00000157766	89346674	89418585	1	89346674	chr15	89341501	89342000	498.61	55.7067	3.16199	70.5139	105.486	74.8194	502	253.514	335.264	80.1736	359.152	2.14952
GLT25D2	ENSG00000198756	183898796	184006863	-1	184006863	chr1	184004501	184005000	270.927	45.8667	2.56238	40.2917	0	56.9792	183.472	0	188.028	27.6215	125.735	2.14664
GLDN	ENSG00000186417	51633877	51700210	1	51633877	chr15	51606501	51607000	109.687	24.0033	2.19208	53.125	49.1389	0	260.007	132.139	0	29.1667	132.358	2.14427
FKBP5	ENSG00000096060	35541362	35696360	-1	35696360	chr6	35567501	35568000	1262.12	82.5933	3.93368	41.8611	59.4583	73.6528	313.333	178.014	248.153	54.1759	241.83	2.13784
TNFAIP8L3	ENSG00000183578	51348801	51397473	-1	51397473	chr15	51380501	51381000	409.187	68.2833	2.58315	23.5833	74.5278	77.3611	288.556	161.167	291.653	54.3218	242.419	2.13752
SHC4	ENSG00000185634	49115932	49255641	-1	49255641	chr15	49254001	49254500	748.753	33.5267	4.48111	44.6806	75.125	0	290.625	179.681	0	35.0689	157.428	2.135
ZBTB16	ENSG00000109906	113930315	114121398	1	113930315	chr11	113967001	113967500	212.7	26.1867	3.02192	40.4861	0	87.9306	295.757	0	213.819	37.9178	169.816	2.13394
BMP2	ENSG00000125845	6748311	6760910	1	6748311	chr20	6754501	6755000	809.447	29.4967	4.77831	34.25	0	72.0972	262.097	0	143.028	30.3519	136.488	2.13269
GNG2	ENSG00000186469	52327050	52436517	1	52327050	chr14	52387501	52388000	175.513	41.0667	2.09554	0	65.2222	43.0833	0	203.792	210.069	31	139.306	2.13243
MAMDC2	ENSG00000165072	72658497	72841886	1	72658497	chr9	72770501	72771000	182.333	39.9467	2.19043	36.1806	71.1111	100.319	263.486	274.972	349.319	65.4931	290.505	2.13224
ZBTB16	ENSG00000109906	113930315	114121398	1	113930315	chr11	114001501	114002000	212.7	26.1867	3.02192	25.6944	0	109.667	273.181	0	267.139	40.2593	179.604	2.13004
KIF13B	ENSG00000197892	28924796	29120641	-1	29120641	chr8	28890001	28890500	290.187	58.23	2.31715	86.8542	68.5139	70.3194	363.597	260.75	339.028	71.6377	315.796	2.12476
DBNDD1	ENSG00000003249	90071273	90086526	-1	90086526	chr16	90088001	90088500	552.753	50.81	3.44345	49.0556	34.3194	104.611	313.583	254.75	223.472	58.5995	258.787	2.12396
MMP7	ENSG00000137673	102391239	102401484	-1	102401484	chr11	102399001	102399500	387.843	27.8167	3.80145	45.9722	0	58.1806	277.097	0	115.903	29.7199	132.64	2.12111
MATN4	ENSG00000124159	43922085	43937169	-1	43937169	chr20	43982001	43982500	108.6	24.78	2.13178	59.7361	81.0278	106.139	326.181	309.875	413.667	78.8333	345.036	2.11586
ANGPTL2	ENSG00000136859	129849611	129885162	-1	129885162	chr9	129899001	129899500	2181.45	223.71	3.28558	28.375	73.1528	87.6944	243.569	268.833	280.139	59.0394	259.044	2.11478
HEY1	ENSG00000164683	80676245	80680098	-1	80680098	chr8	80676001	80676500	410.807	30.7967	3.73761	18.3611	76.9444	26.0833	167.167	153.431	149.069	35.5544	157.208	2.11371
KIF13B	ENSG00000197892	28924796	29120641	-1	29120641	chr8	29032001	29032500	290.187	58.23	2.31715	42.9583	58.8264	89.7083	372.181	162.694	266.25	59.8553	261.924	2.11119
CRYGS	ENSG00000213139	186256230	186264491	-1	186264491	chr3	186260001	186260500	1503.61	52.0467	4.85248	33.0833	43.0417	0	199.069	79	0	21.3866	95.5579	2.10876
ZBTB16	ENSG00000109906	113930315	114121398	1	113930315	chr11	113983001	113983500	212.7	26.1867	3.02192	0	29.9583	72.9028	0	141.639	241.917	29.3356	129.64	2.10651
ACAN	ENSG00000157766	89346674	89418585	1	89346674	chr15	89375501	89376000	498.61	55.7067	3.16199	52.8472	34.8056	110.639	361.458	214.125	252.806	62.2477	270.83	2.10362
DLX5	ENSG00000105880	96649704	96654409	-1	96654409	chr7	96637001	96637500	1616.5	306.813	2.39744	84.1944	0	63	333.431	0	250.875	44.2593	193.199	2.10125
ACTG2	ENSG00000163017	74119441	74146992	1	74119441	chr2	74159501	74160000	26.33	281.02	-3.41589	196.139	96.2361	118.722	602.875	535.792	620.514	135.556	583.969	2.09887
TSC22D3	ENSG00000157514	106956451	107020572	-1	107020572	chrX	106921501	106922000	842.15	147.243	2.51587	20.8194	53.5556	78.6944	297.486	98.6111	217	46.4178	202.074	2.0985
PAPSS2	ENSG00000198682	89419370	89507462	1	89419370	chr10	89427501	89428000	4166.18	947.093	2.13715	74.3056	20.9306	90.9722	282.403	196.597	289.75	57.9838	251.403	2.09734
PAPSS2	ENSG00000198682	89419370	89507462	1	89419370	chr10	89428501	89429000	4166.18	947.093	2.13715	76	85.3056	115.417	504.201	302.451	353.458	89.1921	383.104	2.09042
SP7	ENSG00000170374	53720362	53739099	-1	53739099	chr12	53732501	53733000	315.503	24.6467	3.67819	0	47.3056	58.6944	0	207.111	182.514	30.2697	131.562	2.08384
CD109	ENSG00000156535	74405508	74538040	1	74405508	chr6	74409001	74409500	247.01	60.31	2.0341	51.125	43.5556	96.1667	380.924	157.514	244.153	59.625	255.73	2.08227
RNF144A	ENSG00000151692	7057523	7208417	1	7057523	chr2	7069501	7070000	237.08	32.1367	2.88308	0	41.0972	56.2083	0	140.097	213.736	27.6389	120.042	2.07946
APOD	ENSG00000189058	195295573	195311076	-1	195311076	chr3	195310001	195310500	12258.4	25.0267	8.93609	54.0972	0	77.6944	274.479	0	228.444	39.0359	167.735	2.07539
CRYGS	ENSG00000213139	186256230	186264491	-1	186264491	chr3	186259501	186260000	1503.61	52.0467	4.85248	47.5278	82.1944	0	323.153	170.5	0	38.3657	164.837	2.07475
SCRG1	ENSG00000164106	174309299	174327531	-1	174327531	chr4	174333501	174334000	11772.7	445.787	4.72295	61.8333	65.2222	94.8889	408.542	226.236	279.25	70.3935	299.133	2.07174
ZBTB16	ENSG00000109906	113930315	114121398	1	113930315	chr11	114021001	114021500	212.7	26.1867	3.02192	109.944	72.0139	0	483.347	252.347	0	56.5417	240.642	2.07019
COL11A1	ENSG00000060718	103342023	103574052	-1	103574052	chr1	103550501	103551000	963.237	198.553	2.27836	43.2639	4.08333	71.9028	176.722	84.9583	182.958	34.831	149.225	2.06784
SP7	ENSG00000170374	53720362	53739099	-1	53739099	chr12	53726001	53726500	315.503	24.6467	3.67819	41.3056	44.8194	94.2639	293.861	233.167	199.819	55.9884	237.833	2.06726
RFTN2	ENSG00000162944	198435524	198540769	-1	198540769	chr2	198478501	198479000	560.93	98.6233	2.50782	42.5	76.9444	90.6111	321.861	236.931	299.111	66.3588	280.63	2.06386
COL9A2	ENSG00000049089	40766159	40783488	-1	40783488	chr1	40766001	40766500	3056.39	27.1667	6.81385	37.5556	73.9583	14.1667	234.403	97.1667	139.5	36.9977	157.683	2.06216
SP7	ENSG00000170374	53720362	53739099	-1	53739099	chr12	53725001	53725500	315.503	24.6467	3.67819	0	49.6111	64.0278	0	233.278	183.243	32.8125	140.179	2.0619
TPST1	ENSG00000169902	65670186	65885530	1	65670186	chr7	65726001	65726500	2172.88	348.867	2.63886	57.6667	94.5278	88.3194	322.208	334.181	328.069	76.6007	322.94	2.06159
PRELP	ENSG00000188783	203444956	203460480	1	203444956	chr1	203453501	203454000	444.243	31.17	3.83312	28.8056	72.1875	78.25	264.667	145.681	305.792	55.5984	234.347	2.05596
COL7A1	ENSG00000114270	48601506	48632700	-1	48632700	chr3	48599001	48599500	1745.82	153.653	3.50615	83.0972	76.6806	137.111	391.667	352	475.542	96.1296	402.875	2.05593
KCTD20	ENSG00000112078	36410544	36458920	1	36410544	chr6	36471501	36472000	224.633	932.313	-2.05324	30.25	75.5	66.875	310.299	216.639	155.75	53.3171	223.8	2.04916
KIF13B	ENSG00000197892	28924796	29120641	-1	29120641	chr8	29052001	29052500	290.187	58.23	2.31715	102.528	87.1111	0	480.042	277.125	0	59.162	247.468	2.04613
MATN4	ENSG00000124159	43922085	43937169	-1	43937169	chr20	43981001	43981500	108.6	24.78	2.13178	27.6528	72.7083	90.4306	307.653	187.292	265.264	59.6111	248.459	2.04115
TYRO3	ENSG00000092445	41851220	41871536	1	41851220	chr15	41854501	41855000	434.39	68.71	2.6604	33	86.8472	40.5417	161.458	192.653	267.736	49.0012	204.781	2.04107
CHI3L2	ENSG00000064886	111743393	111786062	1	111743393	chr1	111823001	111823500	167.113	25.3733	2.71944	22.875	73.4722	65.0833	275.458	208.819	142.194	49.3565	206.225	2.04095
ZBTB16	ENSG00000109906	113930315	114121398	1	113930315	chr11	113950001	113950500	212.7	26.1867	3.02192	79.75	130.514	121.403	569.806	374.708	405.132	108.153	447.096	2.03746
ALPK2	ENSG00000198796	56148479	56296189	-1	56296189	chr18	56246001	56246500	137.783	1883.94	-3.77328	65.4583	68.3194	65.9861	298.792	218.861	279.806	62.7593	260.711	2.03727
FOXO1	ENSG00000150907	41129817	41240734	-1	41240734	chr13	41172001	41172500	1166.24	108.597	3.42481	67.1806	105.056	75.4444	340.264	276.333	380.722	79.1065	327.17	2.03445
MAMDC2	ENSG00000165072	72658497	72841886	1	72658497	chr9	72843001	72843500	182.333	39.9467	2.19043	0	77.3889	31.8264	0	162.264	225.75	31.3061	131.06	2.03132
FOXO1	ENSG00000150907	41129817	41240734	-1	41240734	chr13	41162001	41162500	1166.24	108.597	3.42481	28.875	75.7639	0	271.861	97.875	0	29.8669	125.153	2.03104
TPST1	ENSG00000169902	65670186	65885530	1	65670186	chr7	65727501	65728000	2172.88	348.867	2.63886	29.8333	72.7083	75.5833	302.417	174.694	219.868	55.2199	228.209	2.02751
ZBTB16	ENSG00000109906	113930315	114121398	1	113930315	chr11	114002501	114003000	212.7	26.1867	3.02192	99.4722	102.403	109.889	508.972	262.986	483.486	101.303	415.108	2.0241
STC2	ENSG00000113739	172741716	172756506	-1	172756506	chr5	172718001	172718500	820.317	3318.96	-2.01648	45.6528	48.2639	64.0833	209.014	164.292	229.208	48.1215	198.784	2.02401
ZBTB16	ENSG00000109906	113930315	114121398	1	113930315	chr11	114072001	114072500	212.7	26.1867	3.02192	6.125	63.2778	91.9583	235.653	160.958	221.542	49.338	203.678	2.02364
ITGA11	ENSG00000137809	68594050	68724502	-1	68724502	chr15	68567001	68567500	219.82	2075.69	-3.23919	106.972	0	145.847	595.056	0	414.097	80.8218	331.242	2.02168
ZBTB16	ENSG00000109906	113930315	114121398	1	113930315	chr11	114032501	114033000	212.7	26.1867	3.02192	53.0972	69.4306	93.7083	313.444	247.333	296.444	68.4583	280.396	2.01838
ACAN	ENSG00000157766	89346674	89418585	1	89346674	chr15	89336001	89336500	498.61	55.7067	3.16199	0	23.7917	94.1111	0	200.236	220.958	34.3484	141.685	2.01312
MAMDC2	ENSG00000165072	72658497	72841886	1	72658497	chr9	72612501	72613000	182.333	39.9467	2.19043	55.25	19.3889	74.6528	273.861	125.694	155.75	44.9896	184.225	2.0099
LRP4	ENSG00000134569	46878419	46940193	-1	46940193	chr11	46940501	46941000	297.987	24.5767	3.59989	78.2917	48.6528	94.8056	270.333	336.764	267.514	70.3229	286.203	2.00963
TPST1	ENSG00000169902	65670186	65885530	1	65670186	chr7	65674001	65674500	2172.88	348.867	2.63886	60.9028	75.5972	51.9583	308.569	181.431	239.042	58.7454	238.53	2.00331
DPT	ENSG00000143196	168664697	168698502	-1	168698502	chr1	168667001	168667500	205.933	30.36	2.76193	21.4722	93.5694	133.653	327.333	263.708	388.847	79.4583	321.354	2.00233
GLT25D2	ENSG00000198756	183898796	184006863	-1	184006863	chr1	183988501	183989000	270.927	45.8667	2.56238	52.0556	36.0278	72.2778	187.667	193.208	223.264	48.9931	199.269	2.00214
PAPSS2	ENSG00000198682	89419370	89507462	1	89419370	chr10	89429501	89430000	4166.18	947.093	2.13715	66.6667	94.1111	193.069	615.139	312.889	479.139	115.722	466.312	2.00131
KIF13B	ENSG00000197892	28924796	29120641	-1	29120641	chr8	29032501	29033000	290.187	58.23	2.31715	79.6111	147.042	102.278	446.417	394.958	463.958	107.222	432.032	2.00048
LAMA2	ENSG00000196569	129204286	129837714	1	129204286	chr6	129455501	129456000	214.567	48.7467	2.13805	54.0139	50.2639	0	231.472	127.875	0	29.7685	121.831	1.99715
RAB4B	ENSG00000167578	41277553	41302847	1	41277553	chr19	41247001	41247500	149.703	25.6367	2.54583	0	63.9722	92.5278	0	264.236	319.5	47.6181	193.024	1.99667
FKBP5	ENSG00000096060	35541362	35696360	-1	35696360	chr6	35659501	35660000	1262.12	82.5933	3.93368	69.6528	62.8056	174.514	485.417	332.708	394.361	99.6366	400.553	1.99644
ZNF385B	ENSG00000144331	180306709	180726232	-1	180726232	chr2	180469001	180469500	214.33	24.3567	3.13745	25.1389	16.9028	93.9722	151.778	156.903	183.243	40.434	164.307	1.99626
FKBP5	ENSG00000096060	35541362	35696360	-1	35696360	chr6	35648501	35649000	1262.12	82.5933	3.93368	0	40.1667	76.0278	0	137.819	270.111	33.7384	137.424	1.99449
ANGPTL2	ENSG00000136859	129849611	129885162	-1	129885162	chr9	129869001	129869500	2181.45	223.71	3.28558	45.6806	65.9861	48.8056	224.667	86.5139	289.514	49.0301	198.233	1.99359
COL10A1	ENSG00000123500	116440086	116479910	-1	116479910	chr6	116470001	116470500	7059.34	38.96	7.5014	25.4444	25.0833	66.9167	163.236	105.111	144.972	34.213	139.139	1.99268
GRAMD2	ENSG00000175318	72452148	72490136	-1	72490136	chr15	72472001	72472500	124.583	25.47	2.29024	107.819	104.889	101.75	340.194	436.09	463.424	102.236	409.688	1.99209
COL10A1	ENSG00000123500	116440086	116479910	-1	116479910	chr6	116450001	116450500	7059.34	38.96	7.5014	36.7361	67.2917	131.806	272.014	231.736	415.75	75.0255	301.037	1.99017
SMOC2	ENSG00000112562	168841831	169073984	1	168841831	chr6	168814501	168815000	361.583	51.66	2.80721	94.3056	129.639	34.3611	481.361	374.653	153.764	82.8009	331.481	1.98824
CDC42EP3	ENSG00000163171	37869032	37965611	-1	37965611	chr2	37896501	37897000	74.52	439.767	-2.56104	104.556	0	70.6389	378.306	0	284.875	54.2523	217.639	1.98444
LAMA2	ENSG00000196569	129204286	129837714	1	129204286	chr6	129451501	129452000	214.567	48.7467	2.13805	22.2639	62.6944	71.5694	300.861	135.194	141.611	47.6296	191.146	1.98229
ACAN	ENSG00000157766	89346674	89418585	1	89346674	chr15	89372501	89373000	498.61	55.7067	3.16199	123.903	70.875	153.903	489.708	401.306	476.778	113.979	453.081	1.98158
ZNF385B	ENSG00000144331	180306709	180726232	-1	180726232	chr2	180470001	180470500	214.33	24.3567	3.13745	72.5694	90.0278	96.8889	286.875	278.486	443.847	83.2153	331.265	1.98018
PAPSS2	ENSG00000198682	89419370	89507462	1	89419370	chr10	89445001	89445500	4166.18	947.093	2.13715	33.2361	92.625	34.3611	226.806	150.389	215.417	48.9514	195.734	1.97765
VGLL3	ENSG00000206538	86987119	87040269	-1	87040269	chr3	87038501	87039000	54.7033	448.8	-3.03637	41.9583	70.1806	76.9167	236.014	191.097	291.556	58.9815	235.179	1.97729
ZBTB16	ENSG00000109906	113930315	114121398	1	113930315	chr11	114002001	114002500	212.7	26.1867	3.02192	73.0972	77.5972	108.25	465.681	227.5	309.167	82.9954	328.87	1.97352
ZBTB16	ENSG00000109906	113930315	114121398	1	113930315	chr11	113911501	113912000	212.7	26.1867	3.02192	0	50.7778	65.1806	0	197.153	202.778	33.662	134.838	1.97046
FKBP5	ENSG00000096060	35541362	35696360	-1	35696360	chr6	35559501	35560000	1262.12	82.5933	3.93368	40	0	80.1111	266.903	0	151.083	35.1516	140.65	1.9702
CXCL13	ENSG00000156234	78432907	78532988	1	78432907	chr4	78415001	78415500	115.25	27.2133	2.08238	72.8889	0	94.1528	325.139	0	294.194	51.3449	204.032	1.96973
PRELP	ENSG00000188783	203444956	203460480	1	203444956	chr1	203447001	203447500	444.243	31.17	3.83312	75.3194	95.8194	0	383.472	249.764	0	52.713	208.387	1.96283
ABCA1	ENSG00000165029	107543283	107690518	-1	107690518	chr9	107652001	107652500	2591.13	335.953	2.94725	44.8194	58.0556	66.2917	211.958	212.306	201.278	52.0903	205.936	1.96267
COL2A1	ENSG00000139219	48366748	48398269	-1	48398269	chr12	48394001	48394500	1343.12	29.8267	5.49284	20.3611	21.7917	69.8472	160.042	70.5694	148.5	32.2593	128.164	1.95738
FKBP5	ENSG00000096060	35541362	35696360	-1	35696360	chr6	35615001	35615500	1262.12	82.5933	3.93368	51.5694	76.1389	40.1528	280.583	135.875	200.472	51.6551	203.303	1.95607
INSC	ENSG00000188487	15133970	15268754	1	15133970	chr11	15150501	15151000	253.423	28.21	3.16727	57.9028	27.4306	96.625	269.792	185.208	222.222	56.5434	222.132	1.95517
TPST1	ENSG00000169902	65670186	65885530	1	65670186	chr7	65674501	65675000	2172.88	348.867	2.63886	43	79.3333	0	311.264	110.542	0	35.9236	141.898	1.95237
PITPNC1	ENSG00000154217	65373924	65689645	1	65373924	chr17	65475001	65475500	160.883	38.48	2.06383	56.6528	91.3333	68	242.792	236.958	337.75	68.3472	267.238	1.95161
TPM1	ENSG00000140416	63334831	63364111	1	63334831	chr15	63337501	63338000	959.027	5335.04	-2.47586	78.3194	108.597	0	427.431	268.597	0	58.2454	227.891	1.94989
ACAN	ENSG00000157766	89346674	89418585	1	89346674	chr15	89353001	89353500	498.61	55.7067	3.16199	64.4722	79.6944	78.1667	295.181	280.931	263.625	70.5278	274.611	1.94606
TPST1	ENSG00000169902	65670186	65885530	1	65670186	chr7	65725001	65725500	2172.88	348.867	2.63886	37.5556	79.6528	120.889	346.472	273.5	280.972	75.794	294.832	1.94571
ZBTB16	ENSG00000109906	113930315	114121398	1	113930315	chr11	113952501	113953000	212.7	26.1867	3.02192	71.8194	0	91.5417	307.75	0	282.931	49.9884	195.144	1.94367
MMP7	ENSG00000137673	102391239	102401484	-1	102401484	chr11	102418001	102418500	387.843	27.8167	3.80145	70.125	81	0	349.889	186.861	0	45.7002	178.463	1.94218
PRELP	ENSG00000188783	203444956	203460480	1	203444956	chr1	203453001	203453500	444.243	31.17	3.83312	0	67.4028	43.9583	0	149.903	222.181	32.0509	125.92	1.94116
SLC22A17	ENSG00000092096	23815512	23822121	-1	23822121	chr14	23830001	23830500	485.6	108.17	2.16647	127.556	93.0069	107.722	421.611	365.014	464.431	106.997	413.594	1.94071
OAF	ENSG00000184232	120081475	120101001	1	120081475	chr11	120083501	120084000	1568.91	198.493	2.9826	37.4444	0	98.8611	251.806	0	218.306	40.5162	157.356	1.93143
CHI3L2	ENSG00000064886	111743393	111786062	1	111743393	chr1	111747501	111748000	167.113	25.3733	2.71944	25.3472	75.2222	98.8611	201.028	198.194	336.778	62.6539	240.738	1.92513
SHC4	ENSG00000185634	49115932	49255641	-1	49255641	chr15	49248501	49249000	748.753	33.5267	4.48111	0	42	75	0	182.722	207.889	34.0324	131.887	1.92344
SAT1	ENSG00000130066	23801290	23804343	1	23801290	chrX	23841001	23841500	5706.69	764.083	2.90085	51.4861	35.1944	0	163.486	114.222	0	24.4537	95.4653	1.92213
2004-03-01	ENSG00000144583	217122588	217236750	-1	217236750	chr2	217117001	217117500	26.5733	211.953	-2.9957	32.4306	108.236	66.7361	295.333	219.486	250.236	65.4144	250.093	1.91865
PAMR1	ENSG00000149090	35453370	35551848	-1	35551848	chr11	35539501	35540000	1333.16	70.6467	4.23809	93.2778	79.3056	102.403	387.972	308.431	331.069	88.5787	337.519	1.91801
SHC4	ENSG00000185634	49115932	49255641	-1	49255641	chr15	49223001	49223500	748.753	33.5267	4.48111	24.4167	74.4028	91.7083	267.056	131.611	294.847	59.4757	227.13	1.91543
PITPNC1	ENSG00000154217	65373924	65689645	1	65373924	chr17	65611501	65612000	160.883	38.48	2.06383	63.1042	78.5972	80.8472	338.333	233.333	249.431	70.61	268.441	1.91174
APOD	ENSG00000189058	195295573	195311076	-1	195311076	chr3	195311501	195312000	12258.4	25.0267	8.93609	31.0903	0	78.6944	190.458	0	166.569	31.478	121.083	1.91033
INSC	ENSG00000188487	15133970	15268754	1	15133970	chr11	15143501	15144000	253.423	28.21	3.16727	18.9306	64.5278	79.3611	200.403	163.319	210.583	49.8495	190.115	1.91013
PPP1R14C	ENSG00000198729	150464212	150571493	1	150464212	chr6	150456001	150456500	295.55	32.3533	3.19142	0	36.8333	42.2222	0	114	135.236	22.2083	86.1875	1.90948
FMOD	ENSG00000122176	203309753	203320617	-1	203320617	chr1	203294001	203294500	1976.71	74.9667	4.72071	48.375	115	98.5278	365.139	306.854	296.319	84.0208	317.409	1.90499
FGFR3	ENSG00000068078	1795034	1810599	1	1795034	chr4	1797501	1798000	1781.87	45.39	5.29487	0	73.0556	59.375	0	180.458	264.667	39.2662	149.391	1.90108
SCRG1	ENSG00000164106	174309299	174327531	-1	174327531	chr4	174334501	174335000	11772.7	445.787	4.72295	44.2778	91.7917	69.0833	302.861	186.764	256.104	64.5949	243.867	1.90034
SHC4	ENSG00000185634	49115932	49255641	-1	49255641	chr15	49096001	49096500	748.753	33.5267	4.48111	43.7778	77.5694	85.9306	304.076	256.292	192.389	65.3843	246.115	1.89627
FOXO1	ENSG00000150907	41129817	41240734	-1	41240734	chr13	41139501	41140000	1166.24	108.597	3.42481	52.7222	71.8333	0	230.833	182.111	0	36.6157	139.024	1.89626
ANGPTL2	ENSG00000136859	129849611	129885162	-1	129885162	chr9	129879501	129880000	2181.45	223.71	3.28558	97.6389	103.569	112.458	342.153	373.361	440.764	101.977	381.819	1.89434
DIO2	ENSG00000211448	80663870	80682502	-1	80682502	chr14	80682501	80683000	236.28	32.6433	2.85564	54.3194	57.3889	111.431	363.444	219.222	230.625	70.8079	265.903	1.8941
GNG2	ENSG00000186469	52327050	52436517	1	52327050	chr14	52329001	52329500	175.513	41.0667	2.09554	67.2917	100.347	0	410.847	176.319	0	51.5486	194.1	1.89249
KCNK2	ENSG00000082482	215179118	215410436	1	215179118	chr1	215300001	215300500	64.2367	267.203	-2.05647	96.1667	0	105.75	432.944	0	295.806	63.4907	238.428	1.89243
CHST6	ENSG00000183196	75507022	75529282	-1	75529282	chr16	75532001	75532500	188.043	28.1167	2.74157	65.9444	0	110.069	264.958	0	356.403	54.4861	204.628	1.88984
ZNF385B	ENSG00000144331	180306709	180726232	-1	180726232	chr2	180702501	180703000	214.33	24.3567	3.13745	0	36.9722	91.4653	0	195.639	229.972	37.9271	143.15	1.88873
VGLL3	ENSG00000206538	86987119	87040269	-1	87040269	chr3	87038001	87038500	54.7033	448.8	-3.03637	58.8056	60.0139	89.7083	292.389	178.222	282.819	65.838	246.337	1.88774
CA9	ENSG00000107159	35673853	35681156	1	35673853	chr9	35731001	35731500	406.527	31.7233	3.67973	64.9167	133.181	106.583	446.472	307.069	361.736	98.8727	367.694	1.88426
LOXL4	ENSG00000138131	100007447	100028007	-1	100028007	chr10	100015001	100015500	82.8533	646.4	-2.9638	59.4028	97.875	74.6944	234.014	219.694	383.972	73.7905	273.917	1.87807
SOX8	ENSG00000005513	1031808	1036979	1	1031808	chr16	1053501	1054000	1145.18	30.98	5.20809	0	92.8333	81.4028	0	259.292	349.444	53.8958	200.699	1.87744
COL10A1	ENSG00000123500	116440086	116479910	-1	116479910	chr6	116451001	116451500	7059.34	38.96	7.5014	72.3889	61.2083	80.2361	296.806	204.583	266.125	67.6157	250.983	1.87672
KIAA1199	ENSG00000103888	81071684	81244117	1	81071684	chr15	81072001	81072500	1147.15	6287.91	-2.45453	0	92.8611	51.2917	0	265.083	216.528	43.239	161.081	1.87332
KIAA1199	ENSG00000103888	81071684	81244117	1	81071684	chr15	81269501	81270000	1147.15	6287.91	-2.45453	91.8611	72.8889	88.4028	336.847	222.944	353.931	80.9468	299.034	1.87237
SLIT3	ENSG00000184347	168088745	168728133	-1	168728133	chr5	168248001	168248500	71.85	478.737	-2.73617	44.5278	77.5278	90.5694	252.806	206.972	300.111	67.1944	248.35	1.87044
ZBTB16	ENSG00000109906	113930315	114121398	1	113930315	chr11	114034501	114035000	212.7	26.1867	3.02192	141.694	135.639	163.931	627.917	463.347	525.625	145.942	536.263	1.87038
ZBTB16	ENSG00000109906	113930315	114121398	1	113930315	chr11	114037001	114037500	212.7	26.1867	3.02192	127.694	139.708	181.958	520.847	463.653	662.264	148.771	546.339	1.86968
FKBP5	ENSG00000096060	35541362	35696360	-1	35696360	chr6	35690001	35690500	1262.12	82.5933	3.93368	36.5556	46.1111	66.2917	137.125	136.653	225.569	44.8704	166.623	1.86958
RNF144A	ENSG00000151692	7057523	7208417	1	7057523	chr2	7152501	7153000	237.08	32.1367	2.88308	0	61.875	114.722	0	298.819	314.083	54.6829	202.023	1.86634
TPST1	ENSG00000169902	65670186	65885530	1	65670186	chr7	65767501	65768000	2172.88	348.867	2.63886	57.5417	120.014	124.986	486.736	258.014	348.472	98.0718	359.958	1.86529
SHC4	ENSG00000185634	49115932	49255641	-1	49255641	chr15	49274501	49275000	748.753	33.5267	4.48111	31.1111	81.2361	96	359.319	175.903	204.569	65.7755	241.921	1.8631
ZBTB16	ENSG00000109906	113930315	114121398	1	113930315	chr11	113907501	113908000	212.7	26.1867	3.02192	59.7222	79.9306	0	299.319	159.597	0	41.6123	153.817	1.86122
MAMDC2	ENSG00000165072	72658497	72841886	1	72658497	chr9	72779501	72780000	182.333	39.9467	2.19043	0	11.4028	73.1389	0	92.8889	164.833	23.8194	88.9653	1.8579
RNF144A	ENSG00000151692	7057523	7208417	1	7057523	chr2	7086001	7086500	237.08	32.1367	2.88308	0	70.8333	62.5833	0	142.931	292.194	39.6279	146.201	1.85725
ZBTB16	ENSG00000109906	113930315	114121398	1	113930315	chr11	113967501	113968000	212.7	26.1867	3.02192	15.25	0	70.1806	137.569	0	122.472	24.0579	89.6794	1.85551
PMEPA1	ENSG00000124225	56223448	56286592	-1	56286592	chr20	56271001	56271500	694.497	130.363	2.41343	57.9306	101.278	28.5	238.778	207.139	205.014	58.5093	213.875	1.85231
RASL11B	ENSG00000128045	53728457	53733000	1	53728457	chr4	53705001	53705500	1721.93	31.2	5.78634	62.5556	160.222	102.444	431.333	401.847	330.111	105.942	384.228	1.84888
FMOD	ENSG00000122176	203309753	203320617	-1	203320617	chr1	203291501	203292000	1976.71	74.9667	4.72071	120.333	77.4306	149.389	508.361	316.097	419.306	113.435	411.104	1.84848
MMP7	ENSG00000137673	102391239	102401484	-1	102401484	chr11	102417501	102418000	387.843	27.8167	3.80145	94.6667	98.3611	124.264	485.146	277.653	367.278	103.204	372.594	1.84206
ITGA10	ENSG00000143127	145524891	145543868	1	145524891	chr1	145541001	145541500	1739.23	267.623	2.70017	54.0972	81.7083	0	306.861	130.903	0	40.3843	147.039	1.83883
GLIPR1	ENSG00000139278	75874460	75897633	1	75874460	chr12	75875001	75875500	248.33	1629.14	-2.71378	71.4444	80.9167	93.0278	322.368	222.028	319.542	78.3206	282.644	1.83831
FKBP5	ENSG00000096060	35541362	35696360	-1	35696360	chr6	35552001	35552500	1262.12	82.5933	3.93368	70.2778	68.8056	0	297.319	152.056	0	41.4444	150.766	1.8382
COL9A3	ENSG00000092758	61447596	61472511	1	61447596	chr20	61463001	61463500	353.977	36.0233	3.29665	0	95.7917	89.0694	0	224.403	405.569	57.5324	207.331	1.83157
ZNF385B	ENSG00000144331	180306709	180726232	-1	180726232	chr2	180409001	180409500	214.33	24.3567	3.13745	47.1111	67.3194	61.3333	212.556	188.812	192.569	54.4005	196.147	1.8313
COL10A1	ENSG00000123500	116440086	116479910	-1	116479910	chr6	116439001	116439500	7059.34	38.96	7.5014	0	103.417	104.681	0	352.236	367.153	65.6829	235.438	1.82607
RNF144A	ENSG00000151692	7057523	7208417	1	7057523	chr2	7149001	7149500	237.08	32.1367	2.88308	0	70.2222	78.8889	0	243.486	240.444	44.9282	161.819	1.82582
INSC	ENSG00000188487	15133970	15268754	1	15133970	chr11	15141501	15142000	253.423	28.21	3.16727	105.236	92.75	155.125	492.431	388.125	365.042	115.465	411.734	1.82531
KIAA1199	ENSG00000103888	81071684	81244117	1	81071684	chr15	81133501	81134000	1147.15	6287.91	-2.45453	0	85.6389	101.611	0	352.236	284.007	58.3634	209.316	1.82491
OAF	ENSG00000184232	120081475	120101001	1	120081475	chr11	120079001	120079500	1568.91	198.493	2.9826	68.9583	93.5417	120.417	410.472	309.056	272.361	91.2569	325.433	1.82306
FKBP5	ENSG00000096060	35541362	35696360	-1	35696360	chr6	35580001	35580500	1262.12	82.5933	3.93368	36.9028	42	0	156.264	76.1944	0	22.162	80.9282	1.8226
RAB4B	ENSG00000167578	41277553	41302847	1	41277553	chr19	41246501	41247000	149.703	25.6367	2.54583	0	76.1389	95.0833	0	245.375	325.056	52.7384	188.917	1.82134
COL9A3	ENSG00000092758	61447596	61472511	1	61447596	chr20	61451001	61451500	353.977	36.0233	3.29665	78.25	68.1944	106.681	270.778	293.458	316.403	80.9352	288.167	1.81935
FKBP5	ENSG00000096060	35541362	35696360	-1	35696360	chr6	35565001	35565500	1262.12	82.5933	3.93368	163.708	91.5139	177.569	617.861	462.569	448.917	142.979	506.815	1.81844
PMEPA1	ENSG00000124225	56223448	56286592	-1	56286592	chr20	56279501	56280000	694.497	130.363	2.41343	59.5	69.7361	36.4861	200.431	170.333	177	50.8866	181.871	1.81739
SP7	ENSG00000170374	53720362	53739099	-1	53739099	chr12	53727001	53727500	315.503	24.6467	3.67819	0	60.4583	73.2361	0	183.833	239.319	39.7037	142.34	1.81621
PAPSS2	ENSG00000198682	89419370	89507462	1	89419370	chr10	89481001	89481500	4166.18	947.093	2.13715	49.375	26.1667	119.347	290.708	194.569	177.458	61.0486	217.5	1.81616
SOX8	ENSG00000005513	1031808	1036979	1	1031808	chr16	1057501	1058000	1145.18	30.98	5.20809	0	58.875	87.6944	0	214.486	255.306	44.0579	157.248	1.81233
SPARCL1	ENSG00000152583	88394487	88452213	-1	88452213	chr4	88451501	88452000	577.783	26.9767	4.42074	40.4167	0	104.757	301.569	0	162.847	43.5845	155.572	1.81221
SRPX	ENSG00000101955	38008589	38080696	-1	38080696	chrX	38076501	38077000	7484.86	668.797	3.48434	30.9306	40.6944	79.1111	193.167	146.222	146.069	45.5579	162.323	1.81063
ZBTB16	ENSG00000109906	113930315	114121398	1	113930315	chr11	114018501	114019000	212.7	26.1867	3.02192	98.4028	89.5972	187.375	518.444	334.639	453.604	123.046	432.523	1.80523
PGF	ENSG00000119630	75408540	75422291	-1	75422291	chr14	75419001	75419500	233.243	51.9233	2.16738	0	128.833	87.1528	0	380.528	357.167	68.3472	241.275	1.80474
FABP5	ENSG00000164687	82192598	82197012	1	82192598	chr8	82194501	82195000	592.323	59.7	3.31058	38.75	55.8194	0	139.667	140.236	0	26.8218	96.1366	1.8038
ANGPTL2	ENSG00000136859	129849611	129885162	-1	129885162	chr9	129875501	129876000	2181.45	223.71	3.28558	95.7708	38.2361	123.833	348.389	244.75	296.125	82.647	291	1.80358
PCOLCE2	ENSG00000163710	142534764	142608045	-1	142608045	chr3	142623001	142623500	4619.81	320.45	3.84966	75.0694	84.2222	0	313.875	201.667	0	48.581	171.682	1.80026
MAMDC2	ENSG00000165072	72658497	72841886	1	72658497	chr9	72706001	72706500	182.333	39.9467	2.19043	77.0694	0	100.722	292.458	0	293.792	55.1042	193.819	1.79596
FMOD	ENSG00000122176	203309753	203320617	-1	203320617	chr1	203277501	203278000	1976.71	74.9667	4.72071	132.986	132.347	97.3889	465.792	345.417	441.431	118.755	414.097	1.79337
LAMA2	ENSG00000196569	129204286	129837714	1	129204286	chr6	129438501	129439000	214.567	48.7467	2.13805	27.125	77.0833	97.6528	345.688	128.653	203.194	63.4711	222.226	1.79178
KANK4	ENSG00000132854	62702651	62785085	-1	62785085	chr1	62787501	62788000	425.11	37.74	3.49367	56.6111	101.653	80.7222	394.417	145.222	273.458	76.0972	265.843	1.79124
TSC22D3	ENSG00000157514	106956451	107020572	-1	107020572	chrX	107003501	107004000	842.15	147.243	2.51587	43.1944	49.5556	95.8889	221.306	182.139	221.542	58.809	205.737	1.78936
MT1X	ENSG00000187193	56716336	56718108	1	56716336	chr16	56718001	56718500	10260.3	551.713	4.21701	31.2917	103.653	112.736	285.903	273	283.257	79.1042	275.399	1.7868
ZBTB16	ENSG00000109906	113930315	114121398	1	113930315	chr11	114016001	114016500	212.7	26.1867	3.02192	0	73.4306	84.5139	0	234.583	269.278	48.1019	168.019	1.78333
FMOD	ENSG00000122176	203309753	203320617	-1	203320617	chr1	203294501	203295000	1976.71	74.9667	4.72071	0	39.0972	95.2014	0	202.465	212.569	39.9016	139.682	1.7822
FGFBP2	ENSG00000137441	15961866	15970932	-1	15970932	chr4	15963501	15964000	1390.11	30.8667	5.49301	28.8472	40.9861	103.306	230.111	142.903	189.319	53.5185	186.41	1.78138
LEF1	ENSG00000138795	108968701	109090112	-1	109090112	chr4	109040001	109040500	377.78	32.1567	3.55436	17.9167	47.5417	120.083	268.014	157.847	183.472	57.7685	200.88	1.78038
GNG2	ENSG00000186469	52327050	52436517	1	52327050	chr14	52339001	52339500	175.513	41.0667	2.09554	77	0	121.069	364.375	0	293.403	62.1574	215.929	1.7802
ZBTB16	ENSG00000109906	113930315	114121398	1	113930315	chr11	114128001	114128500	212.7	26.1867	3.02192	0	85.5417	39.1111	0	209.917	169.431	36.6505	128.248	1.7794
FNDC1	ENSG00000164694	159590429	159693141	1	159590429	chr6	159547001	159547500	234.07	1576.15	-2.7514	115.194	97.2361	0	318.569	392.139	0	67.1389	232.623	1.77763
FGFR3	ENSG00000068078	1795034	1810599	1	1795034	chr4	1832501	1833000	1781.87	45.39	5.29487	35.5625	87.4722	72.8194	235.861	151.694	259.083	61.3924	212.521	1.77494
KIF13B	ENSG00000197892	28924796	29120641	-1	29120641	chr8	29051501	29052000	290.187	58.23	2.31715	26.4931	78.0694	54.3194	219.944	158.264	123.903	48.441	167.494	1.76892
CSRP1	ENSG00000159176	201452658	201478584	-1	201478584	chr1	201418001	201418500	561.533	5379.02	-3.2599	56.9306	98.3194	71.7083	296.583	177.625	283.347	72.0694	247.603	1.7665
ZNF385B	ENSG00000144331	180306709	180726232	-1	180726232	chr2	180470501	180471000	214.33	24.3567	3.13745	92.1806	0	131.986	380.222	0	366.778	71.1412	244.275	1.76551
MMP7	ENSG00000137673	102391239	102401484	-1	102401484	chr11	102432501	102433000	387.843	27.8167	3.80145	48.9306	71.2917	86.3889	245.611	168.597	267.569	65.1667	223.522	1.76268
PAPSS2	ENSG00000198682	89419370	89507462	1	89419370	chr10	89499001	89499500	4166.18	947.093	2.13715	60.625	74.0972	0	288.861	121.403	0	40.0394	138.185	1.76193
SHC4	ENSG00000185634	49115932	49255641	-1	49255641	chr15	49190501	49191000	748.753	33.5267	4.48111	0	99.0417	131.111	0	319.59	442.111	73.1481	248.99	1.75339
MAMDC2	ENSG00000165072	72658497	72841886	1	72658497	chr9	72845001	72845500	182.333	39.9467	2.19043	77.6667	83.8889	114.875	325.368	235.736	362.903	89.0972	302.596	1.7526
SHC4	ENSG00000185634	49115932	49255641	-1	49255641	chr15	49159001	49159500	748.753	33.5267	4.48111	63.8056	86.5278	139.125	372.667	207.25	387.042	93.5231	316.95	1.75006
ANKRD6	ENSG00000135299	90142889	90343553	1	90142889	chr6	90275501	90276000	632.527	82.3033	2.9421	0	72.1667	61.6111	0	174.722	228.375	39.7361	135.829	1.74799
SCRG1	ENSG00000164106	174309299	174327531	-1	174327531	chr4	174332501	174333000	11772.7	445.787	4.72295	51.9444	86.0833	84.7361	254.278	198.792	279.903	70.6921	239.737	1.74757
DLX5	ENSG00000105880	96649704	96654409	-1	96654409	chr7	96638501	96639000	1616.5	306.813	2.39744	11.7222	28.7917	76.4167	135.889	121.611	83.875	34.0093	116.021	1.74096
RNF144A	ENSG00000151692	7057523	7208417	1	7057523	chr2	7148501	7149000	237.08	32.1367	2.88308	42.8194	93.2083	143.222	178.917	383.701	363.681	90.0648	303.325	1.74065
LEF1	ENSG00000138795	108968701	109090112	-1	109090112	chr4	109105501	109106000	377.78	32.1567	3.55436	45	21.6736	107.375	222.278	158.833	167.583	53.8229	182.164	1.74029
INSC	ENSG00000188487	15133970	15268754	1	15133970	chr11	15167001	15167500	253.423	28.21	3.16727	101	124.403	150	591.097	318.097	340.139	123.062	413.028	1.73866
MAMDC2	ENSG00000165072	72658497	72841886	1	72658497	chr9	72891001	72891500	182.333	39.9467	2.19043	23.9167	22.6389	109.694	191.403	92.4444	196.653	47.5	160.722	1.73746
KIF13B	ENSG00000197892	28924796	29120641	-1	29120641	chr8	29087501	29088000	290.187	58.23	2.31715	39.4028	86.7917	97.3889	321.514	196.958	211.528	70.963	238.831	1.73669
PMEPA1	ENSG00000124225	56223448	56286592	-1	56286592	chr20	56261001	56261500	694.497	130.363	2.41343	36.4444	71.5694	77.4028	223.424	151.139	212.681	57.7222	194.124	1.73241
SOX8	ENSG00000005513	1031808	1036979	1	1031808	chr16	1086501	1087000	1145.18	30.98	5.20809	48.1389	84.8472	0	140.181	255.431	0	39.4653	133.444	1.73225
KCNK2	ENSG00000082482	215179118	215410436	1	215179118	chr1	215300501	215301000	64.2367	267.203	-2.05647	31.8056	69.9583	154.333	297.597	235.403	306.694	82.037	274.598	1.73074
GLDN	ENSG00000186417	51633877	51700210	1	51633877	chr15	51610001	51610500	109.687	24.0033	2.19208	31.8333	84.5278	0	200.875	135.486	0	33.8021	114.37	1.72903
RGS2	ENSG00000116741	192778169	192781403	1	192778169	chr1	192779501	192780000	887.337	64.4067	3.7842	75.6111	0	65.5972	234.514	0	187.472	42.1481	141.953	1.72817
MYL9	ENSG00000101335	35169887	35178228	1	35169887	chr20	35171001	35171500	168.62	977.447	-2.53524	116.333	105.292	125.528	345.486	366.583	433.514	113.437	378.067	1.7279
TAGLN	ENSG00000149591	117070037	117075503	1	117070037	chr11	117071001	117071500	1042.5	6967.62	-2.74061	0	95.9167	70.7639	0	264.708	250.764	51.2106	171.653	1.72546
TSC22D3	ENSG00000157514	106956451	107020572	-1	107020572	chrX	106944001	106944500	842.15	147.243	2.51587	51.3056	30	90.3472	258.111	120.014	154.722	52.9167	177.229	1.72493
TAGLN	ENSG00000149591	117070037	117075503	1	117070037	chr11	117071501	117072000	1042.5	6967.62	-2.74061	92.8194	0	131.208	334.667	0	390.403	71.0995	237.262	1.72448
LAMA2	ENSG00000196569	129204286	129837714	1	129204286	chr6	129441501	129442000	214.567	48.7467	2.13805	40.7917	59.2639	97.7361	251.014	159.625	219.583	62.0694	207.403	1.72436
IBSP	ENSG00000029559	88720733	88733074	1	88720733	chr4	88761501	88762000	179.637	30.58	2.55442	39.6389	72.9444	74.9167	244.292	148.639	197.889	58.4502	195.202	1.72259
SLIT3	ENSG00000184347	168088745	168728133	-1	168728133	chr5	168548001	168548500	71.85	478.737	-2.73617	83.2083	50.6111	96.5556	176.333	264.403	304.986	73.2228	243.861	1.72203
PAPSS2	ENSG00000198682	89419370	89507462	1	89419370	chr10	89432001	89432500	4166.18	947.093	2.13715	90	104.319	124.514	336.847	249.944	461.361	103.755	344.483	1.7216
DDAH1	ENSG00000153904	85784168	86044046	-1	86044046	chr1	85999501	86000000	178.133	923.22	-2.37372	391.069	290.472	331.111	1243.04	1055.96	1198.29	342.365	1130.16	1.71999
LOXL4	ENSG00000138131	100007447	100028007	-1	100028007	chr10	100014501	100015000	82.8533	646.4	-2.9638	23.1944	83.4167	138.611	303.472	205.847	286.236	78.2581	260.088	1.71991
KCTD20	ENSG00000112078	36410544	36458920	1	36410544	chr6	36472001	36472500	224.633	932.313	-2.05324	75.7639	102.042	102.097	334.444	328.903	246	90.287	297.601	1.70974
DPT	ENSG00000143196	168664697	168698502	-1	168698502	chr1	168659001	168659500	205.933	30.36	2.76193	95.5139	93.5833	0	354.542	236.174	0	58.9931	195.156	1.70914
RNF144A	ENSG00000151692	7057523	7208417	1	7057523	chr2	7150001	7150500	237.08	32.1367	2.88308	110.681	126.097	188	427.403	389.792	573.653	140.255	460.642	1.70848
ZBTB16	ENSG00000109906	113930315	114121398	1	113930315	chr11	114038501	114039000	212.7	26.1867	3.02192	94.1389	81.1111	171.833	430.736	353.931	346.083	113.414	372.836	1.70814
RNF144A	ENSG00000151692	7057523	7208417	1	7057523	chr2	7147501	7148000	237.08	32.1367	2.88308	100.528	222.083	184.153	430.625	513.368	720	168.88	552.166	1.7032
FHL2	ENSG00000115641	105974169	106054960	-1	106054960	chr2	106013501	106014000	350.107	3549.63	-3.3418	155.597	118.889	128.236	492.944	420.597	397.181	132.595	433.986	1.7031
KCTD20	ENSG00000112078	36410544	36458920	1	36410544	chr6	36492501	36493000	224.633	932.313	-2.05324	66.2778	79.6528	0	248.764	182.597	0	43.8449	145.009	1.70304
CD109	ENSG00000156535	74405508	74538040	1	74405508	chr6	74420501	74421000	247.01	60.31	2.0341	87.1806	94.0139	127.861	441.708	260.611	298.306	100.382	328.274	1.69949
APOD	ENSG00000189058	195295573	195311076	-1	195311076	chr3	195293501	195294000	12258.4	25.0267	8.93609	70.6111	54.0833	134.542	345.069	225.736	261.417	83.1042	272.109	1.69923
RNF144A	ENSG00000151692	7057523	7208417	1	7057523	chr2	7154501	7155000	237.08	32.1367	2.88308	72.5694	127.042	169.75	374.667	360.014	461.875	121.053	395.186	1.69867
INSC	ENSG00000188487	15133970	15268754	1	15133970	chr11	15149501	15150000	253.423	28.21	3.16727	72.6944	22.9028	106.875	262.306	158.458	214.333	63.6921	208.962	1.69846
COL10A1	ENSG00000123500	116440086	116479910	-1	116479910	chr6	116451501	116452000	7059.34	38.96	7.5014	75.3472	0	113.694	304.542	0	280.292	58.9676	193.366	1.69652
ATP6V0E2	ENSG00000171130	149570057	149577787	1	149570057	chr7	149580001	149580500	77.59	409.377	-2.39949	53.0694	68.25	83.4306	168.653	208.792	264.694	64.4699	211.097	1.69582
TIMP4	ENSG00000157150	12194551	12200851	-1	12200851	chr3	12199001	12199500	1033.69	39.6933	4.70276	19.1667	59.6528	86.25	187.264	108.681	201.333	50.5856	165.991	1.69473
KIF13B	ENSG00000197892	28924796	29120641	-1	29120641	chr8	29034001	29034500	290.187	58.23	2.31715	121.486	124.069	127.306	546.764	262.069	395.819	122.236	397.891	1.69457
OAF	ENSG00000184232	120081475	120101001	1	120081475	chr11	120115501	120116000	1568.91	198.493	2.9826	63.875	99	127.194	333.708	210.833	388.319	93.7338	305.562	1.69423
GNG2	ENSG00000186469	52327050	52436517	1	52327050	chr14	52329501	52330000	175.513	41.0667	2.09554	0	98.3472	45.6806	0	226.972	194.694	43.1956	141.84	1.69243
THBS1	ENSG00000137801	39873127	39891119	1	39873127	chr15	39875001	39875500	1130.83	12554.3	-3.47272	110.417	92.5139	102.903	421.528	300.014	261.486	99.2477	322.437	1.68992
ZBTB16	ENSG00000109906	113930315	114121398	1	113930315	chr11	114004501	114005000	212.7	26.1867	3.02192	65.3194	88.7778	132.028	302.417	290.625	323.792	92.3738	300.109	1.68919
RCAN1	ENSG00000159200	35885440	35987441	-1	35987441	chr21	35898001	35898500	85.2467	370.75	-2.12073	126.333	144.625	112.389	509.993	313.764	410.479	125.884	407.823	1.68796
ACAN	ENSG00000157766	89346674	89418585	1	89346674	chr15	89354501	89355000	498.61	55.7067	3.16199	0	71.9722	86.4306	0	234.139	233.472	48.2616	156.584	1.67759
CRABP2	ENSG00000143320	156669398	156675608	-1	156675608	chr1	156637501	156638000	66.5033	613.433	-3.20541	81.5	113.486	108.597	326.333	261.208	379.708	98.4572	317.046	1.67709
PITPNC1	ENSG00000154217	65373924	65689645	1	65373924	chr17	65647501	65648000	160.883	38.48	2.06383	118.264	100.75	146.125	425.694	328.542	409.194	119.588	384.273	1.6758
ARHGEF19	ENSG00000142632	16524349	16539140	-1	16539140	chr1	16535001	16535500	1396.33	126.67	3.46249	0	93.7639	76.0694	0	287.333	218.875	52.3241	168.771	1.67073
CNTNAP1	ENSG00000108797	40834632	40852010	1	40834632	chr17	40901001	40901500	61.8567	296.05	-2.25884	80.5833	78.6944	142	363.139	285.569	305.847	97.6019	312.867	1.67047
ACAN	ENSG00000157766	89346674	89418585	1	89346674	chr15	89313501	89314000	498.61	55.7067	3.16199	90.0556	96.2917	68.625	288.014	211	302.028	81.6273	261.896	1.6698
FOXO1	ENSG00000150907	41129817	41240734	-1	41240734	chr13	41160501	41161000	1166.24	108.597	3.42481	95.7708	84.8472	139.75	432.083	232.764	351.722	104.272	333.729	1.66887
FABP5	ENSG00000164687	82192598	82197012	1	82192598	chr8	82204001	82204500	592.323	59.7	3.31058	54.9306	80.7361	74.5278	255.861	156.347	236.958	66.4051	213.299	1.66869
PITPNC1	ENSG00000154217	65373924	65689645	1	65373924	chr17	65554501	65555000	160.883	38.48	2.06383	101.278	0	110.028	416.799	0	232.889	66.7639	213.48	1.66226
RCOR2	ENSG00000167771	63678693	63684316	-1	63684316	chr11	63651501	63652000	227.497	47.3033	2.26583	57.0556	73.5278	116.111	286.042	209.639	270.194	78.75	250.394	1.65639
FOXO1	ENSG00000150907	41129817	41240734	-1	41240734	chr13	41184501	41185000	1166.24	108.597	3.42481	87.1806	0	98.375	277.278	0	277.528	57.7731	184.076	1.65489
SHC4	ENSG00000185634	49115932	49255641	-1	49255641	chr15	49190001	49190500	748.753	33.5267	4.48111	138.236	187.181	180.889	583.208	466.389	557.653	168.727	533.056	1.65378
EFNA1	ENSG00000169242	155099936	155107333	1	155099936	chr1	155101501	155102000	227.253	29.1033	2.96505	121.125	98.125	101.194	264.431	393.903	347.389	104.299	330.104	1.6528
ARHGAP44	ENSG00000006740	12692829	12894960	1	12692829	chr17	12889501	12890000	908.713	61.8867	3.87612	110.028	103.125	120.319	330.236	245.153	471.042	108.808	343.963	1.65146
DDAH1	ENSG00000153904	85784168	86044046	-1	86044046	chr1	85999001	85999500	178.133	923.22	-2.37372	231.625	122.5	220.111	768.542	511.542	553.118	192.968	608.102	1.65087
FMOD	ENSG00000122176	203309753	203320617	-1	203320617	chr1	203313501	203314000	1976.71	74.9667	4.72071	64.3056	72.875	73.6528	257.847	155.486	228.417	66.6042	210.963	1.64863
ARHGEF19	ENSG00000142632	16524349	16539140	-1	16539140	chr1	16531501	16532000	1396.33	126.67	3.46249	17.6667	77.7639	64.4583	186.806	125.722	150.514	48.8102	155.144	1.64836
INSC	ENSG00000188487	15133970	15268754	1	15133970	chr11	15143001	15143500	253.423	28.21	3.16727	20.9306	61.875	73.4306	195.764	97.4861	156.417	47.4977	150.852	1.64668
COL9A3	ENSG00000092758	61447596	61472511	1	61447596	chr20	61463501	61464000	353.977	36.0233	3.29665	63.4028	69.5694	89.4306	181.069	185.944	313.208	70.5544	223.023	1.64654
TPST1	ENSG00000169902	65670186	65885530	1	65670186	chr7	65760001	65760500	2172.88	348.867	2.63886	47.2917	93.7639	0	250.028	145.972	0	42.0706	133.562	1.6435
S100P	ENSG00000163993	6694796	6698897	1	6694796	chr4	6695001	6695500	3120.13	31.96	6.6092	165.285	181.181	165.736	569.847	451.569	594.028	170.853	535.763	1.64311
THBS1	ENSG00000137801	39873127	39891119	1	39873127	chr15	39876001	39876500	1130.83	12554.3	-3.47272	134.583	116.597	123.875	368.625	408.806	391.444	122.944	386.058	1.64286
DPT	ENSG00000143196	168664697	168698502	-1	168698502	chr1	168721001	168721500	205.933	30.36	2.76193	127.153	122.5	134.347	381.722	376.66	439.236	126.117	395.488	1.64112
FKBP5	ENSG00000096060	35541362	35696360	-1	35696360	chr6	35698501	35699000	1262.12	82.5933	3.93368	54.1944	134.736	133.181	401.014	261.319	338.764	104.87	328.439	1.63771
CSRP1	ENSG00000159176	201452658	201478584	-1	201478584	chr1	201520001	201520500	561.533	5379.02	-3.2599	94.75	90.4306	125.153	366.306	296.111	300.736	100.824	315.699	1.63703
RNF144A	ENSG00000151692	7057523	7208417	1	7057523	chr2	7126501	7127000	237.08	32.1367	2.88308	0	62.5694	64.0833	0	103.875	244.667	37.3773	118.361	1.63701
ANGPTL7	ENSG00000171819	11249398	11256038	1	11249398	chr1	11229001	11229500	496.8	27.2767	4.18693	68.7222	103.736	81.5139	296.514	210.389	271.694	81.25	254.472	1.63508
CD109	ENSG00000156535	74405508	74538040	1	74405508	chr6	74422001	74422500	247.01	60.31	2.0341	67.4722	103.986	77.25	310.66	169.264	280.833	79.4606	248.663	1.63363
TPM1	ENSG00000140416	63334831	63364111	1	63334831	chr15	63337001	63337500	959.027	5335.04	-2.47586	62.1667	69.7917	94.1111	261.681	207.611	216.5	71.7708	224.759	1.63335
STAT1	ENSG00000115415	191829084	191885686	-1	191885686	chr2	191833001	191833500	296.863	1520.37	-2.35655	62.7083	0	104.271	274.556	0	207.125	51.3252	161.105	1.63135
DIO2	ENSG00000211448	80663870	80682502	-1	80682502	chr14	80682001	80682500	236.28	32.6433	2.85564	83.3056	79.7222	0	285.417	181.903	0	49.9051	156.488	1.62936
SRPX	ENSG00000101955	38008589	38080696	-1	38080696	chrX	38075001	38075500	7484.86	668.797	3.48434	75.5139	110.708	123.653	416.743	292.403	246.736	100.653	313.281	1.62841
TPST1	ENSG00000169902	65670186	65885530	1	65670186	chr7	65722001	65722500	2172.88	348.867	2.63886	61.4444	65.5417	208.111	363.681	311.847	359.208	109.35	340.025	1.6278
ZBTB16	ENSG00000109906	113930315	114121398	1	113930315	chr11	113947001	113947500	212.7	26.1867	3.02192	0	30.3333	35.4792	0	81.8472	83.3472	18.4641	59.1088	1.62676
ANGPTL2	ENSG00000136859	129849611	129885162	-1	129885162	chr9	129810501	129811000	2181.45	223.71	3.28558	93.0833	0	137.25	424.944	0	269.875	73.206	227.506	1.62262
INSC	ENSG00000188487	15133970	15268754	1	15133970	chr11	15151001	15151500	253.423	28.21	3.16727	146.264	121.75	110.722	311.028	432.333	415.458	124.301	382.678	1.6145
PCOLCE2	ENSG00000163710	142534764	142608045	-1	142608045	chr3	142583001	142583500	4619.81	320.45	3.84966	172.444	121.819	133.528	490.333	365.889	456.208	141.285	434.648	1.61438
CD109	ENSG00000156535	74405508	74538040	1	74405508	chr6	74444501	74445000	247.01	60.31	2.0341	99.5417	107.111	89.0278	397.431	194.625	308.431	95.6991	294.696	1.61254
OAF	ENSG00000184232	120081475	120101001	1	120081475	chr11	120089001	120089500	1568.91	198.493	2.9826	71.2917	79.7222	114.042	279.028	269.903	253.542	85.1794	262.382	1.61174
MGP	ENSG00000111341	15034115	15038860	-1	15038860	chr12	15008001	15008500	9743.44	281.8	5.11169	0	79.9167	113.861	0	247.042	318.875	60.6875	187.491	1.61145
TPST1	ENSG00000169902	65670186	65885530	1	65670186	chr7	65702001	65702500	2172.88	348.867	2.63886	131.667	178.764	162.597	522.347	392.208	539.014	156.987	481.328	1.6102
MAFB	ENSG00000204103	39314488	39317880	-1	39317880	chr20	39279001	39279500	537.877	82.6167	2.70277	68.1528	107.792	72.5347	268.208	274.806	203.681	79.3854	244.178	1.60883
STAT4	ENSG00000138378	191894302	192016322	-1	192016322	chr2	191975001	191975500	53.5	327.963	-2.61592	108.764	104.319	119.569	369.486	275.306	368.972	108.517	332.823	1.60792
GLT25D2	ENSG00000198756	183898796	184006863	-1	184006863	chr1	183922001	183922500	270.927	45.8667	2.56238	0	68.1667	62.6667	0	148.333	205.694	38.7292	120.091	1.60783
KCTD20	ENSG00000112078	36410544	36458920	1	36410544	chr6	36473501	36474000	224.633	932.313	-2.05324	101.181	105.611	0	376.194	231.25	0	65.2292	200.312	1.6039
TPST1	ENSG00000169902	65670186	65885530	1	65670186	chr7	65701501	65702000	2172.88	348.867	2.63886	111.069	103.042	124.875	439.264	267.639	323.042	110.657	338.375	1.6038
INSC	ENSG00000188487	15133970	15268754	1	15133970	chr11	15127501	15128000	253.423	28.21	3.16727	112.056	88.2083	88.6944	492.014	191.181	188.875	93.3403	285.353	1.60185
RCAN1	ENSG00000159200	35885440	35987441	-1	35987441	chr21	35898501	35899000	85.2467	370.75	-2.12073	147.111	0	60.5417	366.5	0	242.708	65.5162	200.847	1.60149
RNF144A	ENSG00000151692	7057523	7208417	1	7057523	chr2	7155001	7155500	237.08	32.1367	2.88308	0	85.1111	83.0972	0	200.708	274.917	51.7824	159.134	1.60115
LEF1	ENSG00000138795	108968701	109090112	-1	109090112	chr4	109039001	109039500	377.78	32.1567	3.55436	29.4167	77.3889	98.4306	217.556	119.042	263.792	64.6458	198.137	1.60098
BMP2	ENSG00000125845	6748311	6760910	1	6748311	chr20	6756501	6757000	809.447	29.4967	4.77831	6.125	69.6944	66.0833	176.722	111.139	98.9861	42.4144	130.692	1.60093
LEF1	ENSG00000138795	108968701	109090112	-1	109090112	chr4	108981501	108982000	377.78	32.1567	3.55436	61.5486	84.4583	126.014	286.681	207.25	324.375	87.6007	267.477	1.59941
GRAMD2	ENSG00000175318	72452148	72490136	-1	72490136	chr15	72461001	72461500	124.583	25.47	2.29024	55.1528	88.2639	55.2361	288.556	121.403	165.847	62.3657	190.583	1.59619
COL10A1	ENSG00000123500	116440086	116479910	-1	116479910	chr6	116450501	116451000	7059.34	38.96	7.5014	0	75.0139	95	0	187.069	290.139	52.375	159.639	1.58959
CHST1	ENSG00000175264	45670427	45687172	-1	45687172	chr11	45679501	45680000	151.923	37.3967	2.02236	84.8611	160.875	139.542	410.111	360.562	383.792	126.558	381.238	1.58332
CRYGS	ENSG00000213139	186256230	186264491	-1	186264491	chr3	186259001	186259500	1503.61	52.0467	4.85248	128.139	91.1389	0	381.514	257.917	0	69.5347	210.273	1.5827
FAM162A	ENSG00000114023	122103023	122131181	1	122103023	chr3	122109001	122109500	434.823	108.337	2.00491	105.153	25.7222	46.0694	215.34	122.75	157.917	54.8264	165.587	1.57725
S100P	ENSG00000163993	6694796	6698897	1	6694796	chr4	6694001	6694500	3120.13	31.96	6.6092	126.306	138.125	94.9167	315.458	317.181	438.764	117.606	352.454	1.57534
GNG2	ENSG00000186469	52327050	52436517	1	52327050	chr14	52326501	52327000	175.513	41.0667	2.09554	54.5139	0	112.903	264.764	0	198.583	51.4653	155.238	1.57431
THBS2	ENSG00000186340	169615875	169654139	-1	169654139	chr6	169652001	169652500	283.907	3910.82	-3.78398	0	69.0972	138.347	0	294.417	301.611	65.4306	196.801	1.57413
MATN4	ENSG00000124159	43922085	43937169	-1	43937169	chr20	43982501	43983000	108.6	24.78	2.13178	187.375	272.542	147.583	717.292	458.917	670.083	205.037	612.168	1.57338
SPARCL1	ENSG00000152583	88394487	88452213	-1	88452213	chr4	88496501	88497000	577.783	26.9767	4.42074	85.3472	105.333	0	305.111	232.403	0	59.5602	178.699	1.56914
PCOLCE2	ENSG00000163710	142534764	142608045	-1	142608045	chr3	142604001	142604500	4619.81	320.45	3.84966	6.125	85.4444	73.0556	184.472	95.1806	172.056	50.4167	151.509	1.56859
FABP5	ENSG00000164687	82192598	82197012	1	82192598	chr8	82202501	82203000	592.323	59.7	3.31058	79.6111	84.4861	113.694	289.861	242.458	286.333	89.6019	267.59	1.56779
MMP7	ENSG00000137673	102391239	102401484	-1	102401484	chr11	102444001	102444500	387.843	27.8167	3.80145	39.6111	50.7222	60.7639	211.403	99.9722	96.2222	45.6875	137.315	1.56685
PAPSS2	ENSG00000198682	89419370	89507462	1	89419370	chr10	89432501	89433000	4166.18	947.093	2.13715	64.9306	92.6389	96.4722	249.083	219.986	273.236	81.2708	242.708	1.5667
FKBP5	ENSG00000096060	35541362	35696360	-1	35696360	chr6	35570501	35571000	1262.12	82.5933	3.93368	266.569	167.25	173	725.125	480.243	626.014	204.766	607.747	1.56484
TNFAIP8L3	ENSG00000183578	51348801	51397473	-1	51397473	chr15	51362501	51363000	409.187	68.2833	2.58315	0	91.6944	104.611	0	204.514	350.069	61.5556	184.009	1.56439
KANK4	ENSG00000132854	62702651	62785085	-1	62785085	chr1	62780501	62781000	425.11	37.74	3.49367	0	73.6667	82.8056	0	236.174	187.264	47.5961	142.436	1.5615
MAMDC2	ENSG00000165072	72658497	72841886	1	72658497	chr9	72695001	72695500	182.333	39.9467	2.19043	213.583	104.542	146.569	541.639	426.069	410.583	154.067	456.472	1.56079
CD109	ENSG00000156535	74405508	74538040	1	74405508	chr6	74483001	74483500	247.01	60.31	2.0341	11.2361	22.5972	106.833	146.917	104.181	119.556	41.9491	125.457	1.55795
MAMDC2	ENSG00000165072	72658497	72841886	1	72658497	chr9	72694501	72695000	182.333	39.9467	2.19043	61.5278	0	108.431	292.556	0	172.569	52.3611	155.817	1.55522
TPM1	ENSG00000140416	63334831	63364111	1	63334831	chr15	63338001	63338500	959.027	5335.04	-2.47586	126.847	0	149.181	465.153	0	340	88.9537	263.252	1.55466
ZBTB16	ENSG00000109906	113930315	114121398	1	113930315	chr11	114127501	114128000	212.7	26.1867	3.02192	0	57.5139	29.3472	0	84.0139	127.028	24.5023	73.8877	1.5541
PMEPA1	ENSG00000124225	56223448	56286592	-1	56286592	chr20	56280501	56281000	694.497	130.363	2.41343	147.819	132.486	126.403	389.542	390.944	415.778	134.005	395.081	1.55278
SCRG1	ENSG00000164106	174309299	174327531	-1	174327531	chr4	174336001	174336500	11772.7	445.787	4.72295	95.0278	93.6667	131.458	344.514	270.875	320.292	104.192	306.53	1.5477
ATP6V0E2	ENSG00000171130	149570057	149577787	1	149570057	chr7	149541001	149541500	77.59	409.377	-2.39949	72.8611	0	52.9444	172.306	0	151.153	37.044	110.134	1.54656
PCOLCE2	ENSG00000163710	142534764	142608045	-1	142608045	chr3	142570001	142570500	4619.81	320.45	3.84966	78.0833	141.667	109.458	364.444	264.431	333.139	107.319	315.333	1.54615
INSC	ENSG00000188487	15133970	15268754	1	15133970	chr11	15150001	15150500	253.423	28.21	3.16727	56.2361	110.514	100.465	269.986	258.806	244.319	85.9502	252.766	1.54524
OAF	ENSG00000184232	120081475	120101001	1	120081475	chr11	120115001	120115500	1568.91	198.493	2.9826	49.5694	104.569	0	191.903	218.569	0	46.7454	138.25	1.54424
RNF144A	ENSG00000151692	7057523	7208417	1	7057523	chr2	7150501	7151000	237.08	32.1367	2.88308	0	99.6944	160.028	0	285.028	462.972	83.3125	244.588	1.54242
MAFB	ENSG00000204103	39314488	39317880	-1	39317880	chr20	39275001	39275500	537.877	82.6167	2.70277	59.7569	81.3611	124.583	263.819	271.986	230.625	85.39	250.618	1.5423
PRR4	ENSG00000111215	10977559	11324212	-1	11324212	chr12	11002501	11003000	262.957	44.9933	2.54704	56.25	64.9306	58.125	227.778	80.2708	182.389	55.6111	163.869	1.54216
COL9A2	ENSG00000049089	40766159	40783488	-1	40783488	chr1	40780501	40781000	3056.39	27.1667	6.81385	0	99.8194	128.167	0	344.208	303.319	72.4352	212.786	1.54162
GLDN	ENSG00000186417	51633877	51700210	1	51633877	chr15	51605001	51605500	109.687	24.0033	2.19208	115.778	0	97.2917	360.569	0	238.111	67.3663	197.618	1.53864
CRYGS	ENSG00000213139	186256230	186264491	-1	186264491	chr3	186261501	186262000	1503.61	52.0467	4.85248	112.347	0	87.5833	285.472	0	269.806	62.8125	184.218	1.53731
DLX5	ENSG00000105880	96649704	96654409	-1	96654409	chr7	96637501	96638000	1616.5	306.813	2.39744	0	110.694	66.2431	0	269.75	208.292	54.8206	159.896	1.52726
APOD	ENSG00000189058	195295573	195311076	-1	195311076	chr3	195277001	195277500	12258.4	25.0267	8.93609	50.6528	74.7639	0	202.931	114.681	0	36.919	108.269	1.52689
SRPX	ENSG00000101955	38008589	38080696	-1	38080696	chrX	38065001	38065500	7484.86	668.797	3.48434	0	77.8611	112.458	0	291.472	228.049	59.4005	172.906	1.52568
COL9A2	ENSG00000049089	40766159	40783488	-1	40783488	chr1	40779501	40780000	3056.39	27.1667	6.81385	103.819	141.611	248.542	428.924	420.25	584.111	164.326	474.986	1.5256
GNG2	ENSG00000186469	52327050	52436517	1	52327050	chr14	52469001	52469500	175.513	41.0667	2.09554	78.2917	127.083	62.1944	292.389	216.403	253.431	86.0903	249.164	1.52229
TPST1	ENSG00000169902	65670186	65885530	1	65670186	chr7	65768501	65769000	2172.88	348.867	2.63886	48.2639	67.1528	75.875	202.403	152.958	165.931	59.7639	173.502	1.52196
OAF	ENSG00000184232	120081475	120101001	1	120081475	chr11	120088501	120089000	1568.91	198.493	2.9826	0	91.6111	109.236	0	277.125	274.736	63.1296	183.153	1.52184
ANGPTL2	ENSG00000136859	129849611	129885162	-1	129885162	chr9	129875001	129875500	2181.45	223.71	3.28558	134.694	67.7917	178.083	402.111	341.611	351.056	124.951	360.502	1.52114
RNF144A	ENSG00000151692	7057523	7208417	1	7057523	chr2	7151501	7152000	237.08	32.1367	2.88308	54.4722	126.639	136.75	264.667	226.014	419.889	103.398	298.035	1.51822
INSC	ENSG00000188487	15133970	15268754	1	15133970	chr11	15218001	15218500	253.423	28.21	3.16727	70.7639	67.1944	74.25	224.458	183.667	178.403	67.0671	193.9	1.51771
GLT25D2	ENSG00000198756	183898796	184006863	-1	184006863	chr1	183925001	183925500	270.927	45.8667	2.56238	148.278	157.514	144.958	476.139	400.222	418.792	149.238	428.498	1.5154
ZBTB16	ENSG00000109906	113930315	114121398	1	113930315	chr11	114069001	114069500	212.7	26.1867	3.02192	152.5	106.042	185.181	478.472	332.639	462.611	146.766	421.285	1.5149
MT1X	ENSG00000187193	56716336	56718108	1	56716336	chr16	56717501	56718000	10260.3	551.713	4.21701	53.9583	141.431	99.8472	292.972	229.944	316.653	95.544	274.56	1.51311
ARHGAP44	ENSG00000006740	12692829	12894960	1	12692829	chr17	12883001	12883500	908.713	61.8867	3.87612	49.375	96.2917	131.264	302.417	184.5	297.167	89.2685	256.242	1.51083
CA9	ENSG00000107159	35673853	35681156	1	35673853	chr9	35730501	35731000	406.527	31.7233	3.67973	163.833	200.556	198.958	598.146	474.035	556.347	189.01	539.984	1.50951
PITPNC1	ENSG00000154217	65373924	65689645	1	65373924	chr17	65516001	65516500	160.883	38.48	2.06383	69.7917	101.556	119.306	363.028	210.333	249.306	93.9444	268.949	1.50753
FOXO1	ENSG00000150907	41129817	41240734	-1	41240734	chr13	41172501	41173000	1166.24	108.597	3.42481	0	67.1944	103.042	0	178.514	270.222	52.4329	150.572	1.5042
TNFAIP8L3	ENSG00000183578	51348801	51397473	-1	51397473	chr15	51378001	51378500	409.187	68.2833	2.58315	137.667	83.2361	132.306	450.625	211.458	341.569	115.498	329.41	1.50395
DDAH1	ENSG00000153904	85784168	86044046	-1	86044046	chr1	86004001	86004500	178.133	923.22	-2.37372	147.792	157.514	130.556	473.528	306.91	458.597	144.037	409.442	1.50076
GRAMD2	ENSG00000175318	72452148	72490136	-1	72490136	chr15	72474501	72475000	124.583	25.47	2.29024	78.3472	19.2361	80.8472	201.125	148.639	123.181	55.3079	158.31	1.50042
HSD11B1	ENSG00000117594	209859510	209908295	1	209859510	chr1	209895001	209895500	585.743	33.5933	4.12402	114.972	70.4722	179.931	484.319	306.722	244.292	119.667	340.238	1.49975
MAMDC2	ENSG00000165072	72658497	72841886	1	72658497	chr9	72774001	72774500	182.333	39.9467	2.19043	82.6111	0	151.361	342.097	0	303.958	74.4491	212.356	1.49969
FKBP5	ENSG00000096060	35541362	35696360	-1	35696360	chr6	35649501	35650000	1262.12	82.5933	3.93368	52.4444	85.5417	82.2917	207.583	151.194	244.819	69.8796	199.116	1.49739
EXT1	ENSG00000182197	118806729	119124092	-1	119124092	chr8	119120001	119120500	159.937	1157.19	-2.85505	117.458	148.153	0	446.097	294.764	0	85.3681	242.266	1.49397
PAPSS2	ENSG00000198682	89419370	89507462	1	89419370	chr10	89429001	89429500	4166.18	947.093	2.13715	131.542	59.0417	157.278	337.042	262.806	381.958	113.699	322.044	1.49388
COL9A2	ENSG00000049089	40766159	40783488	-1	40783488	chr1	40778501	40779000	3056.39	27.1667	6.81385	46.5556	114.222	129.597	271.069	207.833	333.847	93.8403	265.72	1.49175
PMEPA1	ENSG00000124225	56223448	56286592	-1	56286592	chr20	56305501	56306000	694.497	130.363	2.41343	45.6806	73.2222	82.3611	192.389	133.819	214.5	63.2685	179.713	1.49152
LRP4	ENSG00000134569	46878419	46940193	-1	46940193	chr11	46936001	46936500	297.987	24.5767	3.59989	104.569	93.0069	147.681	384.764	233.306	350.972	112.765	317.66	1.48596
SLC13A5	ENSG00000141485	6588032	6616740	-1	6616740	chr17	6573001	6573500	375.49	25.73	3.86725	44.8889	87.6944	70.9097	200	140.278	204.75	64.0405	181.032	1.48478
CHI3L2	ENSG00000064886	111743393	111786062	1	111743393	chr1	111818001	111818500	167.113	25.3733	2.71944	89.3403	88.2083	134.139	387.194	269.208	213.694	101.272	284.681	1.48199
SOX9	ENSG00000125398	70117161	70122561	1	70117161	chr17	70103001	70103500	2904.93	143.443	4.33995	69.5417	68.875	127.5	258.347	198.167	278.465	85.4676	240.381	1.48108
S100P	ENSG00000163993	6694796	6698897	1	6694796	chr4	6726501	6727000	3120.13	31.96	6.6092	67.4167	80.3472	137.153	237.764	220.069	332.708	91.9329	258.394	1.48088
MGP	ENSG00000111341	15034115	15038860	-1	15038860	chr12	15063501	15064000	9743.44	281.8	5.11169	92.5833	100.917	68.2778	309.569	169.847	241.653	83.9838	235.957	1.47937
KIAA1199	ENSG00000103888	81071684	81244117	1	81071684	chr15	81238501	81239000	1147.15	6287.91	-2.45453	60.625	97.6944	144.653	392.639	204.583	245	98.2384	275.431	1.47795
CYP1B1	ENSG00000138061	38294116	38337044	-1	38337044	chr2	38263501	38264000	240.533	2038.01	-3.08285	0	74.3056	95.3194	0	189.458	249.083	52.2512	147.297	1.47761
CXCL13	ENSG00000156234	78432907	78532988	1	78432907	chr4	78414501	78415000	115.25	27.2133	2.08238	85.0417	115.306	136.181	398.847	255.5	284.819	109.852	307.662	1.4774
LRP4	ENSG00000134569	46878419	46940193	-1	46940193	chr11	46935001	46935500	297.987	24.5767	3.59989	65.4722	81.1111	60.9583	187.264	152.986	214.208	65.4722	183.968	1.47645
COL4A1	ENSG00000187498	110801311	110959496	-1	110959496	chr13	110766501	110767000	843.677	5670.11	-2.74861	84.8056	45.8611	0	212.181	108.903	0	38.6667	109.377	1.47644
TAGLN	ENSG00000149591	117070037	117075503	1	117070037	chr11	117072001	117072500	1042.5	6967.62	-2.74061	0	106.306	165.403	0	344.236	405.743	87.485	245.186	1.47625
EFNB2	ENSG00000125266	107142093	107187462	-1	107187462	chr13	107136501	107137000	72.6067	460.333	-2.6645	64.125	103.292	72.3333	283.264	164.917	203.556	76.3501	214.127	1.47572
RCAN1	ENSG00000159200	35885440	35987441	-1	35987441	chr21	35940501	35941000	85.2467	370.75	-2.12073	104.736	103.167	83.8194	344.347	212.125	250.653	94.2685	263.889	1.47532
ABCA1	ENSG00000165029	107543283	107690518	-1	107690518	chr9	107673501	107674000	2591.13	335.953	2.94725	65.8333	96.7222	77	287.556	174.597	188	76.2708	213.648	1.47398
COL9A3	ENSG00000092758	61447596	61472511	1	61447596	chr20	61462501	61463000	353.977	36.0233	3.29665	0	124.389	82.0347	0	303	247.111	65.1053	182.591	1.47366
ITGA11	ENSG00000137809	68594050	68724502	-1	68724502	chr15	68723001	68723500	219.82	2075.69	-3.23919	62.7917	97.5139	82.5417	221.375	242.722	196.361	77.4236	216.762	1.47339
FGFR3	ENSG00000068078	1795034	1810599	1	1795034	chr4	1854001	1854500	1781.87	45.39	5.29487	99.9028	133.236	118.125	389.118	254.653	331.667	114.829	319.85	1.4699
PEA15	ENSG00000162734	160175127	160185166	1	160175127	chr1	160176001	160176500	981.42	4094.26	-2.06066	0	102.972	109.889	0	272.903	295	67.2928	188.111	1.46943
TNFAIP8L3	ENSG00000183578	51348801	51397473	-1	51397473	chr15	51370501	51371000	409.187	68.2833	2.58315	96.5139	126.562	138.569	341.917	315.486	346.25	118.367	329.414	1.46887
TAGLN	ENSG00000149591	117070037	117075503	1	117070037	chr11	117070501	117071000	1042.5	6967.62	-2.74061	41.9028	97.5556	115.042	283.028	190.375	218.347	81.456	226.595	1.46477
ACAN	ENSG00000157766	89346674	89418585	1	89346674	chr15	89371501	89372000	498.61	55.7067	3.16199	72.5139	73.4306	197.889	383.097	288.472	277.903	112.282	311.178	1.46245
ARHGEF19	ENSG00000142632	16524349	16539140	-1	16539140	chr1	16577501	16578000	1396.33	126.67	3.46249	57.0278	72.8889	170.861	267.375	310.389	248.194	97.4306	270.042	1.46134
KIAA1199	ENSG00000103888	81071684	81244117	1	81071684	chr15	81239001	81239500	1147.15	6287.91	-2.45453	78.9306	96.1806	121.472	324.486	234.75	253.764	96.0278	265.8	1.45929
IBSP	ENSG00000029559	88720733	88733074	1	88720733	chr4	88776501	88777000	179.637	30.58	2.55442	0	55.4722	86.9167	0	218.472	131.417	42.5718	118.773	1.45884
ITGA10	ENSG00000143127	145524891	145543868	1	145524891	chr1	145541501	145542000	1739.23	267.623	2.70017	205.417	101.708	175.479	500.764	424.417	410.014	160.33	442.231	1.45804
KIF13B	ENSG00000197892	28924796	29120641	-1	29120641	chr8	28889501	28890000	290.187	58.23	2.31715	39.8472	69.8611	62.3889	226.194	91.8889	120.792	53.081	147.396	1.45626
CD109	ENSG00000156535	74405508	74538040	1	74405508	chr6	74412001	74412500	247.01	60.31	2.0341	0	95.6111	52.9444	0	137.062	230.181	44.7106	124.36	1.45547
SLIT3	ENSG00000184347	168088745	168728133	-1	168728133	chr5	168601501	168602000	71.85	478.737	-2.73617	81.9306	86.4861	160.556	305.847	259.361	338.333	107.236	295.722	1.45493
CA5B	ENSG00000169239	15706953	15805747	1	15706953	chrX	15834501	15835000	230.66	49.1933	2.22923	142.639	145.458	162.319	431.694	404.236	405.903	149.13	410.421	1.45441
CALD1	ENSG00000122786	134429003	134655479	1	134429003	chr7	134466501	134467000	1129.23	4654.58	-2.04331	123.111	137.681	114.083	428.736	277.708	323.431	122.889	338.356	1.45375
RASD1	ENSG00000108551	17397751	17399707	-1	17399707	chr17	17397001	17397500	819.923	96.09	3.09303	0	68.9444	111.5	0	184	278.972	56.0093	155.117	1.45336
TNFAIP8L3	ENSG00000183578	51348801	51397473	-1	51397473	chr15	51377501	51378000	409.187	68.2833	2.58315	36.7778	51.1806	112.556	233.528	110.986	178.722	63.0255	174.132	1.45172
CD109	ENSG00000156535	74405508	74538040	1	74405508	chr6	74407501	74408000	247.01	60.31	2.0341	105.667	122.153	127.431	384.639	287.875	299.944	116.185	318.866	1.44868
RNF144A	ENSG00000151692	7057523	7208417	1	7057523	chr2	7149501	7150000	237.08	32.1367	2.88308	0	102.722	90.0694	0	222.583	275.681	60.3056	166.28	1.44818
PMEPA1	ENSG00000124225	56223448	56286592	-1	56286592	chr20	56270501	56271000	694.497	130.363	2.41343	80.7222	91.2778	111.056	256.792	218.674	291.028	91.3009	250.634	1.44691
C13orf15	ENSG00000102760	42031695	42045018	1	42031695	chr13	42039501	42040000	2017.68	57.5367	5.13207	92.3611	99.1389	103.208	280.528	236.708	280.958	95.331	260.958	1.44327
THBS1	ENSG00000137801	39873127	39891119	1	39873127	chr15	39916001	39916500	1130.83	12554.3	-3.47272	149.931	105.806	152.431	416.222	264.014	432.368	134.5	366.772	1.44052
TNFAIP8L3	ENSG00000183578	51348801	51397473	-1	51397473	chr15	51379001	51379500	409.187	68.2833	2.58315	40.1667	114.292	100.542	269.833	190.375	220.847	81.6493	223.296	1.44033
ZBTB16	ENSG00000109906	113930315	114121398	1	113930315	chr11	114168501	114169000	212.7	26.1867	3.02192	161.375	107.389	135.667	451.736	297.222	353.458	133.211	363.165	1.44009
LRP4	ENSG00000134569	46878419	46940193	-1	46940193	chr11	46937501	46938000	297.987	24.5767	3.59989	64.8333	52.6528	119.347	225.792	206.583	193.75	75.3495	206.109	1.4397
PRSS23	ENSG00000150687	86502101	86663886	1	86502101	chr11	86512001	86512500	207.717	1376.08	-2.72787	0	95.9306	95.0833	0	230.722	258.944	59.6898	163.625	1.43966
FKBP5	ENSG00000096060	35541362	35696360	-1	35696360	chr6	35687001	35687500	1262.12	82.5933	3.93368	79.4028	85.6389	96.6667	349.097	155.972	194.861	83.963	229.169	1.43779
INSC	ENSG00000188487	15133970	15268754	1	15133970	chr11	15129501	15130000	253.423	28.21	3.16727	122.208	92.3611	143.417	409.028	235.597	327.792	117.118	318.856	1.4372
LMOD1	ENSG00000163431	201865580	201915716	-1	201915716	chr1	201857001	201857500	28.7	186.76	-2.70206	140.778	92.2917	143.569	353.75	219.611	446.764	123.512	334.953	1.43198
COL10A1	ENSG00000123500	116440086	116479910	-1	116479910	chr6	116457501	116458000	7059.34	38.96	7.5014	114.889	140.5	178	383.528	378.097	412.111	143.181	387.559	1.43026
SPARCL1	ENSG00000152583	88394487	88452213	-1	88452213	chr4	88480001	88480500	577.783	26.9767	4.42074	108.694	104.792	105.042	330.861	228.556	299.451	103.646	280.95	1.42993
MAFB	ENSG00000204103	39314488	39317880	-1	39317880	chr20	39281001	39281500	537.877	82.6167	2.70277	58.0417	83.0833	0	168.778	169.417	0	42.1157	114.993	1.42775
MAMDC2	ENSG00000165072	72658497	72841886	1	72658497	chr9	72879001	72879500	182.333	39.9467	2.19043	56.8194	75.6389	117.014	326.375	161.986	169	79.7292	215.803	1.42522
NMB	ENSG00000197696	85198360	85201794	-1	85201794	chr15	85180501	85181000	784.66	138.77	2.49937	57.9444	79.8333	0	202.944	125.236	0	40.9954	111.729	1.42456
FABP5	ENSG00000164687	82192598	82197012	1	82192598	chr8	82217501	82218000	592.323	59.7	3.31058	119	148.458	0	413.778	294.833	0	86.0509	231.944	1.42005
PRELP	ENSG00000188783	203444956	203460480	1	203444956	chr1	203446501	203447000	444.243	31.17	3.83312	84.3056	106.611	110.639	268.625	232.403	302.708	97.7083	262.815	1.41828
THBS1	ENSG00000137801	39873127	39891119	1	39873127	chr15	39887001	39887500	1130.83	12554.3	-3.47272	36.7361	0	63.5139	121.681	0	101.667	28.5718	77.9421	1.41658
FKBP5	ENSG00000096060	35541362	35696360	-1	35696360	chr6	35694501	35695000	1262.12	82.5933	3.93368	197.153	223.417	202.597	486.979	588.764	621.222	210.616	563.576	1.41572
ARHGEF19	ENSG00000142632	16524349	16539140	-1	16539140	chr1	16518001	16518500	1396.33	126.67	3.46249	78.4444	104.972	189.792	338.556	369.597	291.833	122.359	328.081	1.41558
MAMDC2	ENSG00000165072	72658497	72841886	1	72658497	chr9	72775501	72776000	182.333	39.9467	2.19043	187.722	159	211.806	600.792	351.333	558.542	187.319	500.591	1.41333
RNF144A	ENSG00000151692	7057523	7208417	1	7057523	chr2	7095001	7095500	237.08	32.1367	2.88308	0	21.5139	120.889	0	128.722	209.542	42.5741	115.016	1.41278
BST1	ENSG00000109743	15704573	15739936	1	15704573	chr4	15655501	15656000	33.61	205.583	-2.61276	146.653	0	89.1111	401.639	0	208.861	75.0093	201.27	1.41203
CNTNAP1	ENSG00000108797	40834632	40852010	1	40834632	chr17	40901501	40902000	61.8567	296.05	-2.25884	0	67.9722	92.8889	0	199.917	192.028	49.1412	132.292	1.41052
PLAU	ENSG00000122861	75668935	75677255	1	75668935	chr10	75618501	75619000	42.2567	764.48	-4.17723	144.375	76.6111	74.2083	374.694	139.521	266.375	95.5139	255.094	1.40786
COL7A1	ENSG00000114270	48601506	48632700	-1	48632700	chr3	48596001	48596500	1745.82	153.653	3.50615	128.597	128.833	138.347	301.944	379.799	372.375	130.162	346.534	1.4058
FKBP5	ENSG00000096060	35541362	35696360	-1	35696360	chr6	35571501	35572000	1262.12	82.5933	3.93368	0	68.0972	75.8333	0	152.028	189.194	43.169	115.963	1.40495
PRELP	ENSG00000188783	203444956	203460480	1	203444956	chr1	203411501	203412000	444.243	31.17	3.83312	105.875	46.2361	90.0417	283.597	127.083	214.625	77.1551	205.845	1.40414
MAMDC2	ENSG00000165072	72658497	72841886	1	72658497	chr9	72772501	72773000	182.333	39.9467	2.19043	61.8333	45.5556	129.458	239.653	193.764	175.611	75.3553	200.787	1.40203
RFTN1	ENSG00000131378	16357352	16555533	-1	16555533	chr3	16394501	16395000	267.08	1299.31	-2.28241	66.5139	79.0278	176.25	328.417	190.764	331.944	104.755	278.319	1.4012
ARHGEF19	ENSG00000142632	16524349	16539140	-1	16539140	chr1	16534001	16534500	1396.33	126.67	3.46249	0	101.528	84.0764	0	257.292	202.778	57.7917	154.179	1.40025
PMEPA1	ENSG00000124225	56223448	56286592	-1	56286592	chr20	56275501	56276000	694.497	130.363	2.41343	40.3194	71	61.7361	188.111	144.528	91.9583	53.4907	142.822	1.4002
FMOD	ENSG00000122176	203309753	203320617	-1	203320617	chr1	203292501	203293000	1976.71	74.9667	4.72071	160.125	116.042	187.403	435.701	376.896	419.375	153.649	407.096	1.39991
TMEM59L	ENSG00000105696	18723682	18731841	1	18723682	chr19	18772001	18772500	313.443	44.95	2.80181	97.25	115.028	0	245.653	291.042	0	67.0949	178.442	1.3979
CDC42EP3	ENSG00000163171	37869032	37965611	-1	37965611	chr2	37897001	37897500	74.52	439.767	-2.56104	71.5972	111.722	109.694	330.583	244.75	190.778	94.7338	250.481	1.39335
MAMDC2	ENSG00000165072	72658497	72841886	1	72658497	chr9	72612001	72612500	182.333	39.9467	2.19043	137.181	69	118.972	305.486	276.278	273.653	105.921	279.787	1.39293
ATP1B1	ENSG00000143153	169074935	169101960	1	169074935	chr1	169087501	169088000	1569.95	182.03	3.10847	0	41.4028	62.7639	0	88.9306	139.653	29.7257	79.6227	1.39174
CD109	ENSG00000156535	74405508	74538040	1	74405508	chr6	74398001	74398500	247.01	60.31	2.0341	58.5417	18.9722	74.6944	157.153	86.1389	117.278	46.0648	122.241	1.38876
ANKRD6	ENSG00000135299	90142889	90343553	1	90142889	chr6	90275001	90275500	632.527	82.3033	2.9421	91.2639	170.847	111.465	388.097	237.583	356.667	122.469	322.223	1.38839
TPST1	ENSG00000169902	65670186	65885530	1	65670186	chr7	65797001	65797500	2172.88	348.867	2.63886	42.1389	83.5694	0	164.736	121.722	0	37.0139	98.2384	1.38437
LAMA2	ENSG00000196569	129204286	129837714	1	129204286	chr6	129455001	129455500	214.567	48.7467	2.13805	83.625	0	129.264	288.069	0	244.722	67.3079	177.212	1.38347
SPP1	ENSG00000118785	88896802	88904562	1	88896802	chr4	88861001	88861500	679.777	31.6533	4.42463	53.9583	0	122.472	284.5	0	143.222	54.6227	143.84	1.38072
OMD	ENSG00000127083	95176527	95186743	-1	95186743	chr9	95164501	95165000	773.81	37.8467	4.35374	82.0833	59.9028	113.569	252.806	194.597	206.25	81.8449	214.678	1.3804
FMOD	ENSG00000122176	203309753	203320617	-1	203320617	chr1	203293501	203294000	1976.71	74.9667	4.72071	118.722	137.847	173.806	465.625	300.986	360.819	142.161	371.669	1.38026
COL7A1	ENSG00000114270	48601506	48632700	-1	48632700	chr3	48596501	48597000	1745.82	153.653	3.50615	136.403	167.111	118.889	401.924	326.222	378.236	139.449	364.494	1.3798
FOXQ1	ENSG00000164379	1312675	1314992	1	1312675	chr6	1335001	1335500	192.83	35.2133	2.45314	70.2361	79.9861	118.653	237.306	197.25	257.125	86.5231	226.574	1.3786
FOXO1	ENSG00000150907	41129817	41240734	-1	41240734	chr13	41228501	41229000	1166.24	108.597	3.42481	28.5139	0	68.5833	134.722	0	74.375	27.5741	73.2731	1.37813
SP7	ENSG00000170374	53720362	53739099	-1	53739099	chr12	53726501	53727000	315.503	24.6467	3.67819	43.5	86.1111	82.1667	143.556	155.375	227.806	66.8866	175.259	1.3765
KIF13B	ENSG00000197892	28924796	29120641	-1	29120641	chr8	29057001	29057500	290.187	58.23	2.31715	125.667	71.5694	128.361	394.778	213.097	236.139	106.058	276.02	1.3716
MAMDC2	ENSG00000165072	72658497	72841886	1	72658497	chr9	72621501	72622000	182.333	39.9467	2.19043	0	92.6944	134.694	0	290.847	278.181	72.228	188.468	1.37148
CDC42EP3	ENSG00000163171	37869032	37965611	-1	37965611	chr2	37897501	37898000	74.52	439.767	-2.56104	0	77.9028	73.8889	0	206.472	147.819	45.9167	120.185	1.36904
INSC	ENSG00000188487	15133970	15268754	1	15133970	chr11	15152001	15152500	253.423	28.21	3.16727	90.3333	55.2222	164.333	214.847	248	335.938	100.657	261.15	1.36668
GLDN	ENSG00000186417	51633877	51700210	1	51633877	chr15	51642001	51642500	109.687	24.0033	2.19208	24.8611	83	0	109.278	123.542	0	30.8171	81.044	1.36659
SHC4	ENSG00000185634	49115932	49255641	-1	49255641	chr15	49161001	49161500	748.753	33.5267	4.48111	160.194	86.5833	0	370.042	251.264	0	78.7824	204.613	1.36579
ARHGEF19	ENSG00000142632	16524349	16539140	-1	16539140	chr1	16518501	16519000	1396.33	126.67	3.46249	44.1528	97.4722	113.431	210.722	245.361	188.861	81.669	212	1.36544
MMP7	ENSG00000137673	102391239	102401484	-1	102401484	chr11	102430501	102431000	387.843	27.8167	3.80145	144.319	157	186.167	543.25	346.014	375.278	161.984	418.122	1.36264
MMP7	ENSG00000137673	102391239	102401484	-1	102401484	chr11	102388501	102389000	387.843	27.8167	3.80145	75.1111	77.6528	0	216.014	138.972	0	46.2847	120.398	1.3603
TNFAIP8L3	ENSG00000183578	51348801	51397473	-1	51397473	chr15	51381501	51382000	409.187	68.2833	2.58315	0	80.8333	103.681	0	209.028	234.528	57.4144	148.861	1.35923
TPST1	ENSG00000169902	65670186	65885530	1	65670186	chr7	65722501	65723000	2172.88	348.867	2.63886	0	69.7083	134.639	0	253.319	245.319	64.3472	166.412	1.35721
SCRG1	ENSG00000164106	174309299	174327531	-1	174327531	chr4	174337001	174337500	11772.7	445.787	4.72295	93.8472	98.4722	69.0833	264.181	206.681	188.292	83.8738	216.34	1.35656
COL4A1	ENSG00000187498	110801311	110959496	-1	110959496	chr13	110765001	110765500	843.677	5670.11	-2.74861	50.8194	78.3333	93.8333	196.944	144.417	209	70.7546	182.674	1.35601
SCRG1	ENSG00000164106	174309299	174327531	-1	174327531	chr4	174335001	174335500	11772.7	445.787	4.72295	0	81.1111	79.2778	0	125.917	248.75	49.0012	126.757	1.35337
SLC13A5	ENSG00000141485	6588032	6616740	-1	6616740	chr17	6580001	6580500	375.49	25.73	3.86725	112.167	164.431	107.375	257.667	334.792	394.194	126.106	323.697	1.35306
PCOLCE2	ENSG00000163710	142534764	142608045	-1	142608045	chr3	142548001	142548500	4619.81	320.45	3.84966	0	76.9861	86.1667	0	171.611	210.278	49.9421	129.1	1.35268
GNG2	ENSG00000186469	52327050	52436517	1	52327050	chr14	52468501	52469000	175.513	41.0667	2.09554	125.417	85.3194	82.1667	292.944	200.639	249.153	94.7002	242.866	1.34949
MAMDC2	ENSG00000165072	72658497	72841886	1	72658497	chr9	72777501	72778000	182.333	39.9467	2.19043	55.3472	25.4306	120.056	196.319	117.986	171.083	63.1227	162.299	1.34861
STAT4	ENSG00000138378	191894302	192016322	-1	192016322	chr2	191865001	191865500	53.5	327.963	-2.61592	136.597	0	124.986	312.5	0	343.069	83.9259	215.259	1.34848
SMAD3	ENSG00000166949	67358183	67487533	1	67358183	chr15	67523001	67523500	88.1333	471.267	-2.41878	107.222	122.431	145.583	367.458	269.319	323.014	123.007	314.638	1.34785
CD109	ENSG00000156535	74405508	74538040	1	74405508	chr6	74404001	74404500	247.01	60.31	2.0341	178.472	136.514	122.347	417.222	275.944	426.903	144.541	369.306	1.3473
CHAD	ENSG00000136457	48541857	48546327	-1	48546327	chr17	48596001	48596500	184.837	29.41	2.65187	93.4306	0	103.806	229.417	0	244.694	61.8912	158.674	1.3442
GRAMD2	ENSG00000175318	72452148	72490136	-1	72490136	chr15	72434001	72434500	124.583	25.47	2.29024	132.264	121.069	120.889	328.708	238.694	386.889	122.662	312.766	1.34329
C1QTNF3	ENSG00000082196	33987279	34124633	-1	34124633	chr5	34062501	34063000	152.91	31.7767	2.26664	96.3611	100.083	0	299.944	171.611	0	61.6273	157.847	1.34278
DDAH1	ENSG00000153904	85784168	86044046	-1	86044046	chr1	85998001	85998500	178.133	923.22	-2.37372	191.139	131.861	210.153	551.792	410.778	404.75	178.181	452.907	1.34098
DPT	ENSG00000143196	168664697	168698502	-1	168698502	chr1	168667501	168668000	205.933	30.36	2.76193	34.5139	69.0972	149.653	203.014	184.014	240.639	80.9838	206.613	1.34049
MMP7	ENSG00000137673	102391239	102401484	-1	102401484	chr11	102451001	102451500	387.843	27.8167	3.80145	89.6944	100.167	0	266.264	185	0	59.2407	151.356	1.33864
FOXO1	ENSG00000150907	41129817	41240734	-1	41240734	chr13	41136501	41137000	1166.24	108.597	3.42481	59.6944	140.264	108.667	327.194	229.806	220.069	100.213	254.03	1.33327
THBS1	ENSG00000137801	39873127	39891119	1	39873127	chr15	39913501	39914000	1130.83	12554.3	-3.47272	76.8333	0	156.889	291.431	0	278.125	74.3681	188.627	1.33114
FKBP5	ENSG00000096060	35541362	35696360	-1	35696360	chr6	35700501	35701000	1262.12	82.5933	3.93368	118.347	148.25	116.736	346.167	256.361	367.986	125.88	318.155	1.3308
TPST1	ENSG00000169902	65670186	65885530	1	65670186	chr7	65702501	65703000	2172.88	348.867	2.63886	69.6111	99.4583	141.097	295.556	264.847	219.5	100.759	254.887	1.33034
GLT25D2	ENSG00000198756	183898796	184006863	-1	184006863	chr1	183928501	183929000	270.927	45.8667	2.56238	86.8542	78.9722	91.5139	306	153.194	175.056	82.4803	208.701	1.32883
CITED2	ENSG00000164442	139693393	139695757	-1	139695757	chr6	139670001	139670500	219.91	1791.2	-3.02594	69.5417	93.8472	90.8333	275.486	150.736	197.042	81.338	205.206	1.32446
PITPNC1	ENSG00000154217	65373924	65689645	1	65373924	chr17	65473501	65474000	160.883	38.48	2.06383	92.2222	94.5694	123.458	247.972	231.222	297.528	100.787	253.904	1.3244
COL9A2	ENSG00000049089	40766159	40783488	-1	40783488	chr1	40779001	40779500	3056.39	27.1667	6.81385	104.486	143.542	173.319	291.458	349.611	422.042	139.079	349.656	1.32382
THBS1	ENSG00000137801	39873127	39891119	1	39873127	chr15	39914501	39915000	1130.83	12554.3	-3.47272	124.528	111.542	92.2083	229.597	247.778	344.486	106.993	268.699	1.32041
CSRP1	ENSG00000159176	201452658	201478584	-1	201478584	chr1	201475001	201475500	561.533	5379.02	-3.2599	0	127.208	194.153	0	324.347	478.792	104.611	262.626	1.31973
C1QTNF3	ENSG00000082196	33987279	34124633	-1	34124633	chr5	34044501	34045000	152.91	31.7767	2.26664	118.5	119.792	186.083	441.028	235.667	390.91	140.117	351.175	1.3194
STC2	ENSG00000113739	172741716	172756506	-1	172756506	chr5	172753001	172753500	820.317	3318.96	-2.01648	95.4583	87.7778	90.8333	296.167	195.806	184.028	88.2801	221.757	1.31906
PMEPA1	ENSG00000124225	56223448	56286592	-1	56286592	chr20	56281501	56282000	694.497	130.363	2.41343	75.3681	129.917	95.6528	259.833	269.292	219.236	97.485	244.719	1.31903
ANKRD6	ENSG00000135299	90142889	90343553	1	90142889	chr6	90271501	90272000	632.527	82.3033	2.9421	171.083	188.361	191.812	567.764	373.736	453.028	184.626	461.971	1.31852
PRELP	ENSG00000188783	203444956	203460480	1	203444956	chr1	203493001	203493500	444.243	31.17	3.83312	37.8611	25.2292	123.653	172.722	86.3472	176.361	58.1701	146.294	1.31576
CYP1B1	ENSG00000138061	38294116	38337044	-1	38337044	chr2	38264001	38264500	240.533	2038.01	-3.08285	101.875	125.861	113.333	295.847	297.222	255.778	111.356	277.617	1.3102
KIF13B	ENSG00000197892	28924796	29120641	-1	29120641	chr8	29033501	29034000	290.187	58.23	2.31715	167.431	132.167	164.222	485.229	240.389	432.264	153.756	382.378	1.30878
PAPSS2	ENSG00000198682	89419370	89507462	1	89419370	chr10	89430001	89430500	4166.18	947.093	2.13715	0	123.069	192.139	0	380.312	401.09	102.485	255.359	1.30874
C1QTNF3	ENSG00000082196	33987279	34124633	-1	34124633	chr5	34055001	34055500	152.91	31.7767	2.26664	76.8333	88.25	132.125	290.597	242.722	199.708	96.2211	239.752	1.30821
RASL11B	ENSG00000128045	53728457	53733000	1	53728457	chr4	53739501	53740000	1721.93	31.2	5.78634	45.5833	35	81.3611	139.306	96.9028	129.375	49.537	123.838	1.30464
HS3ST3A1	ENSG00000153976	13399006	13505244	-1	13505244	chr17	13471501	13472000	714.433	148.62	2.26517	106.083	92.9028	78.5833	308.111	171.611	194.347	89.5139	221.127	1.29518
SHC4	ENSG00000185634	49115932	49255641	-1	49255641	chr15	49183001	49183500	748.753	33.5267	4.48111	153.069	131.125	160.597	432.632	310.215	357.556	147.16	362.558	1.29503
PCOLCE2	ENSG00000163710	142534764	142608045	-1	142608045	chr3	142568501	142569000	4619.81	320.45	3.84966	170.792	95.9583	144.458	363.597	260.264	393.792	135.588	334.097	1.29475
TPST1	ENSG00000169902	65670186	65885530	1	65670186	chr7	65721501	65722000	2172.88	348.867	2.63886	154.931	167.597	260.583	600.708	398.667	456.59	196.197	482.189	1.29295
PTX3	ENSG00000163661	157154578	157161417	1	157154578	chr3	157156501	157157000	30.49	156.123	-2.35628	118.264	0	97.9861	314.965	0	192.361	68.463	169.133	1.29235
SHC4	ENSG00000185634	49115932	49255641	-1	49255641	chr15	49268501	49269000	748.753	33.5267	4.48111	80.1806	103.083	133.778	306.417	194.917	275.097	103.12	253.811	1.29118
FNDC1	ENSG00000164694	159590429	159693141	1	159590429	chr6	159651001	159651500	234.07	1576.15	-2.7514	82.7361	94.7361	116.222	193.25	277.597	243.736	94.9919	233.866	1.29085
RASD1	ENSG00000108551	17397751	17399707	-1	17399707	chr17	17396501	17397000	819.923	96.09	3.09303	0	77.3611	75.0972	0	129.069	207.236	46.1597	114.347	1.29036
ID1	ENSG00000125968	30193086	30194318	1	30193086	chr20	30182501	30183000	1537.04	186.543	3.04257	74.4861	108.236	129.792	275.403	195.889	292.556	101.553	249.706	1.28962
ZNF385B	ENSG00000144331	180306709	180726232	-1	180726232	chr2	180501001	180501500	214.33	24.3567	3.13745	52.8194	86.4167	144	251.583	182.444	251.778	91.3657	224.764	1.28938
KIF13B	ENSG00000197892	28924796	29120641	-1	29120641	chr8	29108501	29109000	290.187	58.23	2.31715	53.0972	0	89.6111	207.792	0	101.333	42.6736	105.514	1.28621
CD109	ENSG00000156535	74405508	74538040	1	74405508	chr6	74422501	74423000	247.01	60.31	2.0341	48.7917	0	126.056	202.986	0	192.528	54.1227	133.417	1.28599
APCDD1L	ENSG00000198768	57034157	57090187	-1	57090187	chr20	57116501	57117000	1525.59	308.5	2.30602	123.889	80.2778	197.764	388.222	342.417	256.583	132.336	323.92	1.28502
TPST1	ENSG00000169902	65670186	65885530	1	65670186	chr7	65745501	65746000	2172.88	348.867	2.63886	148.556	165.931	162.667	433.778	347.028	391.264	158.4	387.056	1.28361
THBS1	ENSG00000137801	39873127	39891119	1	39873127	chr15	39886501	39887000	1130.83	12554.3	-3.47272	82.9444	0	113.056	240.056	0	210.264	61.4745	151.053	1.28324
TPST1	ENSG00000169902	65670186	65885530	1	65670186	chr7	65762001	65762500	2172.88	348.867	2.63886	311	258.5	325.41	778.083	647.021	815.903	303.76	740.037	1.28187
EEF1A2	ENSG00000101210	62119366	62130505	-1	62130505	chr20	62129001	62129500	208.873	25.7733	3.01868	33.4514	73.375	92.0833	136.944	146.444	173.694	62.441	153.255	1.28183
MAMDC2	ENSG00000165072	72658497	72841886	1	72658497	chr9	72627001	72627500	182.333	39.9467	2.19043	96.1667	73.5	66.9653	249.083	151.083	155.431	75.2789	184.324	1.28069
CHST6	ENSG00000183196	75507022	75529282	-1	75529282	chr16	75528001	75528500	188.043	28.1167	2.74157	0	68.875	118.514	0	201.556	224.083	58.4213	143.162	1.27864
PRELP	ENSG00000188783	203444956	203460480	1	203444956	chr1	203498001	203498500	444.243	31.17	3.83312	70.7639	72.7222	146.486	267.056	196.708	233.472	93.6991	228.303	1.27583
PPP1R14C	ENSG00000198729	150464212	150571493	1	150464212	chr6	150597501	150598000	295.55	32.3533	3.19142	72.1944	91.0694	81.0417	243.403	135.958	194.5	77.9444	189.975	1.27447
EFNA1	ENSG00000169242	155099936	155107333	1	155099936	chr1	155102001	155102500	227.253	29.1033	2.96505	160.611	104.431	150.236	290.736	386.444	335.833	136.979	332.56	1.2735
MAMDC2	ENSG00000165072	72658497	72841886	1	72658497	chr9	72771001	72771500	182.333	39.9467	2.19043	208.597	84.9167	140.375	358.667	372.924	326.431	143.336	347.911	1.27343
DIO2	ENSG00000211448	80663870	80682502	-1	80682502	chr14	80683001	80683500	236.28	32.6433	2.85564	82.6111	0	114.25	262.306	0	186.931	61.765	150.722	1.2734
GLT25D2	ENSG00000198756	183898796	184006863	-1	184006863	chr1	184002501	184003000	270.927	45.8667	2.56238	217.528	164.792	187.056	505.764	415.389	476.236	191.205	462.918	1.27122
ACTG2	ENSG00000163017	74119441	74146992	1	74119441	chr2	74159001	74159500	26.33	281.02	-3.41589	171.597	143.778	147.931	459.875	262.069	406.167	153.565	371.889	1.27053
ITGA11	ENSG00000137809	68594050	68724502	-1	68724502	chr15	68722501	68723000	219.82	2075.69	-3.23919	176.75	130.819	128.611	387.278	307	365.861	144.153	348.641	1.2683
SLC22A17	ENSG00000092096	23815512	23822121	-1	23822121	chr14	23829501	23830000	485.6	108.17	2.16647	0	74.7917	102.278	0	204.819	190.722	54.8773	133.426	1.26648
PGF	ENSG00000119630	75408540	75422291	-1	75422291	chr14	75417501	75418000	233.243	51.9233	2.16738	66.9028	0	46.2639	108.875	0	120.514	32.6481	79.9051	1.2657
OMD	ENSG00000127083	95176527	95186743	-1	95186743	chr9	95155001	95155500	773.81	37.8467	4.35374	117.319	82.6111	0	279.389	174.958	0	62.8125	152.37	1.26511
COL7A1	ENSG00000114270	48601506	48632700	-1	48632700	chr3	48600501	48601000	1745.82	153.653	3.50615	249.931	170.333	212.972	535.028	463.389	556.694	214.202	515.696	1.26362
PRELP	ENSG00000188783	203444956	203460480	1	203444956	chr1	203417001	203417500	444.243	31.17	3.83312	138.347	104.194	105.042	364.778	218.569	254.069	113.588	273.836	1.26211
ACTG2	ENSG00000163017	74119441	74146992	1	74119441	chr2	74179501	74180000	26.33	281.02	-3.41589	0	86.3056	86.0139	0	150.792	230.639	53.1811	128.942	1.26201
SLC22A17	ENSG00000092096	23815512	23822121	-1	23822121	chr14	23832001	23832500	485.6	108.17	2.16647	57.0139	91.5	76.375	203.083	177.431	135.014	71.3472	171.674	1.25504
CD109	ENSG00000156535	74405508	74538040	1	74405508	chr6	74410001	74410500	247.01	60.31	2.0341	64.0694	69.8194	86.5833	206.389	156.597	141.653	69.9468	168.273	1.25454
KIAA1199	ENSG00000103888	81071684	81244117	1	81071684	chr15	81072501	81073000	1147.15	6287.91	-2.45453	0	98.9583	146.125	0	267.833	299.403	78.2083	187.907	1.25396
INSC	ENSG00000188487	15133970	15268754	1	15133970	chr11	15168501	15169000	253.423	28.21	3.16727	182.667	88.4861	114.181	355.764	258.361	311.104	126.581	303.022	1.25276
PRELP	ENSG00000188783	203444956	203460480	1	203444956	chr1	203434501	203435000	444.243	31.17	3.83312	218.292	128.028	250.014	555.375	332.903	562.25	201.014	480.292	1.25246
FKBP5	ENSG00000096060	35541362	35696360	-1	35696360	chr6	35687501	35688000	1262.12	82.5933	3.93368	136.208	124.042	118.722	357.764	222.139	328.611	124.373	297.329	1.25068
ZBTB16	ENSG00000109906	113930315	114121398	1	113930315	chr11	114004001	114004500	212.7	26.1867	3.02192	113.375	117.875	168.528	283.847	327.535	346.694	131.572	314.05	1.24881
MAOA	ENSG00000189221	43515467	43606068	1	43515467	chrX	43502001	43502500	1003.53	44.79	4.48577	102.208	88.1389	131.056	332.118	229.708	202.514	104.62	249.876	1.24809
SLC22A17	ENSG00000092096	23815512	23822121	-1	23822121	chr14	23831001	23831500	485.6	108.17	2.16647	327.778	147.681	199.431	645.611	446.556	551.444	229.097	545.388	1.24768
KIF13B	ENSG00000197892	28924796	29120641	-1	29120641	chr8	29054001	29054500	290.187	58.23	2.31715	180.5	134.528	119.639	450.083	290.708	300.472	143.62	342.285	1.24714
PMEPA1	ENSG00000124225	56223448	56286592	-1	56286592	chr20	56282001	56282500	694.497	130.363	2.41343	99.875	180.583	92.0556	369.708	234.167	285.569	122.141	291.06	1.24595
ZNF385B	ENSG00000144331	180306709	180726232	-1	180726232	chr2	180519501	180520000	214.33	24.3567	3.13745	78.0556	81.9722	92.9306	230.139	110.542	243.569	80.8727	193.178	1.24593
SCRG1	ENSG00000164106	174309299	174327531	-1	174327531	chr4	174317001	174317500	11772.7	445.787	4.72295	0	77.6667	100.069	0	184.375	206.292	55.0764	131.903	1.24491
HS3ST3A1	ENSG00000153976	13399006	13505244	-1	13505244	chr17	13472001	13472500	714.433	148.62	2.26517	199.056	0	145.347	480.139	0	338.667	112.488	267.65	1.24319
VGLL3	ENSG00000206538	86987119	87040269	-1	87040269	chr3	87037001	87037500	54.7033	448.8	-3.03637	124.472	146.931	136.972	330.75	298.167	345.451	134.582	319.478	1.24106
MAMDC2	ENSG00000165072	72658497	72841886	1	72658497	chr9	72776001	72776500	182.333	39.9467	2.19043	183.028	113.611	162.556	424.556	270.472	400.326	152.13	360.685	1.23998
MAMDC2	ENSG00000165072	72658497	72841886	1	72658497	chr9	72891501	72892000	182.333	39.9467	2.19043	66.1319	96.9722	115.542	255.444	188.042	205.014	89.8692	213.086	1.23632
FOXO1	ENSG00000150907	41129817	41240734	-1	41240734	chr13	41256501	41257000	1166.24	108.597	3.42481	112.278	96.2083	0	245.722	221.306	0	65.8241	156.398	1.23598
INSC	ENSG00000188487	15133970	15268754	1	15133970	chr11	15129001	15129500	253.423	28.21	3.16727	184.472	133.597	166.667	582	255.847	312.806	161.025	379.942	1.23335
COL7A1	ENSG00000114270	48601506	48632700	-1	48632700	chr3	48631001	48631500	1745.82	153.653	3.50615	0	58.9861	92.125	0	134.986	184.292	45.6956	108.78	1.23326
DPT	ENSG00000143196	168664697	168698502	-1	168698502	chr1	168720501	168721000	205.933	30.36	2.76193	176.028	0	152.514	387.556	0	385.444	107.093	252.732	1.23104
FOXO1	ENSG00000150907	41129817	41240734	-1	41240734	chr13	41222001	41222500	1166.24	108.597	3.42481	65.9861	74.5833	0	179.917	111.139	0	41.9167	99.6921	1.23034
ACAN	ENSG00000157766	89346674	89418585	1	89346674	chr15	89351001	89351500	498.61	55.7067	3.16199	76.8056	74.2778	133.056	236.431	205.264	217.556	91.6597	216.368	1.23013
DBC1	ENSG00000078725	121915736	122131745	-1	122131745	chr9	121947001	121947500	49.38	394.77	-2.99901	96.6389	107.389	99.5694	322.972	218.778	166.639	98.463	231.878	1.22735
S100P	ENSG00000163993	6694796	6698897	1	6694796	chr4	6645001	6645500	3120.13	31.96	6.6092	185.167	175.319	111.833	421.569	280.889	414.514	156.734	368.24	1.22707
CNTNAP1	ENSG00000108797	40834632	40852010	1	40834632	chr17	40827501	40828000	61.8567	296.05	-2.25884	89.7222	94.0278	84.0764	112.486	275.917	226.847	86.1701	202.769	1.22503
RASL11B	ENSG00000128045	53728457	53733000	1	53728457	chr4	53708501	53709000	1721.93	31.2	5.78634	45.4167	80.3472	111.958	188.111	200.681	147.146	75.6644	178.182	1.2248
FAM176A	ENSG00000115363	75696428	75796848	-1	75796848	chr2	75827001	75827500	118.05	577.617	-2.29071	92.9306	106.403	136.389	302.208	196.472	288.403	109.565	257.241	1.22382
RASL11B	ENSG00000128045	53728457	53733000	1	53728457	chr4	53731501	53732000	1721.93	31.2	5.78634	63.6667	250.722	193.806	334.569	418.618	448.306	169.403	396.865	1.22333
TAGLN	ENSG00000149591	117070037	117075503	1	117070037	chr11	117070001	117070500	1042.5	6967.62	-2.74061	51.2639	116.278	88.3194	175.569	210.861	195.958	81.9653	192.609	1.22256
CD109	ENSG00000156535	74405508	74538040	1	74405508	chr6	74414501	74415000	247.01	60.31	2.0341	277.444	172.431	203.056	596.361	407.34	556.097	221.202	517.293	1.2219
OAF	ENSG00000184232	120081475	120101001	1	120081475	chr11	120119001	120119500	1568.91	198.493	2.9826	119.361	133.347	143.361	332.972	249.528	349.042	130.275	305.109	1.22145
SLIT3	ENSG00000184347	168088745	168728133	-1	168728133	chr5	168727001	168727500	71.85	478.737	-2.73617	94.6875	106.569	74.3333	204.111	183.069	245.75	88.7882	208.292	1.22092
MMP7	ENSG00000137673	102391239	102401484	-1	102401484	chr11	102432001	102432500	387.843	27.8167	3.80145	129.764	155.583	197.729	425.625	341.431	369.556	160.478	374.907	1.21904
CA9	ENSG00000107159	35673853	35681156	1	35673853	chr9	35688001	35688500	406.527	31.7233	3.67973	199.264	205.014	202.514	477.847	463.222	500.431	204.76	477.517	1.21761
KIF13B	ENSG00000197892	28924796	29120641	-1	29120641	chr8	29007501	29008000	290.187	58.23	2.31715	132.153	98.7778	0	308.806	207.111	0	73.4097	171.801	1.21555
TPST1	ENSG00000169902	65670186	65885530	1	65670186	chr7	65724501	65725000	2172.88	348.867	2.63886	102.847	117.222	165.125	334.889	302.319	264.278	126.519	295.037	1.21507
PMEPA1	ENSG00000124225	56223448	56286592	-1	56286592	chr20	56270001	56270500	694.497	130.363	2.41343	0	130.681	108.167	0	269.625	265.278	76.0579	177.852	1.21475
ANKRD6	ENSG00000135299	90142889	90343553	1	90142889	chr6	90271001	90271500	632.527	82.3033	2.9421	139.222	97.9722	139.167	318.139	283.444	277.083	123.41	287.515	1.21355
S100P	ENSG00000163993	6694796	6698897	1	6694796	chr4	6691501	6692000	3120.13	31.96	6.6092	0	80.4583	122.59	0	199.833	244.597	63.8854	149.157	1.21051
SCRG1	ENSG00000164106	174309299	174327531	-1	174327531	chr4	174334001	174334500	11772.7	445.787	4.72295	116.194	80.875	135.458	347.688	230.181	193.694	108.468	252.274	1.2102
ATP1B1	ENSG00000143153	169074935	169101960	1	169074935	chr1	169072001	169072500	1569.95	182.03	3.10847	171.569	176.458	157.125	440.431	339.403	401.472	168.329	390.104	1.20773
S100A1	ENSG00000160678	153600402	153604513	1	153600402	chr1	153596501	153597000	986.14	34.7067	4.82851	140.542	113.181	204.278	391.944	264.167	412.799	151.727	351.624	1.20718
TNFAIP8L3	ENSG00000183578	51348801	51397473	-1	51397473	chr15	51368501	51369000	409.187	68.2833	2.58315	116.764	75.5417	171.514	306.042	254.681	283.597	119.153	276.119	1.20564
CA9	ENSG00000107159	35673853	35681156	1	35673853	chr9	35696501	35697000	406.527	31.7233	3.67973	122.653	0	189.819	373.972	0	344.424	101.531	235.075	1.20318
LRP4	ENSG00000134569	46878419	46940193	-1	46940193	chr11	46912001	46912500	297.987	24.5767	3.59989	93.2083	134.861	0	251.375	252.194	0	72.4606	167.931	1.20139
FNDC1	ENSG00000164694	159590429	159693141	1	159590429	chr6	159650501	159651000	234.07	1576.15	-2.7514	121.389	126.333	0	288.667	263.208	0	79.1273	183.162	1.20061
CALD1	ENSG00000122786	134429003	134655479	1	134429003	chr7	134467001	134467500	1129.23	4654.58	-2.04331	171.431	168.625	160.278	512.778	323.375	325.75	166.602	383.72	1.19877
ACAN	ENSG00000157766	89346674	89418585	1	89346674	chr15	89373001	89373500	498.61	55.7067	3.16199	121.646	69.3472	150.417	263.194	204.556	317.833	111.469	256.743	1.19641
TMEM100	ENSG00000166292	53796990	53809482	-1	53809482	chr17	53746501	53747000	351.523	38.16	3.20349	0	78.2083	133.319	0	218.806	241.792	66.8194	154.35	1.19575
GLT25D2	ENSG00000198756	183898796	184006863	-1	184006863	chr1	183997501	183998000	270.927	45.8667	2.56238	142.514	211.528	155.292	432.875	343.375	403.708	169.826	389.632	1.19328
CA5B	ENSG00000169239	15706953	15805747	1	15706953	chrX	15768501	15769000	230.66	49.1933	2.22923	236.597	182.694	277.722	409.299	612.764	611.778	236.778	542.266	1.19205
ARHGAP44	ENSG00000006740	12692829	12894960	1	12692829	chr17	12883501	12884000	908.713	61.8867	3.87612	82.9583	105.139	0	210.792	190.472	0	58.6458	135.227	1.19152
COL7A1	ENSG00000114270	48601506	48632700	-1	48632700	chr3	48656501	48657000	1745.82	153.653	3.50615	98.375	100.278	137.597	277.361	186.972	306.222	109.753	251.938	1.19143
SLC22A17	ENSG00000092096	23815512	23822121	-1	23822121	chr14	23767001	23767500	485.6	108.17	2.16647	112.542	122.208	0	303.375	212.694	0	74.7072	171.848	1.19101
THBS2	ENSG00000186340	169615875	169654139	-1	169654139	chr6	169652501	169653000	283.907	3910.82	-3.78398	0	96.4444	143.097	0	209.056	318.056	76.265	175.38	1.1908
ZBTB16	ENSG00000109906	113930315	114121398	1	113930315	chr11	114129001	114129500	212.7	26.1867	3.02192	43.0972	79.9306	116.472	150.972	186.111	189.792	76.2384	175.303	1.19067
GLT25D2	ENSG00000198756	183898796	184006863	-1	184006863	chr1	183989001	183989500	270.927	45.8667	2.56238	35.0278	47.25	65.2222	131.569	69.2222	98.6111	44.3611	102.377	1.18839
AC114947.1	ENSG00000177453	43192173	43280952	1	43192173	chr5	43154501	43155000	206.1	39.17	2.39552	86.1667	84.6806	0	215.903	140.694	0	52.6123	120.931	1.18542
CRABP2	ENSG00000143320	156669398	156675608	-1	156675608	chr1	156643501	156644000	66.5033	613.433	-3.20541	89.3403	103.597	117.049	212.208	212.222	278.153	100.697	230.045	1.1839
ITGA11	ENSG00000137809	68594050	68724502	-1	68724502	chr15	68591001	68591500	219.82	2075.69	-3.23919	0	99.5556	109.736	0	173.597	277.486	66.1019	151.299	1.18248
NMB	ENSG00000197696	85198360	85201794	-1	85201794	chr15	85148501	85149000	784.66	138.77	2.49937	213.542	234.972	173.882	602.167	387.917	454.847	210.344	478.58	1.18218
CITED2	ENSG00000164442	139693393	139695757	-1	139695757	chr6	139692501	139693000	219.91	1791.2	-3.02594	64.4722	146.972	136.222	345.819	207.347	238.153	113.63	258.625	1.17945
SHC4	ENSG00000185634	49115932	49255641	-1	49255641	chr15	49095501	49096000	748.753	33.5267	4.48111	147.306	116.819	131.181	338.333	275.25	289.819	129.998	295.678	1.17936
SPOCD1	ENSG00000134668	32256023	32281652	-1	32281652	chr1	32263501	32264000	142.423	798.873	-2.48778	0	152.056	155.944	0	349.806	345	100.007	227.502	1.17775
GNG2	ENSG00000186469	52327050	52436517	1	52327050	chr14	52389501	52390000	175.513	41.0667	2.09554	179.667	0	106.583	329.042	0	310.361	92.4144	210.264	1.17733
CAP2	ENSG00000112186	17393447	17558023	1	17393447	chr6	17494001	17494500	103.56	582.46	-2.49169	116.194	176.75	162.5	432.826	318.806	290.083	150.853	342.406	1.17724
SHC4	ENSG00000185634	49115932	49255641	-1	49255641	chr15	49172501	49173000	748.753	33.5267	4.48111	78.8056	101.431	121.639	264.958	190.847	222.042	97.8287	222.319	1.17611
KRT34	ENSG00000131737	39533902	39538655	-1	39538655	chr17	39585001	39585500	31.3467	603.857	-4.26782	117.292	72.2778	108.597	203.222	208.889	255.819	96.5185	219.102	1.17443
RAI14	ENSG00000039560	34656342	34832732	1	34656342	chr5	34803501	34804000	469.533	1883.55	-2.00415	82.5139	100.486	87.7361	240.542	204.069	154.611	87.169	197.796	1.17295
OMD	ENSG00000127083	95176527	95186743	-1	95186743	chr9	95208501	95209000	773.81	37.8467	4.35374	114.361	96.5694	104.042	236.653	295.389	177.194	102.412	232.155	1.17289
STAT1	ENSG00000115415	191829084	191885686	-1	191885686	chr2	191827501	191828000	296.863	1520.37	-2.35655	89.9167	104.458	113.056	226.486	174.778	289	99.7986	226.162	1.17225
ARHGAP44	ENSG00000006740	12692829	12894960	1	12692829	chr17	12919501	12920000	908.713	61.8867	3.87612	0	97.1944	126.347	0	187.458	293.889	70.9421	161.005	1.17113
ITGA11	ENSG00000137809	68594050	68724502	-1	68724502	chr15	68567501	68568000	219.82	2075.69	-3.23919	143.764	0	126.347	401.924	0	194.958	86.9792	197.073	1.1708
RAI14	ENSG00000039560	34656342	34832732	1	34656342	chr5	34804501	34805000	469.533	1883.55	-2.00415	224.069	267.667	145.583	526.146	498.333	445.667	215.75	486.837	1.17037
PRELP	ENSG00000188783	203444956	203460480	1	203444956	chr1	203447501	203448000	444.243	31.17	3.83312	105.5	95.25	162.667	378.764	202.597	241.194	119.005	268.903	1.16935
KIF13B	ENSG00000197892	28924796	29120641	-1	29120641	chr8	29109001	29109500	290.187	58.23	2.31715	117.681	0	165.444	337.194	0	290.556	91.3333	206.637	1.16914
COL10A1	ENSG00000123500	116440086	116479910	-1	116479910	chr6	116449501	116450000	7059.34	38.96	7.5014	221.306	124.681	242.125	500.382	406.139	440.847	198.016	446.436	1.1688
IGFBP2	ENSG00000115457	217497551	217529159	1	217497551	chr2	217567001	217567500	84.83	1339.01	-3.98045	165.285	109.014	222.736	464.903	304.014	362.236	165.406	372.991	1.16829
INSC	ENSG00000188487	15133970	15268754	1	15133970	chr11	15167501	15168000	253.423	28.21	3.16727	234.736	192.569	192.569	606.382	426.306	389.014	209.384	471.315	1.16672
TAGLN	ENSG00000149591	117070037	117075503	1	117070037	chr11	117072501	117073000	1042.5	6967.62	-2.74061	141.028	186.625	162.708	326.806	374.014	410.924	163.007	366.413	1.16365
COL10A1	ENSG00000123500	116440086	116479910	-1	116479910	chr6	116458501	116459000	7059.34	38.96	7.5014	213.333	142.625	200.833	491.347	406.792	369.597	186.66	419.175	1.16287
KIAA1199	ENSG00000103888	81071684	81244117	1	81071684	chr15	81112001	81112500	1147.15	6287.91	-2.45453	167.708	0	106.514	309	0	294.194	88.3264	198.999	1.16283
TIMP4	ENSG00000157150	12194551	12200851	-1	12200851	chr3	12201001	12201500	1033.69	39.6933	4.70276	0	74.375	106.167	0	162.847	210.972	56.0301	126.486	1.16054
ABCA1	ENSG00000165029	107543283	107690518	-1	107690518	chr9	107682001	107682500	2591.13	335.953	2.94725	108.667	106.486	0	268.653	188.708	0	68.0741	153.343	1.15992
THBS1	ENSG00000137801	39873127	39891119	1	39873127	chr15	39921501	39922000	1130.83	12554.3	-3.47272	126.556	123.917	119.979	263.292	169.764	400.236	121.427	272.439	1.15929
MGP	ENSG00000111341	15034115	15038860	-1	15038860	chr12	15006501	15007000	9743.44	281.8	5.11169	60.9167	84.8194	131.861	286.417	160.028	163.528	89.5231	201.095	1.15867
PMEPA1	ENSG00000124225	56223448	56286592	-1	56286592	chr20	56268501	56269000	694.497	130.363	2.41343	62.5	127.694	127.139	242.278	208.583	256.403	103.218	231.521	1.15776
AFAP1	ENSG00000196526	7760441	7941653	-1	7941653	chr4	7779501	7780000	62.5733	297.953	-2.25147	73.2222	109.069	99.2778	202.986	198.583	214.597	90.8356	203.079	1.152
FKBP5	ENSG00000096060	35541362	35696360	-1	35696360	chr6	35644501	35645000	1262.12	82.5933	3.93368	56.8056	95.8194	0	191.486	112.792	0	46.2338	103.951	1.15183
INSC	ENSG00000188487	15133970	15268754	1	15133970	chr11	15128001	15128500	253.423	28.21	3.16727	138.764	128.972	138.153	385.903	238.222	285.569	133.734	297.731	1.14874
RFTN1	ENSG00000131378	16357352	16555533	-1	16555533	chr3	16309001	16309500	267.08	1299.31	-2.28241	70.9306	99.3889	104.431	205.986	201.181	189.681	88.5162	197.061	1.14573
CA9	ENSG00000107159	35673853	35681156	1	35673853	chr9	35697001	35697500	406.527	31.7233	3.67973	78.7639	156.083	80.1111	228.333	180.458	286.847	102.405	227.778	1.14564
PRELP	ENSG00000188783	203444956	203460480	1	203444956	chr1	203434001	203434500	444.243	31.17	3.83312	111.847	117.625	225.903	384.875	269.528	365.444	150.825	334.868	1.14549
TNFAIP8L3	ENSG00000183578	51348801	51397473	-1	51397473	chr15	51389501	51390000	409.187	68.2833	2.58315	129.292	141.375	199.472	432.444	301.431	319.083	155.944	346.138	1.14526
RDH5	ENSG00000135437	56114151	56118489	1	56114151	chr12	56131001	56131500	40.7833	652.143	-3.99914	115.292	183.681	152.722	380.431	323.576	306.903	149.583	331.881	1.14444
EXT1	ENSG00000182197	118806729	119124092	-1	119124092	chr8	119119501	119120000	159.937	1157.19	-2.85505	209.861	159.236	173.486	507.514	400.736	309.292	181.556	402.325	1.14361
FHL2	ENSG00000115641	105974169	106054960	-1	106054960	chr2	106014001	106014500	350.107	3549.63	-3.3418	121.361	109.708	159.889	317.139	261.556	292.236	128.527	284.968	1.1426
MAMDC2	ENSG00000165072	72658497	72841886	1	72658497	chr9	72741001	72741500	182.333	39.9467	2.19043	87.5833	105.556	119.347	310.958	178.139	197.431	101.537	225.005	1.14021
AFAP1	ENSG00000196526	7760441	7941653	-1	7941653	chr4	7784001	7784500	62.5733	297.953	-2.25147	73.5556	81.8472	138.389	225.236	196.681	218.722	95.0278	210.641	1.1401
KIAA1199	ENSG00000103888	81071684	81244117	1	81071684	chr15	81238001	81238500	1147.15	6287.91	-2.45453	116.583	137.653	149.333	352.264	227.361	318.59	132.882	293.955	1.13953
RASL11B	ENSG00000128045	53728457	53733000	1	53728457	chr4	53704501	53705000	1721.93	31.2	5.78634	151.396	197.042	190.722	465.764	370.569	368.069	180.314	397.8	1.13718
OMD	ENSG00000127083	95176527	95186743	-1	95186743	chr9	95141501	95142000	773.81	37.8467	4.35374	0	80.3889	107.764	0	187.958	197.444	58.6667	130.22	1.13699
PAPSS2	ENSG00000198682	89419370	89507462	1	89419370	chr10	89424001	89424500	4166.18	947.093	2.13715	71.9028	74.7639	103.847	216.139	84.0833	232.75	80.0579	177.262	1.13697
TYRO3	ENSG00000092445	41851220	41871536	1	41851220	chr15	41815501	41816000	434.39	68.71	2.6604	68.1528	76.5139	0	155.403	125.917	0	43.4097	96.6366	1.13655
MAMDC2	ENSG00000165072	72658497	72841886	1	72658497	chr9	72777001	72777500	182.333	39.9467	2.19043	119	99.9444	149.222	311.451	205.847	297.444	120.637	266.392	1.13638
C1orf198	ENSG00000119280	230972865	231005335	-1	231005335	chr1	231001501	231002000	187.38	1195.77	-2.67391	191.514	249.069	251.403	608.431	457.542	493.799	235.051	517.269	1.1346
PAMR1	ENSG00000149090	35453370	35551848	-1	35551848	chr11	35532501	35533000	1333.16	70.6467	4.23809	207.639	181.208	0	486.486	374.708	0	127.8	281.744	1.13437
FMOD	ENSG00000122176	203309753	203320617	-1	203320617	chr1	203278001	203278500	1976.71	74.9667	4.72071	139.347	136.819	130	309	284.403	307.375	133.826	294.78	1.13342
FMOD	ENSG00000122176	203309753	203320617	-1	203320617	chr1	203292001	203292500	1976.71	74.9667	4.72071	133.424	72.6528	191.722	334.569	261.208	284.056	130.862	287.886	1.13147
S100A1	ENSG00000160678	153600402	153604513	1	153600402	chr1	153605001	153605500	986.14	34.7067	4.82851	64.8333	70.4722	104.875	142.611	163.056	200.347	76.4965	168.72	1.13095
THBS1	ENSG00000137801	39873127	39891119	1	39873127	chr15	39878001	39878500	1130.83	12554.3	-3.47272	216.958	205.292	131.653	366.458	414.667	452.611	185.6	407.616	1.1308
TPST1	ENSG00000169902	65670186	65885530	1	65670186	chr7	65770001	65770500	2172.88	348.867	2.63886	41.5833	79.4306	0	117.903	108.042	0	35.4468	78.787	1.13036
COL7A1	ENSG00000114270	48601506	48632700	-1	48632700	chr3	48602001	48602500	1745.82	153.653	3.50615	140.278	134.208	162.528	345.306	277.653	344.181	144.438	317.009	1.12867
APOD	ENSG00000189058	195295573	195311076	-1	195311076	chr3	195360501	195361000	12258.4	25.0267	8.93609	65.3611	142.833	84.0278	228.222	226.528	176.028	94.4329	207.593	1.12813
UBASH3B	ENSG00000154127	122526383	122685181	1	122526383	chr11	122644501	122645000	62.3633	359.173	-2.52591	79.1806	131.042	0	241.792	193.542	0	66.4144	146.264	1.12728
PRELP	ENSG00000188783	203444956	203460480	1	203444956	chr1	203418501	203419000	444.243	31.17	3.83312	279.944	245.236	286.778	670.236	451.861	698.486	275.965	603.66	1.12642
GNG2	ENSG00000186469	52327050	52436517	1	52327050	chr14	52289501	52290000	175.513	41.0667	2.09554	0	138.722	145.958	0	286.792	325	91.8565	201.681	1.12613
INSC	ENSG00000188487	15133970	15268754	1	15133970	chr11	15179501	15180000	253.423	28.21	3.16727	246.375	219.361	326.569	685.042	530.028	559.292	269.4	589.209	1.12613
DBC1	ENSG00000078725	121915736	122131745	-1	122131745	chr9	121948001	121948500	49.38	394.77	-2.99901	79.6667	97.4444	118.125	273.347	184.597	179.458	95.544	209.683	1.12581
FAM176A	ENSG00000115363	75696428	75796848	-1	75796848	chr2	75774001	75774500	118.05	577.617	-2.29071	107.431	104.542	160.278	286.389	285.028	246.764	122.053	267.444	1.12534
RAB4B	ENSG00000167578	41277553	41302847	1	41277553	chr19	41281001	41281500	149.703	25.6367	2.54583	0	86.5139	100.681	0	190.583	189.181	58.3426	128.391	1.1246
TPM1	ENSG00000140416	63334831	63364111	1	63334831	chr15	63338501	63339000	959.027	5335.04	-2.47586	93	0	157.278	302.986	0	224.278	79.9745	175.438	1.12362
ANGPTL2	ENSG00000136859	129849611	129885162	-1	129885162	chr9	129829501	129830000	2181.45	223.71	3.28558	127.5	184.222	0	317.889	357.847	0	101.282	221.667	1.12233
SMAD3	ENSG00000166949	67358183	67487533	1	67358183	chr15	67454001	67454500	88.1333	471.267	-2.41878	126.931	0	154.083	298.153	0	303.264	90.6539	198.447	1.12173
FMOD	ENSG00000122176	203309753	203320617	-1	203320617	chr1	203293001	203293500	1976.71	74.9667	4.72071	247.514	162.486	237.681	559.528	479.104	405.347	219.429	478.291	1.12058
DDAH1	ENSG00000153904	85784168	86044046	-1	86044046	chr1	86001001	86001500	178.133	923.22	-2.37372	435.069	191.097	252.306	824.417	587.181	556.014	298.312	649.69	1.12032
ITGA11	ENSG00000137809	68594050	68724502	-1	68724502	chr15	68591501	68592000	219.82	2075.69	-3.23919	159.347	113.972	0	308.139	274.014	0	88.0301	192.523	1.12014
GNG2	ENSG00000186469	52327050	52436517	1	52327050	chr14	52289001	52289500	175.513	41.0667	2.09554	204.236	166.986	0	499.917	311.847	0	121.683	265.396	1.11864
OAF	ENSG00000184232	120081475	120101001	1	120081475	chr11	120086501	120087000	1568.91	198.493	2.9826	56.9306	79.1667	77.2083	156.472	102.069	180.931	67.4398	147.572	1.11825
ZNF385B	ENSG00000144331	180306709	180726232	-1	180726232	chr2	180541001	180541500	214.33	24.3567	3.13745	62.2639	91.3472	137.792	248.597	155.583	219.847	94.1644	205.451	1.11731
COL7A1	ENSG00000114270	48601506	48632700	-1	48632700	chr3	48657001	48657500	1745.82	153.653	3.50615	49.7778	75.2639	127.069	174.632	133.514	220.847	80.5903	175.98	1.11712
ACAN	ENSG00000157766	89346674	89418585	1	89346674	chr15	89376001	89376500	498.61	55.7067	3.16199	232.139	170.528	316.181	582.264	503.333	515.292	244.362	530.873	1.11617
MAMDC2	ENSG00000165072	72658497	72841886	1	72658497	chr9	72877001	72877500	182.333	39.9467	2.19043	145.861	131.986	169.347	414.792	250.667	316.208	148.007	321.993	1.11612
FKBP5	ENSG00000096060	35541362	35696360	-1	35696360	chr6	35568001	35568500	1262.12	82.5933	3.93368	119	0	142.764	368.625	0	183.042	83.9792	183.093	1.11525
APOD	ENSG00000189058	195295573	195311076	-1	195311076	chr3	195308001	195308500	12258.4	25.0267	8.93609	154.361	133.833	144.125	281.431	311.389	354.576	142.817	310.47	1.11486
STC2	ENSG00000113739	172741716	172756506	-1	172756506	chr5	172730001	172730500	820.317	3318.96	-2.01648	79.9167	87.0972	146.764	211.125	195.139	270.75	102.021	222.062	1.11451
A2M	ENSG00000175899	9220260	9268825	-1	9268825	chr12	9269501	9270000	383.017	38.29	3.32237	92.4028	0	86.0833	229.333	0	127.278	55.3287	120.936	1.11419
MT1X	ENSG00000187193	56716336	56718108	1	56716336	chr16	56719001	56719500	10260.3	551.713	4.21701	77.5833	96.6389	144.861	204.451	293.625	191.417	103.845	225.953	1.11413
SHC4	ENSG00000185634	49115932	49255641	-1	49255641	chr15	49217501	49218000	748.753	33.5267	4.48111	91.9583	0	147.792	238.722	0	259.764	76.3501	166.361	1.11349
CRLF1	ENSG00000006016	18704037	18717660	-1	18717660	chr19	18755501	18756000	1380.3	38.9133	5.14857	78.2222	103.014	102.361	199.5	221.514	182.486	91.4838	199.086	1.11335
LRP4	ENSG00000134569	46878419	46940193	-1	46940193	chr11	46935501	46936000	297.987	24.5767	3.59989	195	122.389	195.958	486.764	264.194	375.75	171.262	371.44	1.11241
TSC22D3	ENSG00000157514	106956451	107020572	-1	107020572	chrX	106972001	106972500	842.15	147.243	2.51587	84.6667	177.597	0	336.375	215	0	84.1597	182.995	1.11143
ARHGEF19	ENSG00000142632	16524349	16539140	-1	16539140	chr1	16529501	16530000	1396.33	126.67	3.46249	123.292	137.986	133.208	419.125	202.403	238.5	129.704	281.343	1.11115
SMOC2	ENSG00000112562	168841831	169073984	1	168841831	chr6	169111501	169112000	361.583	51.66	2.80721	57.1528	189.306	0	235.819	277.125	0	78.6806	170.863	1.10896
FKBP5	ENSG00000096060	35541362	35696360	-1	35696360	chr6	35571001	35571500	1262.12	82.5933	3.93368	168.778	86.8611	181.694	368.069	273.417	312.986	144.544	312.83	1.10853
MAMDC2	ENSG00000165072	72658497	72841886	1	72658497	chr9	72663501	72664000	182.333	39.9467	2.19043	96.6389	88.6667	131.944	254.222	234.75	193	103.192	223.59	1.10805
SP7	ENSG00000170374	53720362	53739099	-1	53739099	chr12	53720001	53720500	315.503	24.6467	3.67819	82.4722	83.1667	102.444	189.542	206.181	168.833	86.2454	187.058	1.10803
ZNF385B	ENSG00000144331	180306709	180726232	-1	180726232	chr2	180408501	180409000	214.33	24.3567	3.13745	123.333	0	157.208	301.514	0	292.514	90.4884	196.185	1.10789
HS3ST3A1	ENSG00000153976	13399006	13505244	-1	13505244	chr17	13461501	13462000	714.433	148.62	2.26517	73.375	79.7639	82.5417	217.806	136.514	131.375	74.9815	162.403	1.10471
IBSP	ENSG00000029559	88720733	88733074	1	88720733	chr4	88760001	88760500	179.637	30.58	2.55442	202.764	250.694	298.681	613.417	433.194	614.319	255.85	551.367	1.1047
COL7A1	ENSG00000114270	48601506	48632700	-1	48632700	chr3	48631501	48632000	1745.82	153.653	3.50615	0	108.014	108.889	0	233.181	209.653	68.7037	148.632	1.10211
COL7A1	ENSG00000114270	48601506	48632700	-1	48632700	chr3	48602501	48603000	1745.82	153.653	3.50615	67.3472	98.6389	160.625	226.306	253.375	221.333	106.431	229.535	1.10158
ITGA11	ENSG00000137809	68594050	68724502	-1	68724502	chr15	68633501	68634000	219.82	2075.69	-3.23919	253.861	223.069	264.083	633.861	455.222	543.34	251.919	541.736	1.10158
MAMDC2	ENSG00000165072	72658497	72841886	1	72658497	chr9	72661501	72662000	182.333	39.9467	2.19043	129.611	92.2361	135.125	292.639	205.694	271.208	116.76	251.641	1.10123
FZD8	ENSG00000177283	35927177	35930362	-1	35930362	chr10	35925501	35926000	463.55	79.8567	2.53724	98.9583	101.806	0	209.5	195.319	0	63.1088	136.388	1.09966
TNFAIP8L3	ENSG00000183578	51348801	51397473	-1	51397473	chr15	51344501	51345000	409.187	68.2833	2.58315	126.431	122.153	163.083	344.375	229.403	316.236	135.76	291.245	1.09553
C10orf81	ENSG00000148735	115511213	115543188	1	115511213	chr10	115491001	115491500	133.693	27.87	2.26214	66.25	97.6111	0	174.472	142.931	0	50.1597	108.197	1.09385
OMD	ENSG00000127083	95176527	95186743	-1	95186743	chr9	95188501	95189000	773.81	37.8467	4.35374	66.75	121.972	140.458	268.069	196.042	236.583	107.31	229.426	1.08913
ANGPTL2	ENSG00000136859	129849611	129885162	-1	129885162	chr9	129905001	129905500	2181.45	223.71	3.28558	169.736	78.6944	136.181	311.889	208.292	305.069	126.315	269.803	1.08884
OAF	ENSG00000184232	120081475	120101001	1	120081475	chr11	120086001	120086500	1568.91	198.493	2.9826	91.7639	89.7639	138.188	233.889	191.333	252.986	104.052	222.421	1.08866
GLDN	ENSG00000186417	51633877	51700210	1	51633877	chr15	51641501	51642000	109.687	24.0033	2.19208	89.8611	82.5	152.958	298.181	171.208	221.681	105.968	226.398	1.08805
MYL9	ENSG00000101335	35169887	35178228	1	35169887	chr20	35170501	35171000	168.62	977.447	-2.53524	0	131.347	76.875	0	203.306	215.264	65.7315	140.843	1.08785
PCOLCE2	ENSG00000163710	142534764	142608045	-1	142608045	chr3	142581501	142582000	4619.81	320.45	3.84966	79.8403	84.7083	119.528	197.458	149.306	246.222	91.6354	195.856	1.08751
SCRG1	ENSG00000164106	174309299	174327531	-1	174327531	chr4	174336501	174337000	11772.7	445.787	4.72295	146.333	0	166.972	344.597	0	317.931	101.84	217.434	1.08679
PGF	ENSG00000119630	75408540	75422291	-1	75422291	chr14	75417001	75417500	233.243	51.9233	2.16738	56.6528	83.7083	72.0556	165.667	154.097	107.306	67.1343	143.623	1.08584
MAMDC2	ENSG00000165072	72658497	72841886	1	72658497	chr9	72620501	72621000	182.333	39.9467	2.19043	88.25	112.875	112.056	217.875	200.292	243.375	101.806	217.111	1.08515
SHC4	ENSG00000185634	49115932	49255641	-1	49255641	chr15	49094501	49095000	748.753	33.5267	4.48111	168.875	0	157.903	373	0	320	106.494	226.972	1.0846
GAS6	ENSG00000183087	114523524	114567046	-1	114567046	chr13	114543001	114543500	452.77	2950.26	-2.70399	155.458	228.167	194.028	268.944	443.535	535.625	194.177	412.605	1.08347
SLAMF9	ENSG00000162723	159921282	159924044	-1	159924044	chr1	159959501	159960000	160.303	31.48	2.3483	108.694	0	110.917	220.167	0	222.417	69.6435	148.558	1.08207
KCNK2	ENSG00000082482	215179118	215410436	1	215179118	chr1	215306001	215306500	64.2367	267.203	-2.05647	143.556	131.431	0	316.299	253.042	0	88.581	188.557	1.08136
CA9	ENSG00000107159	35673853	35681156	1	35673853	chr9	35730001	35730500	406.527	31.7233	3.67973	0	219.667	243.986	0	436.986	557.542	153.689	326.292	1.08121
RASL11B	ENSG00000128045	53728457	53733000	1	53728457	chr4	53781001	53781500	1721.93	31.2	5.78634	0	113.806	125.847	0	232.583	253.514	76.3079	162.525	1.08083
KIAA1199	ENSG00000103888	81071684	81244117	1	81071684	chr15	81117501	81118000	1147.15	6287.91	-2.45453	181.25	188.653	186.264	486.569	344.708	365.264	186.426	395.172	1.07981
CRIM1	ENSG00000150938	36583069	36778278	1	36583069	chr2	36585501	36586000	106.34	471.44	-2.14839	86.6111	117.611	0	215.819	190.472	0	64.2894	136.882	1.07851
COL7A1	ENSG00000114270	48601506	48632700	-1	48632700	chr3	48671501	48672000	1745.82	153.653	3.50615	172.542	179.014	180.819	475.431	304.806	361.139	177.919	376.626	1.07765
SLAMF9	ENSG00000162723	159921282	159924044	-1	159924044	chr1	159908001	159908500	160.303	31.48	2.3483	78.0556	106.431	102.667	171.236	195.806	228.653	92.7222	196.699	1.07684
FKBP5	ENSG00000096060	35541362	35696360	-1	35696360	chr6	35693501	35694000	1262.12	82.5933	3.93368	230.292	151.778	234.819	393.597	490.653	444.903	208.318	440.081	1.07535
STAT1	ENSG00000115415	191829084	191885686	-1	191885686	chr2	191837501	191838000	296.863	1520.37	-2.35655	104.111	143.208	212.417	374.806	255.931	351.056	152.331	322.037	1.07505
THBS2	ENSG00000186340	169615875	169654139	-1	169654139	chr6	169651001	169651500	283.907	3910.82	-3.78398	139.458	143.042	173	365.25	240.389	366.778	150.873	318.856	1.07456
ACAN	ENSG00000157766	89346674	89418585	1	89346674	chr15	89343001	89343500	498.61	55.7067	3.16199	173.681	0	139.236	383.812	0	271.194	101.708	215.096	1.07312
INSC	ENSG00000188487	15133970	15268754	1	15133970	chr11	15140501	15141000	253.423	28.21	3.16727	257.097	204.639	209.306	443.965	431.431	573.736	227.787	479.91	1.07176
TPST1	ENSG00000169902	65670186	65885530	1	65670186	chr7	65712501	65713000	2172.88	348.867	2.63886	82.5139	111.639	0	194.819	186.264	0	60.8148	128.836	1.07066
PAPSS2	ENSG00000198682	89419370	89507462	1	89419370	chr10	89480501	89481000	4166.18	947.093	2.13715	0	84.0139	100.319	0	161.278	197.139	57.3657	121.53	1.06994
ZBTB16	ENSG00000109906	113930315	114121398	1	113930315	chr11	114031001	114031500	212.7	26.1867	3.02192	254.625	191.403	196.056	486.236	390.049	504.271	217.44	457.225	1.06882
COL7A1	ENSG00000114270	48601506	48632700	-1	48632700	chr3	48604001	48604500	1745.82	153.653	3.50615	76.9028	125.514	110.722	206.319	204.903	241.958	101.796	214.546	1.06821
HS3ST3A1	ENSG00000153976	13399006	13505244	-1	13505244	chr17	13460001	13460500	714.433	148.62	2.26517	134.861	143.903	133.347	321.778	256.806	295.264	135.896	285.938	1.06766
MAMDC2	ENSG00000165072	72658497	72841886	1	72658497	chr9	72843501	72844000	182.333	39.9467	2.19043	151	127.083	129.458	296.069	211.778	355.708	134.288	282.512	1.06737
ACAN	ENSG00000157766	89346674	89418585	1	89346674	chr15	89343501	89344000	498.61	55.7067	3.16199	259.347	94.8333	186.917	462.486	267.444	421.972	181.009	380.376	1.0672
DBNDD1	ENSG00000003249	90071273	90086526	-1	90086526	chr16	90087501	90088000	552.753	50.81	3.44345	183.361	162.236	164.486	466.896	285.194	333.708	170.09	357.455	1.06703
CXCL13	ENSG00000156234	78432907	78532988	1	78432907	chr4	78502501	78503000	115.25	27.2133	2.08238	189.653	124.139	0	353.75	299.389	0	102.025	214.537	1.06493
ACAN	ENSG00000157766	89346674	89418585	1	89346674	chr15	89354001	89354500	498.61	55.7067	3.16199	156.986	141.167	141.514	378.639	277.569	275.542	145.373	305.182	1.06474
SLC22A17	ENSG00000092096	23815512	23822121	-1	23822121	chr14	23831501	23832000	485.6	108.17	2.16647	209.125	155.764	180.847	434.556	310.458	415.125	182.692	383.127	1.06429
ITGA11	ENSG00000137809	68594050	68724502	-1	68724502	chr15	68634001	68634500	219.82	2075.69	-3.23919	225.556	282.347	206.931	550.083	448.306	537.493	243.002	509.228	1.06425
HS3ST3A1	ENSG00000153976	13399006	13505244	-1	13505244	chr17	13496501	13497000	714.433	148.62	2.26517	121.306	102.028	0	276.903	167.708	0	70.875	149.218	1.06349
SVEP1	ENSG00000165124	113127531	113342160	-1	113342160	chr9	113225501	113226000	83.9333	506.17	-2.59231	154.403	79.9167	145.542	246.847	283.417	270.056	124.692	261.644	1.06321
EFNB2	ENSG00000125266	107142093	107187462	-1	107187462	chr13	107151001	107151500	72.6067	460.333	-2.6645	165.542	123.639	121.583	306.681	200.097	360.375	135.44	283.747	1.06141
ACAN	ENSG00000157766	89346674	89418585	1	89346674	chr15	89356001	89356500	498.61	55.7067	3.16199	118.764	158.972	126.597	314.792	245.319	292.819	133.181	278.914	1.06081
RFTN1	ENSG00000131378	16357352	16555533	-1	16555533	chr3	16308001	16308500	267.08	1299.31	-2.28241	72.9167	83.7778	138.125	180.417	157.319	268.514	95.3704	199.951	1.06018
ITGB2	ENSG00000160255	46305868	46351904	-1	46351904	chr21	46291501	46292000	61.4667	371.227	-2.59442	0	206.597	209.819	0	421.757	456.083	137.36	287.237	1.05883
ZBTB16	ENSG00000109906	113930315	114121398	1	113930315	chr11	114003001	114003500	212.7	26.1867	3.02192	317.833	236.903	315.014	733.639	528.694	597	295.375	616.269	1.05847
CA5B	ENSG00000169239	15706953	15805747	1	15706953	chrX	15768001	15768500	230.66	49.1933	2.22923	249.208	75.0833	201.806	283.653	373.528	453.181	175.688	365.884	1.05413
OMD	ENSG00000127083	95176527	95186743	-1	95186743	chr9	95184501	95185000	773.81	37.8467	4.35374	107.611	90.0833	128.611	246.847	233.139	196.292	106.329	221.834	1.05394
ARHGAP44	ENSG00000006740	12692829	12894960	1	12692829	chr17	12892501	12893000	908.713	61.8867	3.87612	209.917	155.347	169.111	468.236	256.361	402.208	178.588	371.47	1.05243
TPST1	ENSG00000169902	65670186	65885530	1	65670186	chr7	65760501	65761000	2172.88	348.867	2.63886	178.444	0	206.417	487.306	0	316.75	126.396	262.907	1.05071
HS3ST3A1	ENSG00000153976	13399006	13505244	-1	13505244	chr17	13461001	13461500	714.433	148.62	2.26517	169.542	164.111	119.306	381.958	275.569	293.167	150.006	311.589	1.04966
FGFR3	ENSG00000068078	1795034	1810599	1	1795034	chr4	1765501	1766000	1781.87	45.39	5.29487	0	172.361	143.736	0	319.681	330.528	102.808	213.662	1.04815
ZBTB16	ENSG00000109906	113930315	114121398	1	113930315	chr11	114033001	114033500	212.7	26.1867	3.02192	219.389	302.431	205.069	547.083	483.979	513.181	247.201	512.141	1.04784
DDAH1	ENSG00000153904	85784168	86044046	-1	86044046	chr1	85746001	85746500	178.133	923.22	-2.37372	131.312	131.583	96.2083	300	188.847	257.125	117.513	243.947	1.04743
SMAD3	ENSG00000166949	67358183	67487533	1	67358183	chr15	67453501	67454000	88.1333	471.267	-2.41878	71.5694	115	155.875	263.417	178.944	266.736	111.808	232.104	1.04711
GNG2	ENSG00000186469	52327050	52436517	1	52327050	chr14	52320001	52320500	175.513	41.0667	2.09554	139.5	106.986	113.611	247.194	192.333	308.361	117.853	244.542	1.04679
THBS2	ENSG00000186340	169615875	169654139	-1	169654139	chr6	169651501	169652000	283.907	3910.82	-3.78398	102.792	96.3611	108.986	224.278	168.111	238.639	100.06	207.684	1.04611
RASD1	ENSG00000108551	17397751	17399707	-1	17399707	chr17	17420001	17420500	819.923	96.09	3.09303	0	149.139	149.25	0	284.708	322.931	96.5972	200.37	1.04494
TPST1	ENSG00000169902	65670186	65885530	1	65670186	chr7	65774501	65775000	2172.88	348.867	2.63886	84.8056	0	77.5	192.694	0	110.049	49.6933	103.459	1.04308
SPP1	ENSG00000118785	88896802	88904562	1	88896802	chr4	88930001	88930500	679.777	31.6533	4.42463	116.653	104.708	144.458	316.403	257.569	184.681	119.829	247.925	1.04275
HSD11B1	ENSG00000117594	209859510	209908295	1	209859510	chr1	209825501	209826000	585.743	33.5933	4.12402	45.2639	88.8056	126.167	193.708	168.944	157.153	83.5	173.012	1.04216
IGFBP2	ENSG00000115457	217497551	217529159	1	217497551	chr2	217499501	217500000	84.83	1339.01	-3.98045	111.097	144.667	0	321.611	187.75	0	81.9201	169.75	1.04209
ZNF385B	ENSG00000144331	180306709	180726232	-1	180726232	chr2	180520001	180520500	214.33	24.3567	3.13745	92.5417	72.3056	112.014	216.306	143.403	196.792	89.2477	184.627	1.04045
FABP5	ENSG00000164687	82192598	82197012	1	82192598	chr8	82194001	82194500	592.323	59.7	3.31058	106.764	121.556	118.694	242.583	216.667	254.917	113.384	233.726	1.03709
GRAMD2	ENSG00000175318	72452148	72490136	-1	72490136	chr15	72527001	72527500	124.583	25.47	2.29024	107.389	69.875	95.2917	206.903	160.306	178.236	87.7755	181.153	1.03692
FNDC1	ENSG00000164694	159590429	159693141	1	159590429	chr6	159591501	159592000	234.07	1576.15	-2.7514	213.375	121.042	162.389	407.167	273.958	351.889	165.331	339.446	1.03337
COL10A1	ENSG00000123500	116440086	116479910	-1	116479910	chr6	116448501	116449000	7059.34	38.96	7.5014	72.1944	89.2639	128.271	228.306	148.931	204.944	93.6169	192.534	1.03241
INSC	ENSG00000188487	15133970	15268754	1	15133970	chr11	15178501	15179000	253.423	28.21	3.16727	167.361	181.139	220	468.236	309.806	406.819	190.889	391.355	1.03189
TGM2	ENSG00000198959	36756863	36794980	-1	36794980	chr20	36786001	36786500	87.3033	366.96	-2.07151	145.181	151.778	165.625	350.111	226.014	383.028	153.299	314.41	1.0315
HS3ST3A1	ENSG00000153976	13399006	13505244	-1	13505244	chr17	13466001	13466500	714.433	148.62	2.26517	118.972	156.472	116.153	404.792	197.736	205.486	128.73	264.149	1.03129
PAPSS2	ENSG00000198682	89419370	89507462	1	89419370	chr10	89430501	89431000	4166.18	947.093	2.13715	198.889	139.889	108.25	358.194	270.903	297	147.956	303.266	1.03045
GLT25D2	ENSG00000198756	183898796	184006863	-1	184006863	chr1	183926501	183927000	270.927	45.8667	2.56238	99.6944	130.333	0	292.944	155.181	0	73.1065	150.369	1.0304
LEF1	ENSG00000138795	108968701	109090112	-1	109090112	chr4	108919501	108920000	377.78	32.1567	3.55436	159.347	144.056	167.931	338.028	290.986	348.167	156.387	320.457	1.03031
SLC35F2	ENSG00000110660	107661717	107799019	-1	107799019	chr11	107712001	107712500	302.757	42.7067	2.82563	99.9028	101.736	0	205.931	179.708	0	63.3889	130.3	1.02798
RFTN2	ENSG00000162944	198435524	198540769	-1	198540769	chr2	198537501	198538000	560.93	98.6233	2.50782	99.8333	128.931	115.458	298.819	151.292	252.764	112.421	230.147	1.02712
INSC	ENSG00000188487	15133970	15268754	1	15133970	chr11	15219001	15219500	253.423	28.21	3.16727	192.389	115.25	153.5	330.194	286.472	336.528	152.8	312.392	1.02692
C1QTNF3	ENSG00000082196	33987279	34124633	-1	34124633	chr5	34043001	34043500	152.91	31.7767	2.26664	164.958	150.486	128.722	380.222	228.972	308.486	146.94	300.407	1.0267
ALDOC	ENSG00000109107	26900133	26903952	-1	26903952	chr17	26903001	26903500	1552.73	354.16	2.13234	85.4167	101.681	119.306	205.028	161.222	251.611	99.4421	203.597	1.02642
PMEPA1	ENSG00000124225	56223448	56286592	-1	56286592	chr20	56280001	56280500	694.497	130.363	2.41343	0	127.375	135.667	0	230.083	288.875	84.4468	172.741	1.02384
MMP28	ENSG00000129270	34092876	34122640	-1	34122640	chr17	34100001	34100500	153.007	37.7167	2.02032	89.9583	149.778	146.694	307.014	210.5	273.861	126.965	258.648	1.02081
THBS1	ENSG00000137801	39873127	39891119	1	39873127	chr15	39878501	39879000	1130.83	12554.3	-3.47272	158.611	162.097	172.431	385.528	296.361	334.722	164.019	333.747	1.02044
GRAMD2	ENSG00000175318	72452148	72490136	-1	72490136	chr15	72514001	72514500	124.583	25.47	2.29024	145.903	0	142.611	288.472	0	285.153	93.1921	189.907	1.01919
TNFRSF11B	ENSG00000164761	119935796	119964439	-1	119964439	chr8	119948001	119948500	112.447	992.96	-3.14249	171.958	117.375	215.708	360.514	281.944	397.806	168.292	341.977	1.0186
DPT	ENSG00000143196	168664697	168698502	-1	168698502	chr1	168721501	168722000	205.933	30.36	2.76193	103.556	157.139	169.917	366.139	226	291.653	142.243	289.19	1.01853
TUFT1	ENSG00000143367	151512781	151556059	1	151512781	chr1	151588501	151589000	84.0333	433.203	-2.36601	180.028	129.694	155.917	343.556	271.194	342.528	154.403	313.788	1.01837
COL7A1	ENSG00000114270	48601506	48632700	-1	48632700	chr3	48635001	48635500	1745.82	153.653	3.50615	0	71.2222	154.375	0	192.708	241.875	71.603	146.005	1.01776
MMP7	ENSG00000137673	102391239	102401484	-1	102401484	chr11	102389001	102389500	387.843	27.8167	3.80145	127.153	176.014	170.042	360.375	260.292	350.875	157.06	318.493	1.01531
LRP4	ENSG00000134569	46878419	46940193	-1	46940193	chr11	46934001	46934500	297.987	24.5767	3.59989	0	139.583	135.278	0	266	275.097	88.544	179.831	1.01397
SHC4	ENSG00000185634	49115932	49255641	-1	49255641	chr15	49221001	49221500	748.753	33.5267	4.48111	208.125	0	150.736	352.931	0	374.958	117.435	238.16	1.01388
PRSS23	ENSG00000150687	86502101	86663886	1	86502101	chr11	86643501	86644000	207.717	1376.08	-2.72787	100.5	103.403	119.194	295.486	165.125	188.611	105.2	213.321	1.01298
KIAA1199	ENSG00000103888	81071684	81244117	1	81071684	chr15	81022501	81023000	1147.15	6287.91	-2.45453	103.319	112.542	162.25	214.236	214.889	338.069	124.074	250.882	1.00996
GNG2	ENSG00000186469	52327050	52436517	1	52327050	chr14	52356501	52357000	175.513	41.0667	2.09554	150.792	110.792	123.014	408.021	174.514	198.583	126.308	255.27	1.00934
FKBP5	ENSG00000096060	35541362	35696360	-1	35696360	chr6	35644001	35644500	1262.12	82.5933	3.93368	117.778	0	123.986	227.097	0	238.472	77.0208	155.956	1.00843
TMEM100	ENSG00000166292	53796990	53809482	-1	53809482	chr17	53810001	53810500	351.523	38.16	3.20349	218.681	0	184.958	477.472	0	343.278	132.921	268.336	1.00802
CHI3L2	ENSG00000064886	111743393	111786062	1	111743393	chr1	111770001	111770500	167.113	25.3733	2.71944	163.333	181.278	240.417	558.875	269.778	372.181	196.892	396.587	1.00655
GRAMD2	ENSG00000175318	72452148	72490136	-1	72490136	chr15	72433501	72434000	124.583	25.47	2.29024	146.944	162.125	107.806	276.049	269.431	302.056	137.516	277.212	1.00613
RASL11B	ENSG00000128045	53728457	53733000	1	53728457	chr4	53774001	53774500	1721.93	31.2	5.78634	210.472	123.965	84.8611	290.917	223.125	337.403	138.353	278.419	1.00369
FGFR3	ENSG00000068078	1795034	1810599	1	1795034	chr4	1853501	1854000	1781.87	45.39	5.29487	137.931	151.576	0	313.056	256.042	0	93.5428	188.486	1.00305
MAMDC2	ENSG00000165072	72658497	72841886	1	72658497	chr9	72774501	72775000	182.333	39.9467	2.19043	116.792	117.403	0	269.986	177.986	0	74.522	150.319	1.00263
TIMP4	ENSG00000157150	12194551	12200851	-1	12200851	chr3	12217001	12217500	1033.69	39.6933	4.70276	161.403	187.75	127.431	378.208	266.181	325.417	158.204	317.909	1.00227
FMOD	ENSG00000122176	203309753	203320617	-1	203320617	chr1	203277001	203277500	1976.71	74.9667	4.72071	169.514	214.583	174.819	489.542	251.875	398.917	187.447	376.304	1.00157
SRPX	ENSG00000101955	38008589	38080696	-1	38080696	chrX	38073001	38073500	7484.86	668.797	3.48434	77.6806	98.7083	137.361	249.042	171.917	202.389	102.009	205.241	1.00156
ID1	ENSG00000125968	30193086	30194318	1	30193086	chr20	30157001	30157500	1537.04	186.543	3.04257	190.25	192.222	174.139	328.708	355.222	451.521	186.607	374.492	1.00107
MMP28	ENSG00000129270	34092876	34122640	-1	34122640	chr17	34112001	34112500	153.007	37.7167	2.02032	243.25	143.708	0	446.375	335.139	0	127.148	255.398	1.00057
ACAN	ENSG00000157766	89346674	89418585	1	89346674	chr15	89345501	89346000	498.61	55.7067	3.16199	0	151.778	149.611	0	282.736	311.319	97.6574	196.192	0.999103
SMAD3	ENSG00000166949	67358183	67487533	1	67358183	chr15	67360001	67360500	88.1333	471.267	-2.41878	183.181	226.861	170.292	565.097	301.75	317.278	195.183	391.105	0.99904
SLC13A5	ENSG00000141485	6588032	6616740	-1	6616740	chr17	6581001	6581500	375.49	25.73	3.86725	142.708	138.472	191.292	270.403	344.347	342.931	156.794	313.941	0.997039
IBSP	ENSG00000029559	88720733	88733074	1	88720733	chr4	88721001	88721500	179.637	30.58	2.55442	58.8333	102.861	161.097	203.375	239.167	198.25	105.081	210.692	0.996801
FOXO1	ENSG00000150907	41129817	41240734	-1	41240734	chr13	41138001	41138500	1166.24	108.597	3.42481	154.833	137.597	111.778	377.625	202.847	233.667	133.125	266.201	0.994349
FHL1	ENSG00000022267	135229559	135293518	1	135229559	chrX	135279501	135280000	175.417	1180.9	-2.75103	131.264	105.681	0	188.708	261.75	0	75.3958	151.095	0.993406
KCTD20	ENSG00000112078	36410544	36458920	1	36410544	chr6	36472501	36473000	224.633	932.313	-2.05324	128.5	136.542	0	326.306	185.639	0	85.1736	170.545	0.99327
PITPNC1	ENSG00000154217	65373924	65689645	1	65373924	chr17	65555001	65555500	160.883	38.48	2.06383	69.6389	105.056	166.528	277.528	179.944	220.986	111.41	222.497	0.991486
CNTNAP1	ENSG00000108797	40834632	40852010	1	40834632	chr17	40828001	40828500	61.8567	296.05	-2.25884	0	101.486	59.3333	0	164.222	123.514	49.125	98.6343	0.991112
MAMDC2	ENSG00000165072	72658497	72841886	1	72658497	chr9	72876001	72876500	182.333	39.9467	2.19043	191.167	109.785	234.194	470.208	266.889	344.375	178.887	355.916	0.988497
SLC22A17	ENSG00000092096	23815512	23822121	-1	23822121	chr14	23832501	23833000	485.6	108.17	2.16647	129.069	125.424	167.167	317.806	233.667	295.792	139.189	277.123	0.988352
TUFT1	ENSG00000143367	151512781	151556059	1	151512781	chr1	151592501	151593000	84.0333	433.203	-2.36601	125.486	117.5	159.958	328.639	196.819	281.778	132.683	263.919	0.98673
FGFR3	ENSG00000068078	1795034	1810599	1	1795034	chr4	1789501	1790000	1781.87	45.39	5.29487	74.5556	109.264	134.347	160.958	219.431	245.75	103.519	206.113	0.986662
ALPK2	ENSG00000198796	56148479	56296189	-1	56296189	chr18	56160501	56161000	137.783	1883.94	-3.77328	153.431	182.819	166.708	264.944	390.222	358.076	167.528	332.638	0.985296
RDH5	ENSG00000135437	56114151	56118489	1	56114151	chr12	56139001	56139500	40.7833	652.143	-3.99914	135.653	102.139	154.292	265.181	249.417	269.222	128.898	256.144	0.985193
FKBP5	ENSG00000096060	35541362	35696360	-1	35696360	chr6	35696001	35696500	1262.12	82.5933	3.93368	234.542	321.444	243.812	512.625	481.75	631.611	271.911	539.057	0.984681
PPP1R14C	ENSG00000198729	150464212	150571493	1	150464212	chr6	150463001	150463500	295.55	32.3533	3.19142	154.472	0	125.014	315.903	0	223.611	90.1481	179.341	0.984446
MAMDC2	ENSG00000165072	72658497	72841886	1	72658497	chr9	72775001	72775500	182.333	39.9467	2.19043	222.597	115.514	242.972	387.667	337.792	448.403	195.433	387.601	0.984252
PMEPA1	ENSG00000124225	56223448	56286592	-1	56286592	chr20	56294001	56294500	694.497	130.363	2.41343	94.2917	145.208	0	266.514	186.014	0	76.2361	151.787	0.984175
SOCS2	ENSG00000120833	93963590	93977263	1	93963590	chr12	93972501	93973000	591.377	72.3533	3.03095	61.1944	65.0833	87.7361	107	122.611	170.208	67.6759	134.799	0.983592
KIAA1199	ENSG00000103888	81071684	81244117	1	81071684	chr15	81249001	81249500	1147.15	6287.91	-2.45453	127.306	161.569	210.681	372.181	300.611	332.097	166.324	329.837	0.983475
HEY1	ENSG00000164683	80676245	80680098	-1	80680098	chr8	80678001	80678500	410.807	30.7967	3.73761	63.6806	115.403	129.528	211.014	190.347	201.75	100.208	198.972	0.982472
ARHGEF19	ENSG00000142632	16524349	16539140	-1	16539140	chr1	16532001	16532500	1396.33	126.67	3.46249	133.722	161.333	113.694	296.25	253.972	266.944	134.722	267.14	0.98233
HSD11B1	ENSG00000117594	209859510	209908295	1	209859510	chr1	209941501	209942000	585.743	33.5933	4.12402	148.792	80.6944	143.833	337.222	201.611	203.319	122.389	242.657	0.981642
GLDN	ENSG00000186417	51633877	51700210	1	51633877	chr15	51634501	51635000	109.687	24.0033	2.19208	106.597	120.139	0	190.972	234.556	0	71.9907	143.12	0.981489
DLX5	ENSG00000105880	96649704	96654409	-1	96654409	chr7	96636501	96637000	1616.5	306.813	2.39744	0	154.417	107.236	0	242.458	257.111	83.9514	166.69	0.981086
KIF13B	ENSG00000197892	28924796	29120641	-1	29120641	chr8	29058001	29058500	290.187	58.23	2.31715	170.583	108.292	220.181	444.694	239.083	318.111	166.145	328.667	0.979911
SRPX	ENSG00000101955	38008589	38080696	-1	38080696	chrX	38072501	38073000	7484.86	668.797	3.48434	72.6111	80.4583	0	175.431	92.9583	0	46.4178	92.4699	0.979073
SMOC2	ENSG00000112562	168841831	169073984	1	168841831	chr6	168818501	168819000	361.583	51.66	2.80721	141.264	199.458	92.3889	320.417	375.583	168.458	143.093	282.829	0.978024
S100P	ENSG00000163993	6694796	6698897	1	6694796	chr4	6678001	6678500	3120.13	31.96	6.6092	95.2917	155.417	162.208	299.778	269.75	253.347	136.19	269.015	0.976866
H19	ENSG00000130600	2016406	2022700	-1	2022700	chr11	1990001	1990500	386.76	91.5233	2.07923	0	105.667	166.931	0	168.194	353.208	87.787	173.539	0.975131
SMAD3	ENSG00000166949	67358183	67487533	1	67358183	chr15	67359501	67360000	88.1333	471.267	-2.41878	138.889	130.097	150.236	321.333	288.028	224.833	138.322	272.748	0.974426
ALPK2	ENSG00000198796	56148479	56296189	-1	56296189	chr18	56244501	56245000	137.783	1883.94	-3.77328	135.319	110.542	138.5	351.569	240.542	169.417	126.231	248.94	0.974128
TSC22D3	ENSG00000157514	106956451	107020572	-1	107020572	chrX	106986001	106986500	842.15	147.243	2.51587	62.5972	37.3194	98.3056	140	67.9306	155.181	62.2083	123.111	0.973446
TSC22D3	ENSG00000157514	106956451	107020572	-1	107020572	chrX	106916501	106917000	842.15	147.243	2.51587	228.194	131.125	233.639	398.875	343.5	447.299	199.766	392.939	0.972455
ANKRD6	ENSG00000135299	90142889	90343553	1	90142889	chr6	90274001	90274500	632.527	82.3033	2.9421	67.7917	125.861	110.806	264.347	159.431	165.472	98.7801	194.718	0.97195
CXCL12	ENSG00000107562	44793038	44881941	-1	44881941	chr10	44879501	44880000	87.9033	2734.27	-4.95909	0	77.9306	97.4306	0	173.903	140.944	54.2917	107.377	0.970929
SLIT3	ENSG00000184347	168088745	168728133	-1	168728133	chr5	168624001	168624500	71.85	478.737	-2.73617	177.417	84.1528	0	333.069	161.833	0	83.923	165.245	0.969081
SERPINA3	ENSG00000196136	95078634	95090397	1	95078634	chr14	95079001	95079500	3536.34	76.2867	5.53468	167.403	0	183.861	316.833	0	371.764	114.833	225.69	0.968669
DIO2	ENSG00000211448	80663870	80682502	-1	80682502	chr14	80677001	80677500	236.28	32.6433	2.85564	0	109.472	115.875	0	196.514	222.222	71.5174	140.897	0.968446
MT1F	ENSG00000198417	56691855	56693214	1	56691855	chr16	56642501	56643000	277.9	68.14	2.02799	103.778	127.639	150.278	273.014	214.097	265.806	125.333	246.163	0.968229
EXT1	ENSG00000182197	118806729	119124092	-1	119124092	chr8	118849001	118849500	159.937	1157.19	-2.85505	266.347	211.778	225.903	588.222	396.549	429.319	239.197	468.601	0.967218
INSC	ENSG00000188487	15133970	15268754	1	15133970	chr11	15217501	15218000	253.423	28.21	3.16727	114.278	75.8889	89.375	228.986	164.194	139.556	90.1667	177.194	0.966874
TIMP4	ENSG00000157150	12194551	12200851	-1	12200851	chr3	12185001	12185500	1033.69	39.6933	4.70276	160.125	125.889	175.833	361.931	286.556	267.042	153.051	299.697	0.964902
FOXO1	ENSG00000150907	41129817	41240734	-1	41240734	chr13	41137501	41138000	1166.24	108.597	3.42481	158.417	211.861	224.833	423.222	379.917	383.556	200.572	391.957	0.963079
LRP4	ENSG00000134569	46878419	46940193	-1	46940193	chr11	46943001	46943500	297.987	24.5767	3.59989	0	74.6944	148.486	0	217.5	195.319	70.8241	138.981	0.962697
DBNDD1	ENSG00000003249	90071273	90086526	-1	90086526	chr16	90088501	90089000	552.753	50.81	3.44345	0	143.069	131.056	0	265.236	254.583	88.2963	173.019	0.962569
THBS1	ENSG00000137801	39873127	39891119	1	39873127	chr15	39879001	39879500	1130.83	12554.3	-3.47272	162.722	0	135.917	283.028	0	288.486	96.6829	189.255	0.961754
COL7A1	ENSG00000114270	48601506	48632700	-1	48632700	chr3	48656001	48656500	1745.82	153.653	3.50615	135.347	0	158.597	268.653	0	292	95.0764	185.889	0.959927
C10orf81	ENSG00000148735	115511213	115543188	1	115511213	chr10	115510501	115511000	133.693	27.87	2.26214	105.028	0	160.028	316.806	0	182.514	85.1806	166.616	0.959723
EXT1	ENSG00000182197	118806729	119124092	-1	119124092	chr8	118848501	118849000	159.937	1157.19	-2.85505	234.903	220.722	282.361	579.25	399.917	495.597	250.843	488.405	0.958507
INSC	ENSG00000188487	15133970	15268754	1	15133970	chr11	15148501	15149000	253.423	28.21	3.16727	209.014	153.944	222.736	479.792	346.653	335.903	197.135	383.87	0.95789
TNFAIP8L3	ENSG00000183578	51348801	51397473	-1	51397473	chr15	51322501	51323000	409.187	68.2833	2.58315	202.694	174.833	194.417	405.014	319.708	409.889	192.162	374.192	0.957818
ACTA2	ENSG00000107796	90694831	90751147	-1	90751147	chr10	90751501	90752000	1377.19	14723.4	-3.41831	0	107.014	91.2917	0	151.972	206.722	62.25	121.616	0.955007
KRT7	ENSG00000135480	52626304	52662180	1	52626304	chr12	52597501	52598000	37.5967	230.04	-2.61321	0	84.6528	111.34	0	187.097	166.694	61.4618	120.025	0.954264
THBS1	ENSG00000137801	39873127	39891119	1	39873127	chr15	39876501	39877000	1130.83	12554.3	-3.47272	0	130.236	138.451	0	246.083	259.028	86.4595	168.435	0.954047
GNG2	ENSG00000186469	52327050	52436517	1	52327050	chr14	52295001	52295500	175.513	41.0667	2.09554	250.875	157.111	245.722	470.458	374.319	454.153	221.474	429.852	0.953555
MAMDC2	ENSG00000165072	72658497	72841886	1	72658497	chr9	72772001	72772500	182.333	39.9467	2.19043	245.444	162.153	185.903	428.056	403.986	342.708	199.965	387.88	0.952377
STAT4	ENSG00000138378	191894302	192016322	-1	192016322	chr2	191974501	191975000	53.5	327.963	-2.61592	120.375	110.764	98.0417	273.986	197.583	162.097	107.31	208.515	0.951885
C1QTNF3	ENSG00000082196	33987279	34124633	-1	34124633	chr5	34042501	34043000	152.91	31.7767	2.26664	0	114.431	158.639	0	272.736	240.569	87.9375	170.97	0.951292
FOXO1	ENSG00000150907	41129817	41240734	-1	41240734	chr13	41212001	41212500	1166.24	108.597	3.42481	140.958	123.431	147.319	353.875	230.806	220.903	135.774	263.389	0.950864
COMP	ENSG00000105664	18893583	18902123	-1	18902123	chr19	18908001	18908500	11464.5	553.693	4.37195	133.306	114.972	0	314.764	145.403	0	79.3009	154.208	0.950717
WDR86	ENSG00000187260	151072995	151107813	-1	151107813	chr7	151113501	151114000	223.947	32.0633	2.80416	85.1944	208.583	214.458	440.903	230.542	329.389	169.419	328.337	0.950478
TYRO3	ENSG00000092445	41851220	41871536	1	41851220	chr15	41877001	41877500	434.39	68.71	2.6604	74.1389	97.4861	173.764	237.333	206.222	223.847	112.819	218.947	0.950407
S100A1	ENSG00000160678	153600402	153604513	1	153600402	chr1	153597001	153597500	986.14	34.7067	4.82851	0	98.2778	124.542	0	176.014	232.333	70.7043	137.559	0.95037
STAT1	ENSG00000115415	191829084	191885686	-1	191885686	chr2	191798501	191799000	296.863	1520.37	-2.35655	136.431	118.819	106.722	333.778	159.319	208.292	118.477	229.662	0.949049
KIAA1199	ENSG00000103888	81071684	81244117	1	81071684	chr15	81082501	81083000	1147.15	6287.91	-2.45453	135.597	187.806	147.861	397.25	257.694	269.069	156.356	302.6	0.948133
CSRP1	ENSG00000159176	201452658	201478584	-1	201478584	chr1	201501001	201501500	561.533	5379.02	-3.2599	170.389	223.014	139.639	353.278	388.069	307.208	178.148	344.604	0.947967
CHST1	ENSG00000175264	45670427	45687172	-1	45687172	chr11	45685001	45685500	151.923	37.3967	2.02236	123.792	146.069	185.792	305.056	260.958	326.319	150.917	291.958	0.947415
DLX5	ENSG00000105880	96649704	96654409	-1	96654409	chr7	96654501	96655000	1616.5	306.813	2.39744	199.181	149.569	122.861	361.514	267.806	294.861	156.488	302.653	0.947177
HSD11B1	ENSG00000117594	209859510	209908295	1	209859510	chr1	209893501	209894000	585.743	33.5933	4.12402	136.903	114.431	136.528	316.861	224.708	212.542	127.447	246.544	0.946514
RASL11B	ENSG00000128045	53728457	53733000	1	53728457	chr4	53727501	53728000	1721.93	31.2	5.78634	88.25	171.028	124.361	279.972	281.819	183.181	125.981	243.613	0.945885
KIAA1199	ENSG00000103888	81071684	81244117	1	81071684	chr15	81132501	81133000	1147.15	6287.91	-2.45453	114.542	154.222	156.931	277.944	226.5	325.139	140.576	271.225	0.943216
MAMDC2	ENSG00000165072	72658497	72841886	1	72658497	chr9	72844001	72844500	182.333	39.9467	2.19043	237.764	220.347	162.361	432.694	367.5	422.153	209.597	403.907	0.943106
KIAA1199	ENSG00000103888	81071684	81244117	1	81071684	chr15	81237501	81238000	1147.15	6287.91	-2.45453	119.569	192.569	109.583	304.264	263.236	253.236	139.211	268.329	0.941772
ZBTB16	ENSG00000109906	113930315	114121398	1	113930315	chr11	114128501	114129000	212.7	26.1867	3.02192	97.6111	88.7639	142.688	106.194	286.153	236.458	107.274	206.963	0.941636
CD109	ENSG00000156535	74405508	74538040	1	74405508	chr6	74485001	74485500	247.01	60.31	2.0341	153.25	166.097	173.347	422.611	197.819	340.778	163.84	315.078	0.93921
RASL11B	ENSG00000128045	53728457	53733000	1	53728457	chr4	53689501	53690000	1721.93	31.2	5.78634	119	130.542	178.875	293.681	246.208	292.583	141.512	272.19	0.938825
MAMDC2	ENSG00000165072	72658497	72841886	1	72658497	chr9	72708501	72709000	182.333	39.9467	2.19043	146.944	67.5139	72.2778	259.431	114.708	161.736	92.5764	178.16	0.93703
ANGPTL2	ENSG00000136859	129849611	129885162	-1	129885162	chr9	129921001	129921500	2181.45	223.71	3.28558	262.069	202.972	207.625	490.819	342.736	489.722	228.338	438.084	0.937023
CDC42EP3	ENSG00000163171	37869032	37965611	-1	37965611	chr2	37896001	37896500	74.52	439.767	-2.56104	73.1528	132.167	121.917	262.847	161.722	198.333	106.65	205.097	0.936971
FNDC1	ENSG00000164694	159590429	159693141	1	159590429	chr6	159671001	159671500	234.07	1576.15	-2.7514	97.25	129.25	155.361	278.444	206.417	251.611	125.382	240.894	0.936582
INSC	ENSG00000188487	15133970	15268754	1	15133970	chr11	15180001	15180500	253.423	28.21	3.16727	253.083	168.028	275.694	577.306	400.861	391.514	236.708	453.65	0.935565
PPP1R14C	ENSG00000198729	150464212	150571493	1	150464212	chr6	150440001	150440500	295.55	32.3533	3.19142	0	203.333	180.681	0	317.208	422.986	126.123	242.042	0.934982
RASL11B	ENSG00000128045	53728457	53733000	1	53728457	chr4	53703501	53704000	1721.93	31.2	5.78634	190.972	133.319	230.083	429.514	299.278	350.431	185.78	355.197	0.931334
ABCA1	ENSG00000165029	107543283	107690518	-1	107690518	chr9	107625501	107626000	2591.13	335.953	2.94725	180.639	0	171.542	433.458	0	238.319	115.148	220.368	0.930481
RCOR2	ENSG00000167771	63678693	63684316	-1	63684316	chr11	63705501	63706000	227.497	47.3033	2.26583	98.25	0	168.556	215.903	0	276.278	85.787	164.382	0.93025
GRAMD2	ENSG00000175318	72452148	72490136	-1	72490136	chr15	72411501	72412000	124.583	25.47	2.29024	107.639	84.8056	0	160.153	179.681	0	60.1806	115.525	0.9295
ID1	ENSG00000125968	30193086	30194318	1	30193086	chr20	30159001	30159500	1537.04	186.543	3.04257	0	128.444	160.125	0	249.556	286.819	93.2176	178.325	0.92851
PITPNC1	ENSG00000154217	65373924	65689645	1	65373924	chr17	65516501	65517000	160.883	38.48	2.06383	0	108.208	163.319	0	172.347	328.931	87.4167	167.222	0.927978
LEF1	ENSG00000138795	108968701	109090112	-1	109090112	chr4	109076501	109077000	377.78	32.1567	3.55436	99.2083	0	120.653	197.153	0	198.833	69.7407	133.553	0.927564
HEG1	ENSG00000173706	124684554	124774802	-1	124774802	chr3	124771001	124771500	75.34	545.473	-2.85602	172.75	170.403	240.417	445.681	341.792	347.431	196.373	374.315	0.927179
STAT4	ENSG00000138378	191894302	192016322	-1	192016322	chr2	191877501	191878000	53.5	327.963	-2.61592	154.958	141.375	165.625	378.792	241.208	271.167	153.09	291.598	0.925146
MAMDC2	ENSG00000165072	72658497	72841886	1	72658497	chr9	72621001	72621500	182.333	39.9467	2.19043	171.875	134.417	170.514	321.417	285.833	313.014	158.273	301.31	0.924527
TSC22D3	ENSG00000157514	106956451	107020572	-1	107020572	chrX	106921001	106921500	842.15	147.243	2.51587	71.2222	87.4167	124.708	202.028	111.194	210.444	91.3981	174.278	0.923707
ITGA10	ENSG00000143127	145524891	145543868	1	145524891	chr1	145527501	145528000	1739.23	267.623	2.70017	144.069	128.806	123.389	264.611	222.889	271.611	130.326	248.1	0.923565
DDAH1	ENSG00000153904	85784168	86044046	-1	86044046	chr1	85912001	85912500	178.133	923.22	-2.37372	196.861	125.153	161.056	404.014	210.944	316.375	160.476	305.053	0.922466
CD248	ENSG00000174807	66081958	66084515	-1	66084515	chr11	66081001	66081500	930.6	7210.4	-2.95385	86.2222	111.472	99.6806	127.875	247.361	177.278	96.2731	183.35	0.92233
CD109	ENSG00000156535	74405508	74538040	1	74405508	chr6	74413001	74413500	247.01	60.31	2.0341	157.556	146.847	0	359.431	208.097	0	98.7593	188.002	0.921881
DDAH1	ENSG00000153904	85784168	86044046	-1	86044046	chr1	85983501	85984000	178.133	923.22	-2.37372	191.778	183.833	0	499.979	215.542	0	123.135	234.175	0.921818
PRSS23	ENSG00000150687	86502101	86663886	1	86502101	chr11	86518001	86518500	207.717	1376.08	-2.72787	145.361	93.1806	0	256.194	174.236	0	75.9375	144.701	0.921256
TIMP4	ENSG00000157150	12194551	12200851	-1	12200851	chr3	12199501	12200000	1033.69	39.6933	4.70276	0	157.375	198.847	0	283.444	391.819	116.502	221.514	0.921206
S100A1	ENSG00000160678	153600402	153604513	1	153600402	chr1	153597501	153598000	986.14	34.7067	4.82851	200.722	142.278	158.806	372.542	239.861	354.993	167.134	317.084	0.919796
UGCG	ENSG00000148154	114659046	114697649	1	114659046	chr9	114661001	114661500	111.133	541.243	-2.28399	0	160.278	146.958	0	219.722	352.736	99.7384	189.549	0.919545
MAMDC2	ENSG00000165072	72658497	72841886	1	72658497	chr9	72780001	72780500	182.333	39.9467	2.19043	119.972	94.2083	176.368	318.736	166.069	259.764	128.381	243.498	0.918197
HS3ST3A1	ENSG00000153976	13399006	13505244	-1	13505244	chr17	13472501	13473000	714.433	148.62	2.26517	247.264	232.333	149.292	434.75	381.604	402.653	212.685	402.789	0.918116
TSC22D3	ENSG00000157514	106956451	107020572	-1	107020572	chrX	107018001	107018500	842.15	147.243	2.51587	31.9583	106.306	87.4861	135.514	141.806	126.833	71.6551	136.167	0.916794
CRABP2	ENSG00000143320	156669398	156675608	-1	156675608	chr1	156635001	156635500	66.5033	613.433	-3.20541	125.611	68.5694	192.639	296.986	183.292	255.667	127.097	240.725	0.916125
LEPR	ENSG00000116678	65886248	66107242	1	65886248	chr1	65925001	65925500	43.3967	221.067	-2.34883	131.389	145.625	0	323.583	184.597	0	89.3079	169.394	0.915947
SHC4	ENSG00000185634	49115932	49255641	-1	49255641	chr15	49169501	49170000	748.753	33.5267	4.48111	182.5	0	145.25	309.125	0	304.931	106.833	202.38	0.915372
DDAH1	ENSG00000153904	85784168	86044046	-1	86044046	chr1	85918501	85919000	178.133	923.22	-2.37372	276.306	147.278	187.764	510.917	274.319	395.139	206.394	389.762	0.913918
C1QTNF3	ENSG00000082196	33987279	34124633	-1	34124633	chr5	33996501	33997000	152.91	31.7767	2.26664	184.889	181.542	185.5	393.014	297.111	370.389	184.887	348.772	0.911992
C1QTNF3	ENSG00000082196	33987279	34124633	-1	34124633	chr5	34041501	34042000	152.91	31.7767	2.26664	104.431	122.833	175.875	352.903	194.222	219.139	132.743	250.545	0.911353
MFAP5	ENSG00000197614	8789942	8815484	-1	8815484	chr12	8865001	8865500	101.32	1783.45	-4.13768	0	71.3333	65.3472	0	85.4444	135.931	40.662	77.3495	0.911191
KIAA1199	ENSG00000103888	81071684	81244117	1	81071684	chr15	81024001	81024500	1147.15	6287.91	-2.45453	201.486	134.542	144.597	330.833	255.306	333.111	159.639	300.951	0.910495
SLIT3	ENSG00000184347	168088745	168728133	-1	168728133	chr5	168670001	168670500	71.85	478.737	-2.73617	139.639	90.5278	0	222.375	188.25	0	73.1505	138.296	0.909629
C1orf198	ENSG00000119280	230972865	231005335	-1	231005335	chr1	231002001	231002500	187.38	1195.77	-2.67391	149.681	164.542	0	306.861	275	0	102.164	192.431	0.906871
CA9	ENSG00000107159	35673853	35681156	1	35673853	chr9	35687001	35687500	406.527	31.7233	3.67973	181.653	153.25	240.944	384.639	293.264	425.819	193.549	363.575	0.906086
MAMDC2	ENSG00000165072	72658497	72841886	1	72658497	chr9	72845501	72846000	182.333	39.9467	2.19043	0	145.181	120.25	0	235.375	245.097	85.3125	160.715	0.905809
ITGA11	ENSG00000137809	68594050	68724502	-1	68724502	chr15	68633001	68633500	219.82	2075.69	-3.23919	220.236	202.75	196.653	412.569	317.639	458.792	209.31	392.757	0.904787
PCOLCE2	ENSG00000163710	142534764	142608045	-1	142608045	chr3	142569501	142570000	4619.81	320.45	3.84966	271.111	196.125	328.597	481.694	411.674	637.236	270.572	507.228	0.904142
COL11A1	ENSG00000060718	103342023	103574052	-1	103574052	chr1	103386001	103386500	963.237	198.553	2.27836	135.958	111.875	160.875	319.222	159.819	293.431	134.704	252.564	0.901888
DPT	ENSG00000143196	168664697	168698502	-1	168698502	chr1	168698001	168698500	205.933	30.36	2.76193	232.069	219.667	160.986	438.639	356.611	377.917	206.875	387.384	0.901766
PAPSS2	ENSG00000198682	89419370	89507462	1	89419370	chr10	89445501	89446000	4166.18	947.093	2.13715	134.375	90.0556	162.667	303.792	208.972	215.681	127.2	238.333	0.900622
CSRP1	ENSG00000159176	201452658	201478584	-1	201478584	chr1	201523501	201524000	561.533	5379.02	-3.2599	233.139	160.5	276.208	463.264	429.264	393.222	227.346	425.279	0.900576
KIAA1199	ENSG00000103888	81071684	81244117	1	81071684	chr15	81133001	81133500	1147.15	6287.91	-2.45453	0	119.097	184.5	0	273.208	282.542	98.4618	184.373	0.898214
KIAA1199	ENSG00000103888	81071684	81244117	1	81071684	chr15	81066001	81066500	1147.15	6287.91	-2.45453	129.958	81.2778	128.417	299.972	173.931	156.569	110.87	207.488	0.898139
CA9	ENSG00000107159	35673853	35681156	1	35673853	chr9	35687501	35688000	406.527	31.7233	3.67973	226.25	171.514	235.986	443.403	374.361	394.25	214.418	400.421	0.89798
INSC	ENSG00000188487	15133970	15268754	1	15133970	chr11	15217001	15217500	253.423	28.21	3.16727	178.542	99.1389	149.153	284.639	213.819	305.639	140.951	262.919	0.894698
SPARCL1	ENSG00000152583	88394487	88452213	-1	88452213	chr4	88488001	88488500	577.783	26.9767	4.42074	185.944	104.653	143.389	351.042	188.333	278.514	143.369	267.361	0.894413
FKBP5	ENSG00000096060	35541362	35696360	-1	35696360	chr6	35688001	35688500	1262.12	82.5933	3.93368	0	238.806	107.153	0	287.875	353.639	113.019	210.898	0.894103
PMEPA1	ENSG00000124225	56223448	56286592	-1	56286592	chr20	56272501	56273000	694.497	130.363	2.41343	231.625	219.819	217.583	605.59	356.458	316.111	227.035	422.7	0.89379
ITGA11	ENSG00000137809	68594050	68724502	-1	68724502	chr15	68585001	68585500	219.82	2075.69	-3.23919	92.8889	105.667	133.903	212.25	166.125	235.194	108.44	202.229	0.89297
KIAA1199	ENSG00000103888	81071684	81244117	1	81071684	chr15	81225001	81225500	1147.15	6287.91	-2.45453	233.875	196.444	0	561.931	247.653	0	142.141	264.678	0.892241
COL11A2	ENSG00000204248	33130458	33160276	-1	33160276	chr6	33145001	33145500	153.153	29.1867	2.3916	175.278	146.222	181.986	278.833	222.583	450.764	167.734	312.025	0.891526
FKBP5	ENSG00000096060	35541362	35696360	-1	35696360	chr6	35694001	35694500	1262.12	82.5933	3.93368	205.944	205.931	243.306	379.417	402.653	466.014	221.995	412.597	0.891213
ZBTB16	ENSG00000109906	113930315	114121398	1	113930315	chr11	114005001	114005500	212.7	26.1867	3.02192	59.3889	112.181	131.861	273.75	126	152.667	98.3958	183.317	0.890933
KIF13B	ENSG00000197892	28924796	29120641	-1	29120641	chr8	28890501	28891000	290.187	58.23	2.31715	144.236	119.347	222.222	368.556	220.472	327.792	161.398	300.105	0.890733
OXTR	ENSG00000180914	8792094	8811314	-1	8811314	chr3	8799501	8800000	32.2733	212.04	-2.71592	107.028	154.736	172.514	260.833	287.208	267.792	143.479	266.731	0.889925
CHST6	ENSG00000183196	75507022	75529282	-1	75529282	chr16	75497501	75498000	188.043	28.1167	2.74157	81.2778	118.889	0	136.847	208.764	0	62.9005	117.384	0.889579
HSD11B1	ENSG00000117594	209859510	209908295	1	209859510	chr1	209896001	209896500	585.743	33.5933	4.12402	0	110.111	79.5	0	153.708	170.625	59.1528	110.433	0.889472
ACAN	ENSG00000157766	89346674	89418585	1	89346674	chr15	89353501	89354000	498.61	55.7067	3.16199	0	95.9167	198.444	0	264.375	267.958	95.2106	177.053	0.88804
STAT1	ENSG00000115415	191829084	191885686	-1	191885686	chr2	191826501	191827000	296.863	1520.37	-2.35655	227.722	187.375	265.069	493.167	327.333	472.722	230.896	427.9	0.887164
MYL9	ENSG00000101335	35169887	35178228	1	35169887	chr20	35120501	35121000	168.62	977.447	-2.53524	279.583	319.708	289	606.694	389.16	684.125	301.535	557.281	0.883891
UGCG	ENSG00000148154	114659046	114697649	1	114659046	chr9	114661501	114662000	111.133	541.243	-2.28399	103.417	165.514	134.083	230.194	185.694	335.514	132.701	245.644	0.883413
MYL9	ENSG00000101335	35169887	35178228	1	35169887	chr20	35122501	35123000	168.62	977.447	-2.53524	306.931	166.389	226.819	553.028	318.667	455.611	237.825	439.394	0.882838
HEY1	ENSG00000164683	80676245	80680098	-1	80680098	chr8	80673501	80674000	410.807	30.7967	3.73761	109.097	86.5833	150.646	265.833	148.056	222.5	113.14	209.363	0.882079
DPT	ENSG00000143196	168664697	168698502	-1	168698502	chr1	168697501	168698000	205.933	30.36	2.76193	151.417	99.7778	120.056	268.181	222.764	195.875	121.694	225.106	0.881932
PMEPA1	ENSG00000124225	56223448	56286592	-1	56286592	chr20	56274501	56275000	694.497	130.363	2.41343	0	125.833	194.306	0	262.486	320.167	104.188	192.699	0.880854
STC2	ENSG00000113739	172741716	172756506	-1	172756506	chr5	172729001	172729500	820.317	3318.96	-2.01648	148.417	112	169.528	238.861	263.958	298.806	142.019	262.088	0.879343
KIF13B	ENSG00000197892	28924796	29120641	-1	29120641	chr8	29108001	29108500	290.187	58.23	2.31715	169.208	0	141.847	333.639	0	229.875	101.082	186.752	0.8791
MMP28	ENSG00000129270	34092876	34122640	-1	34122640	chr17	34042501	34043000	153.007	37.7167	2.02032	0	79.1944	88.4722	0	152.125	126.167	51.5637	95.6366	0.878504
KIAA1199	ENSG00000103888	81071684	81244117	1	81071684	chr15	81281001	81281500	1147.15	6287.91	-2.45453	186.139	212.542	276.722	530.847	351.194	394.556	229.284	422.201	0.877933
CHAD	ENSG00000136457	48541857	48546327	-1	48546327	chr17	48586501	48587000	184.837	29.41	2.65187	79.8611	0	90.4861	150.5	0	132.639	52.4624	97.2315	0.877661
ID1	ENSG00000125968	30193086	30194318	1	30193086	chr20	30158001	30158500	1537.04	186.543	3.04257	202.083	228.486	277.042	413.958	439.444	482.736	240.479	442.611	0.877397
CSRP1	ENSG00000159176	201452658	201478584	-1	201478584	chr1	201500501	201501000	561.533	5379.02	-3.2599	186.431	259.694	206.583	391.083	453.222	386.806	221.132	406.782	0.876383
FKBP5	ENSG00000096060	35541362	35696360	-1	35696360	chr6	35643501	35644000	1262.12	82.5933	3.93368	147.111	0	110.028	286.597	0	166.458	82.4051	151.97	0.87504
TPST1	ENSG00000169902	65670186	65885530	1	65670186	chr7	65773001	65773500	2172.88	348.867	2.63886	177.542	183.681	256.944	465.125	386.014	309.764	208.789	383.376	0.873575
PAMR1	ENSG00000149090	35453370	35551848	-1	35551848	chr11	35551001	35551500	1333.16	70.6467	4.23809	215.069	202.236	198.333	444.653	326.486	382.931	207.856	381.131	0.871557
RASL11B	ENSG00000128045	53728457	53733000	1	53728457	chr4	53770501	53771000	1721.93	31.2	5.78634	186.222	149.597	149.611	397.361	206.389	300.16	161.264	295.844	0.871362
PFKFB4	ENSG00000114268	48555117	48599448	-1	48599448	chr3	48513501	48514000	1223.72	262.497	2.2209	91.8611	127.347	0	228.826	149.625	0	69.5023	127.962	0.871201
TPST1	ENSG00000169902	65670186	65885530	1	65670186	chr7	65771001	65771500	2172.88	348.867	2.63886	110.333	86.1806	0	220.208	113.583	0	61.6505	113.537	0.870417
SHC4	ENSG00000185634	49115932	49255641	-1	49255641	chr15	49218501	49219000	748.753	33.5267	4.48111	62.0972	91.5	141.611	253.264	117.222	156.75	95.5255	175.428	0.8701
INSC	ENSG00000188487	15133970	15268754	1	15133970	chr11	15220501	15221000	253.423	28.21	3.16727	61.6944	107.917	125.528	170.292	166.778	189.944	95.4931	175.348	0.869927
APCDD1L	ENSG00000198768	57034157	57090187	-1	57090187	chr20	57128001	57128500	1525.59	308.5	2.30602	147.556	194.007	169.181	412.75	323.181	215.431	170.344	311.803	0.868362
ITGA11	ENSG00000137809	68594050	68724502	-1	68724502	chr15	68656001	68656500	219.82	2075.69	-3.23919	318.181	247.847	205.778	532.653	403.278	512.708	262.38	479.743	0.868122
MT1F	ENSG00000198417	56691855	56693214	1	56691855	chr16	56651501	56652000	277.9	68.14	2.02799	0	169.375	137.111	0	269.264	279.722	99.4653	182.257	0.867171
PRSS23	ENSG00000150687	86502101	86663886	1	86502101	chr11	86512501	86513000	207.717	1376.08	-2.72787	0	127.264	115.125	0	195.986	225.181	77.2384	141.681	0.866839
MAMDC2	ENSG00000165072	72658497	72841886	1	72658497	chr9	72876501	72877000	182.333	39.9467	2.19043	224.958	106.514	134.389	371.5	226.472	265.639	154.491	282.532	0.866685
PAPSS2	ENSG00000198682	89419370	89507462	1	89419370	chr10	89466501	89467000	4166.18	947.093	2.13715	71.3611	131.014	164.819	260.861	181.639	228.833	120.324	220.223	0.866638
CALD1	ENSG00000122786	134429003	134655479	1	134429003	chr7	134537501	134538000	1129.23	4654.58	-2.04331	124.958	169.139	164.583	376.562	216.639	255.75	151.947	277.64	0.865373
COL2A1	ENSG00000139219	48366748	48398269	-1	48398269	chr12	48390001	48390500	1343.12	29.8267	5.49284	157.431	132.819	151.597	333.167	290.014	193.653	146.127	267.033	0.865345
KIAA1199	ENSG00000103888	81071684	81244117	1	81071684	chr15	81186501	81187000	1147.15	6287.91	-2.45453	211.694	131.5	232.625	369.583	364.764	339.708	193.536	353.368	0.865208
RCOR2	ENSG00000167771	63678693	63684316	-1	63684316	chr11	63639001	63639500	227.497	47.3033	2.26583	268.583	399.556	483.458	960.889	556.819	610.764	387.542	706.306	0.864264
FHL1	ENSG00000022267	135229559	135293518	1	135229559	chrX	135280501	135281000	175.417	1180.9	-2.75103	175.222	110.639	213.944	367.653	239.139	320.5	166.403	303.625	0.863711
PDE5A	ENSG00000138735	120415550	120550146	-1	120550146	chr4	120390501	120391000	40.2833	200.033	-2.31199	131.819	110.292	116.222	272.528	137.062	242	117.231	214.084	0.863289
MAMDC2	ENSG00000165072	72658497	72841886	1	72658497	chr9	72878501	72879000	182.333	39.9467	2.19043	179.625	93.0694	125.931	292.556	224.708	214.181	131.157	239.292	0.862529
SERPINA3	ENSG00000196136	95078634	95090397	1	95078634	chr14	95078501	95079000	3536.34	76.2867	5.53468	135.458	159.931	0	302.931	221.611	0	95.5961	174.588	0.862158
CALD1	ENSG00000122786	134429003	134655479	1	134429003	chr7	134646501	134647000	1129.23	4654.58	-2.04331	108.694	116.042	163.153	266.819	226	217.278	127.456	232.433	0.861733
KIAA1199	ENSG00000103888	81071684	81244117	1	81071684	chr15	81095001	81095500	1147.15	6287.91	-2.45453	224.931	159.903	283.354	557.91	316.25	373.111	226.74	412.302	0.859812
KIAA1199	ENSG00000103888	81071684	81244117	1	81071684	chr15	81136501	81137000	1147.15	6287.91	-2.45453	0	82.0556	177.931	0	200.639	252.833	83.4144	152.097	0.858888
MMP7	ENSG00000137673	102391239	102401484	-1	102401484	chr11	102417001	102417500	387.843	27.8167	3.80145	0	109.833	123.5	0	144.722	257.153	74.2384	135.44	0.858723
ITGA11	ENSG00000137809	68594050	68724502	-1	68724502	chr15	68585501	68586000	219.82	2075.69	-3.23919	0	78.1111	103.139	0	86.9722	213.931	56.3032	102.856	0.857903
TPST1	ENSG00000169902	65670186	65885530	1	65670186	chr7	65723001	65723500	2172.88	348.867	2.63886	232.125	153.972	293.694	454.681	423.542	388.486	230.775	418.786	0.856926
KIAA1199	ENSG00000103888	81071684	81244117	1	81071684	chr15	81082001	81082500	1147.15	6287.91	-2.45453	245.708	177.472	147.361	350.139	346.653	361.111	191.66	347.868	0.856627
CD109	ENSG00000156535	74405508	74538040	1	74405508	chr6	74484501	74485000	247.01	60.31	2.0341	185.292	211.486	230.778	449.257	330.458	385.868	212.186	385.025	0.856581
SHC4	ENSG00000185634	49115932	49255641	-1	49255641	chr15	49183501	49184000	748.753	33.5267	4.48111	100.833	116.708	129.486	192.486	172.583	260.889	113.389	206.065	0.856136
MAOA	ENSG00000189221	43515467	43606068	1	43515467	chrX	43503001	43503500	1003.53	44.79	4.48577	249.083	196.542	236.222	500.931	371.778	394.771	231.515	419.064	0.853284
TUFT1	ENSG00000143367	151512781	151556059	1	151512781	chr1	151467001	151467500	84.0333	433.203	-2.36601	160.819	0	161.583	312.014	0	263.208	104.955	190.4	0.853145
KIF13B	ENSG00000197892	28924796	29120641	-1	29120641	chr8	29007001	29007500	290.187	58.23	2.31715	198.014	90.4028	125.458	309.75	202.917	243.479	136.519	247.15	0.851589
CDC42EP3	ENSG00000163171	37869032	37965611	-1	37965611	chr2	37895501	37896000	74.52	439.767	-2.56104	206.097	0	211.597	430.736	0	330.917	137.782	248.975	0.848956
SMOC2	ENSG00000112562	168841831	169073984	1	168841831	chr6	168819001	168819500	361.583	51.66	2.80721	98.5833	200.319	94.6389	279.25	303.083	131.597	129.384	233.641	0.847687
INSC	ENSG00000188487	15133970	15268754	1	15133970	chr11	15180501	15181000	253.423	28.21	3.16727	0	124.792	213.292	0	316.083	288.382	110.373	199.378	0.847332
EEF1A2	ENSG00000101210	62119366	62130505	-1	62130505	chr20	62072501	62073000	208.873	25.7733	3.01868	0	81.375	79.4583	0	147.417	110.972	49.1343	89.1736	0.846908
RAI14	ENSG00000039560	34656342	34832732	1	34656342	chr5	34666001	34666500	469.533	1883.55	-2.00415	109.25	175.361	149.431	268.653	261.528	260.403	143.387	258.414	0.845322
MMP7	ENSG00000137673	102391239	102401484	-1	102401484	chr11	102389501	102390000	387.843	27.8167	3.80145	107.319	112.819	105.153	182.819	189.222	205.375	105.958	191.065	0.844544
CYP1B1	ENSG00000138061	38294116	38337044	-1	38337044	chr2	38298501	38299000	240.533	2038.01	-3.08285	137.431	96.3194	0	262.042	135.958	0	74.3843	134.22	0.842972
GNG2	ENSG00000186469	52327050	52436517	1	52327050	chr14	52351001	52351500	175.513	41.0667	2.09554	177.986	0	275.236	481.431	0	344.424	150.097	270.015	0.842896
SOX8	ENSG00000005513	1031808	1036979	1	1031808	chr16	1053001	1053500	1145.18	30.98	5.20809	121.903	212.375	191.319	223.333	380.111	359.264	175.512	315.549	0.842664
COL10A1	ENSG00000123500	116440086	116479910	-1	116479910	chr6	116452001	116452500	7059.34	38.96	7.5014	115.111	102.514	155.056	275.792	185.417	209.181	122.19	219.912	0.842589
DLX5	ENSG00000105880	96649704	96654409	-1	96654409	chr7	96645001	96645500	1616.5	306.813	2.39744	168.264	155.264	159.542	314.139	294.639	272.194	160.476	288.278	0.841138
EXT1	ENSG00000182197	118806729	119124092	-1	119124092	chr8	119062001	119062500	159.937	1157.19	-2.85505	127.361	101.778	165.847	286.125	138.972	288.319	129.89	233.477	0.84109
SHC4	ENSG00000185634	49115932	49255641	-1	49255641	chr15	49260001	49260500	748.753	33.5267	4.48111	58.4306	79.8611	109.236	194.319	102.5	126.347	79.0486	142.347	0.840566
MAMDC2	ENSG00000165072	72658497	72841886	1	72658497	chr9	72696001	72696500	182.333	39.9467	2.19043	291.903	218.514	210.611	496.264	427.799	404.347	245.144	439.777	0.840548
RFTN2	ENSG00000162944	198435524	198540769	-1	198540769	chr2	198571501	198572000	560.93	98.6233	2.50782	236.097	272.972	165.181	480.062	389.014	373.167	228.9	410.605	0.840252
GNG2	ENSG00000186469	52327050	52436517	1	52327050	chr14	52455501	52456000	175.513	41.0667	2.09554	159.222	158.375	0	336.708	223.5	0	103.312	185.748	0.840178
COL7A1	ENSG00000114270	48601506	48632700	-1	48632700	chr3	48603001	48603500	1745.82	153.653	3.50615	328.583	273.694	261.458	539.069	540.639	504.208	293.365	525.491	0.838804
PMEPA1	ENSG00000124225	56223448	56286592	-1	56286592	chr20	56291501	56292000	694.497	130.363	2.41343	0	117.111	252.639	0	172.653	490.139	121.188	217.525	0.838701
PDPN	ENSG00000162493	13909960	13944452	1	13909960	chr1	13931001	13931500	170.66	34.4967	2.3066	122.5	0	115	218.931	0	184.5	75.588	135.951	0.838474
DAB2	ENSG00000153071	39371780	39462402	-1	39462402	chr5	39423001	39423500	365.813	1773.31	-2.27727	0	141.722	143.222	0	263.639	230.917	91.9479	165.141	0.837915
ARHGAP44	ENSG00000006740	12692829	12894960	1	12692829	chr17	12888001	12888500	908.713	61.8867	3.87612	413.431	256.292	388.625	645.014	693.042	597.319	357.236	639.171	0.837547
FOXO1	ENSG00000150907	41129817	41240734	-1	41240734	chr13	41212501	41213000	1166.24	108.597	3.42481	97.4583	96.8056	98.5278	243.333	119.208	147.097	94.6597	169.833	0.836606
TPST1	ENSG00000169902	65670186	65885530	1	65670186	chr7	65750501	65751000	2172.88	348.867	2.63886	101.778	122.292	106.333	222.458	193.25	168.458	107.738	193.144	0.836262
KIAA1199	ENSG00000103888	81071684	81244117	1	81071684	chr15	81187001	81187500	1147.15	6287.91	-2.45453	99.6944	138.583	156.681	353.319	155.903	199.222	129.882	231.894	0.831404
S100A1	ENSG00000160678	153600402	153604513	1	153600402	chr1	153598001	153598500	986.14	34.7067	4.82851	221.25	167.917	232.625	397.181	311.986	426.222	210.127	374.465	0.830566
TMEM100	ENSG00000166292	53796990	53809482	-1	53809482	chr17	53808501	53809000	351.523	38.16	3.20349	269.556	173.403	256.014	531.326	358.66	388.125	237.414	422.661	0.829439
PCOLCE2	ENSG00000163710	142534764	142608045	-1	142608045	chr3	142585501	142586000	4619.81	320.45	3.84966	104.486	89.1944	168.597	270.222	163.208	209.84	118.588	211.459	0.829116
SMAD3	ENSG00000166949	67358183	67487533	1	67358183	chr15	67493001	67493500	88.1333	471.267	-2.41878	153.25	182.347	259.556	347.333	300.451	436.708	200.589	357	0.828542
FKBP5	ENSG00000096060	35541362	35696360	-1	35696360	chr6	35568501	35569000	1262.12	82.5933	3.93368	251.583	187.292	216.944	432.25	389.958	373.722	222.225	394.954	0.826836
COL9A3	ENSG00000092758	61447596	61472511	1	61447596	chr20	61505501	61506000	353.977	36.0233	3.29665	126.722	118.583	120.056	246.764	201.528	199.056	119.657	212.728	0.824859
APOD	ENSG00000189058	195295573	195311076	-1	195311076	chr3	195310501	195311000	12258.4	25.0267	8.93609	154.472	92.4167	197.847	315.111	233.569	250.625	147.137	261.336	0.824486
C1QTNF3	ENSG00000082196	33987279	34124633	-1	34124633	chr5	34054501	34055000	152.91	31.7767	2.26664	217.875	172.139	135.917	366.542	231.771	352.458	175.623	311.613	0.823709
CNN2	ENSG00000064666	1026298	1039060	1	1026298	chr19	1017501	1018000	273.407	1575.2	-2.52641	134.653	219.514	148.722	260.007	261.597	385.431	167.506	296.816	0.821623
S100P	ENSG00000163993	6694796	6698897	1	6694796	chr4	6677501	6678000	3120.13	31.96	6.6092	160.375	197.25	184.368	369.069	286.722	323.403	181.346	321.144	0.821025
CA9	ENSG00000107159	35673853	35681156	1	35673853	chr9	35728501	35729000	406.527	31.7233	3.67973	361.542	338.25	373.569	742.764	519.972	675.278	362.079	640.076	0.820214
ITGA11	ENSG00000137809	68594050	68724502	-1	68724502	chr15	68592001	68592500	219.82	2075.69	-3.23919	239.375	164.764	215.792	531.986	264.347	327.361	209.4	370.477	0.820134
ID1	ENSG00000125968	30193086	30194318	1	30193086	chr20	30157501	30158000	1537.04	186.543	3.04257	219.153	206.097	270.278	416.222	399.667	446.569	236.236	417.442	0.818704
IGFBP6	ENSG00000167779	53491220	53496129	1	53491220	chr12	53492501	53493000	535.067	3757.14	-2.81185	219.694	0	292.694	563.097	0	359.764	170.924	302.209	0.818547
MYL9	ENSG00000101335	35169887	35178228	1	35169887	chr20	35171501	35172000	168.62	977.447	-2.53524	165.028	195.222	191.056	261.806	323.264	409.465	184.641	326.297	0.818085
THBS2	ENSG00000186340	169615875	169654139	-1	169654139	chr6	169653001	169653500	283.907	3910.82	-3.78398	74.8194	0	98.6111	129.236	0	147.681	53.6134	95.2153	0.81701
TPST1	ENSG00000169902	65670186	65885530	1	65670186	chr7	65745001	65745500	2172.88	348.867	2.63886	0	153.347	172.958	0	284.583	283.153	106.329	188.065	0.816845
2004-03-01	ENSG00000144583	217122588	217236750	-1	217236750	chr2	217236501	217237000	26.5733	211.953	-2.9957	0	94.4306	77.6944	0	117.694	155.542	53.0926	94.0301	0.812953
CHAD	ENSG00000136457	48541857	48546327	-1	48546327	chr17	48546501	48547000	184.837	29.41	2.65187	73.7778	102.694	0	132.792	148.639	0	54.6366	96.6759	0.811969
GLT25D2	ENSG00000198756	183898796	184006863	-1	184006863	chr1	184007001	184007500	270.927	45.8667	2.56238	205.875	82.9444	0	263.417	229.111	0	93.3056	164.487	0.811306
EFNA1	ENSG00000169242	155099936	155107333	1	155099936	chr1	155099001	155099500	227.253	29.1033	2.96505	149.014	151.667	141.847	189.069	303.438	294.597	146.354	257.247	0.809461
THBS1	ENSG00000137801	39873127	39891119	1	39873127	chr15	39877001	39877500	1130.83	12554.3	-3.47272	0	91.3333	170.653	0	173.375	266.958	84.0486	147.84	0.807405
SPARCL1	ENSG00000152583	88394487	88452213	-1	88452213	chr4	88488501	88489000	577.783	26.9767	4.42074	133.583	96.5278	139.042	271.611	174.958	199.708	120.984	212.414	0.806968
PITPNC1	ENSG00000154217	65373924	65689645	1	65373924	chr17	65474001	65474500	160.883	38.48	2.06383	252.389	200.431	182.042	419	357.875	364.417	214.842	376.61	0.806921
TPST1	ENSG00000169902	65670186	65885530	1	65670186	chr7	65715001	65715500	2172.88	348.867	2.63886	101.208	167.278	146.528	330.583	194.833	209.028	136.887	240.197	0.806729
GLIPR1	ENSG00000139278	75874460	75897633	1	75874460	chr12	75903001	75903500	248.33	1629.14	-2.71378	103.653	0	117.931	214.819	0	150.167	70.2778	123.668	0.806572
HS3ST3A1	ENSG00000153976	13399006	13505244	-1	13505244	chr17	13497501	13498000	714.433	148.62	2.26517	199.208	123.597	191.764	353.903	234.347	331.097	171.69	300.988	0.80631
THBS1	ENSG00000137801	39873127	39891119	1	39873127	chr15	39877501	39878000	1130.83	12554.3	-3.47272	145.278	236.778	282.667	410.278	321.194	463.444	225.41	394.69	0.805434
CSRP1	ENSG00000159176	201452658	201478584	-1	201478584	chr1	201423501	201424000	561.533	5379.02	-3.2599	244.986	140.181	196.25	480.597	240.806	320.569	195.593	342.5	0.805101
COL11A1	ENSG00000060718	103342023	103574052	-1	103574052	chr1	103522001	103522500	963.237	198.553	2.27836	84.8333	89.3056	120.944	180.944	115.028	205.931	95.463	167.431	0.804107
INSC	ENSG00000188487	15133970	15268754	1	15133970	chr11	15128501	15129000	253.423	28.21	3.16727	145.361	83.7083	175.875	260.146	239.139	214.264	133.403	233.515	0.803118
KIAA1199	ENSG00000103888	81071684	81244117	1	81071684	chr15	81094501	81095000	1147.15	6287.91	-2.45453	0	164.653	181.806	0	286.778	313.556	113.185	198.12	0.802265
CHI3L2	ENSG00000064886	111743393	111786062	1	111743393	chr1	111746001	111746500	167.113	25.3733	2.71944	0	90.2778	101.375	0	108.653	198.875	59.8958	105.021	0.799932
PRELP	ENSG00000188783	203444956	203460480	1	203444956	chr1	203448001	203448500	444.243	31.17	3.83312	208.806	180.181	210.528	486.458	276.153	309.083	202.127	352.557	0.799557
AFAP1	ENSG00000196526	7760441	7941653	-1	7941653	chr4	7751501	7752000	62.5733	297.953	-2.25147	282.736	139.028	222.861	523.444	346.5	283.014	218.37	380.741	0.799224
UBASH3B	ENSG00000154127	122526383	122685181	1	122526383	chr11	122644001	122644500	62.3633	359.173	-2.52591	127.361	134.708	180.125	262.403	201.486	316.139	146.236	254.917	0.797543
ANKRD6	ENSG00000135299	90142889	90343553	1	90142889	chr6	90272501	90273000	632.527	82.3033	2.9421	151.069	127.694	160.625	335.028	217.958	221.319	145.259	253.134	0.797063
KCTD20	ENSG00000112078	36410544	36458920	1	36410544	chr6	36473001	36473500	224.633	932.313	-2.05324	179.111	171.458	239	386.972	328.972	334.819	198.556	345.401	0.795653
SLAMF9	ENSG00000162723	159921282	159924044	-1	159924044	chr1	159888501	159889000	160.303	31.48	2.3483	155.819	165.264	225.569	367.639	294.764	308.111	183.012	318.155	0.794461
RDH5	ENSG00000135437	56114151	56118489	1	56114151	chr12	56138501	56139000	40.7833	652.143	-3.99914	141.667	152.194	122.778	316.667	180.25	233.5	137.436	238.942	0.793464
ANGPTL2	ENSG00000136859	129849611	129885162	-1	129885162	chr9	129905501	129906000	2181.45	223.71	3.28558	211.014	168.431	203.903	474.208	267.083	296.139	196.292	340.933	0.793383
PCOLCE2	ENSG00000163710	142534764	142608045	-1	142608045	chr3	142606001	142606500	4619.81	320.45	3.84966	229.417	196.069	217.431	469.806	395.028	280.354	217.728	377.942	0.79284
MAMDC2	ENSG00000165072	72658497	72841886	1	72658497	chr9	72658001	72658500	182.333	39.9467	2.19043	119.417	0	166.361	259.833	0	219.646	92.2384	160.368	0.791358
KRT34	ENSG00000131737	39533902	39538655	-1	39538655	chr17	39561001	39561500	31.3467	603.857	-4.26782	248.931	159.167	291.188	525.736	333.069	385.403	237.527	411.249	0.789367
TAGLN	ENSG00000149591	117070037	117075503	1	117070037	chr11	117101501	117102000	1042.5	6967.62	-2.74061	219.917	278.764	173.569	477.292	330.819	387.944	228.204	394.998	0.788864
SRPX	ENSG00000101955	38008589	38080696	-1	38080696	chrX	38078501	38079000	7484.86	668.797	3.48434	85.3889	95.6944	0	163.542	121.514	0	56.228	97.8125	0.787972
CALD1	ENSG00000122786	134429003	134655479	1	134429003	chr7	134647501	134648000	1129.23	4654.58	-2.04331	211.986	193.653	204.903	464.194	278.458	340.181	206.113	356.384	0.787055
ALPK2	ENSG00000198796	56148479	56296189	-1	56296189	chr18	56339501	56340000	137.783	1883.94	-3.77328	0	127.556	127.653	0	206.972	214.139	81.7222	141.66	0.786231
CALD1	ENSG00000122786	134429003	134655479	1	134429003	chr7	134564001	134564500	1129.23	4654.58	-2.04331	257.028	150.556	243.069	448.847	312.972	390.972	220.433	380.706	0.785593
CSRP1	ENSG00000159176	201452658	201478584	-1	201478584	chr1	201417501	201418000	561.533	5379.02	-3.2599	230.167	143.153	0	352.458	290.042	0	122.389	211.214	0.782308
MAMDC2	ENSG00000165072	72658497	72841886	1	72658497	chr9	72881001	72881500	182.333	39.9467	2.19043	95	85.0417	84.1944	168.181	112.944	155.333	84.8924	146.638	0.781465
RAB4B	ENSG00000167578	41277553	41302847	1	41277553	chr19	41312001	41312500	149.703	25.6367	2.54583	289.639	179.708	185.361	428.375	341.681	386.208	221.822	381.817	0.780765
ITGB2	ENSG00000160255	46305868	46351904	-1	46351904	chr21	46360501	46361000	61.4667	371.227	-2.59442	131.278	0	183.139	280.833	0	248.431	102.225	176.067	0.77851
ITGB2	ENSG00000160255	46305868	46351904	-1	46351904	chr21	46292001	46292500	61.4667	371.227	-2.59442	212.681	0	256.389	479.375	0	337.375	155.588	267.01	0.775316
IGFBP2	ENSG00000115457	217497551	217529159	1	217497551	chr2	217500001	217500500	84.83	1339.01	-3.98045	170.972	111.236	142.222	327.875	228.431	178.042	140.132	240.172	0.773021
PGF	ENSG00000119630	75408540	75422291	-1	75422291	chr14	75419501	75420000	233.243	51.9233	2.16738	179.361	175.583	125.25	283.819	330.556	221.222	159.495	273.214	0.772768
ZBTB16	ENSG00000109906	113930315	114121398	1	113930315	chr11	114034001	114034500	212.7	26.1867	3.02192	276.5	272.653	305.25	476.542	512.361	508.139	290.25	496.203	0.771577
HSD11B1	ENSG00000117594	209859510	209908295	1	209859510	chr1	209824001	209824500	585.743	33.5933	4.12402	484.014	276.889	351.917	797.042	568.056	574.535	374.905	640.608	0.771323
FMOD	ENSG00000122176	203309753	203320617	-1	203320617	chr1	203319501	203320000	1976.71	74.9667	4.72071	113.556	171.917	0	275.208	196.569	0	92.1458	157.917	0.770707
PITPNC1	ENSG00000154217	65373924	65689645	1	65373924	chr17	65487501	65488000	160.883	38.48	2.06383	259.056	199.576	262.875	404.931	341.264	521.111	245.328	418.995	0.769793
SHC4	ENSG00000185634	49115932	49255641	-1	49255641	chr15	49158501	49159000	748.753	33.5267	4.48111	329.681	199.514	216.069	505.417	345.153	456.431	253.398	432.598	0.769271
COL9A3	ENSG00000092758	61447596	61472511	1	61447596	chr20	61455501	61456000	353.977	36.0233	3.29665	119.333	98.3472	139.333	199.292	207.403	197.667	116.773	199.347	0.766492
CALD1	ENSG00000122786	134429003	134655479	1	134429003	chr7	134565001	134565500	1129.23	4654.58	-2.04331	200.931	183.153	143.694	383.222	204.611	329.167	176.296	300.172	0.764425
DDAH1	ENSG00000153904	85784168	86044046	-1	86044046	chr1	86000501	86001000	178.133	923.22	-2.37372	416.194	298.764	334.931	669.819	530.944	616.778	354.586	602.81	0.763898
DNAJC12	ENSG00000108176	69556427	69597924	-1	69597924	chr10	69578501	69579000	188.327	44.57	2.07909	82.9861	76.7917	0	141.931	98.6806	0	48.7593	83.4537	0.763196
RAB4B	ENSG00000167578	41277553	41302847	1	41277553	chr19	41284501	41285000	149.703	25.6367	2.54583	145.597	203.722	189.556	374.069	239.458	322.083	180.197	306.507	0.763062
IGFBP2	ENSG00000115457	217497551	217529159	1	217497551	chr2	217564501	217565000	84.83	1339.01	-3.98045	64.7361	129.986	0	131.417	173.569	0	60.9815	104.185	0.763022
FAM176A	ENSG00000115363	75696428	75796848	-1	75796848	chr2	75775001	75775500	118.05	577.617	-2.29071	292.764	266.569	215.708	598.694	394.215	357.819	263.493	447.402	0.761562
TAGLN	ENSG00000149591	117070037	117075503	1	117070037	chr11	117104001	117104500	1042.5	6967.62	-2.74061	206.681	148.056	168.667	333.028	269.778	304	174.736	296.741	0.760646
CALD1	ENSG00000122786	134429003	134655479	1	134429003	chr7	134561001	134561500	1129.23	4654.58	-2.04331	176.486	133.597	194.861	372.319	251.069	249.403	168.25	285.609	0.759927
OAF	ENSG00000184232	120081475	120101001	1	120081475	chr11	120083001	120083500	1568.91	198.493	2.9826	89.6667	102.417	63.7083	169.514	133.375	111.375	81.9363	139.435	0.759828
CA9	ENSG00000107159	35673853	35681156	1	35673853	chr9	35653001	35653500	406.527	31.7233	3.67973	85.5	117.014	130.806	168.569	197.014	191.167	108.741	184.708	0.758939
CSRP1	ENSG00000159176	201452658	201478584	-1	201478584	chr1	201436001	201436500	561.533	5379.02	-3.2599	107.667	154.486	158.986	278.306	210.917	231.556	139.006	235.861	0.758555
DAB2	ENSG00000153071	39371780	39462402	-1	39462402	chr5	39422001	39422500	365.813	1773.31	-2.27727	175.875	169.542	210.042	333.347	274.431	355.111	186.153	315.616	0.758517
SLIT3	ENSG00000184347	168088745	168728133	-1	168728133	chr5	168623501	168624000	71.85	478.737	-2.73617	224.368	212.375	152.792	416.861	257.222	350.083	198.538	336.334	0.757515
SMOC2	ENSG00000112562	168841831	169073984	1	168841831	chr6	168815501	168816000	361.583	51.66	2.80721	212.431	199.236	97.8889	381.611	369.576	128.542	169.896	287.858	0.757241
FMOD	ENSG00000122176	203309753	203320617	-1	203320617	chr1	203320501	203321000	1976.71	74.9667	4.72071	195.625	167.806	180.944	331.139	271.069	339.417	182.192	308.487	0.75652
PPP1R14C	ENSG00000198729	150464212	150571493	1	150464212	chr6	150591501	150592000	295.55	32.3533	3.19142	0	124.486	109.458	0	147.903	225.333	74.4375	126.303	0.754915
COL7A1	ENSG00000114270	48601506	48632700	-1	48632700	chr3	48633501	48634000	1745.82	153.653	3.50615	156.389	193.097	199.75	312.972	340.222	295.653	183.931	310.992	0.754528
DAB2	ENSG00000153071	39371780	39462402	-1	39462402	chr5	39422501	39423000	365.813	1773.31	-2.27727	248.472	173.167	166.014	405.986	321.347	291.042	197.829	334.362	0.754192
KCTD20	ENSG00000112078	36410544	36458920	1	36410544	chr6	36412001	36412500	224.633	932.313	-2.05324	234.042	233.806	284.472	498.444	414.799	391.722	255.902	431.916	0.752869
BST1	ENSG00000109743	15704573	15739936	1	15704573	chr4	15655001	15655500	33.61	205.583	-2.61276	187.5	182.903	187.25	376.014	264.486	322.486	187.003	315.65	0.752132
MGP	ENSG00000111341	15034115	15038860	-1	15038860	chr12	15046501	15047000	9743.44	281.8	5.11169	182.931	150.069	144.389	331.417	247.986	239.042	158.48	267.525	0.75168
KRT34	ENSG00000131737	39533902	39538655	-1	39538655	chr17	39561501	39562000	31.3467	603.857	-4.26782	77.4722	0	151.722	194.889	0	168.778	72.8194	123.282	0.751549
NDUFA4L2	ENSG00000185633	57628688	57634475	-1	57634475	chr12	57624501	57625000	2241.93	209.217	3.42167	215.917	280.667	195.111	426.486	368.854	403.417	234.957	395.875	0.750163
GLIPR1	ENSG00000139278	75874460	75897633	1	75874460	chr12	75875501	75876000	248.33	1629.14	-2.71378	156.181	158.917	184.569	306.417	270.986	279.167	166.359	280.199	0.748647
CHST1	ENSG00000175264	45670427	45687172	-1	45687172	chr11	45684501	45685000	151.923	37.3967	2.02236	273.861	278.889	255.125	557.597	432.472	402.431	274.593	461.326	0.746375
TPST1	ENSG00000169902	65670186	65885530	1	65670186	chr7	65724001	65724500	2172.88	348.867	2.63886	205.361	128.611	243.424	344.708	280.75	369	194.087	326.255	0.746297
SRPX	ENSG00000101955	38008589	38080696	-1	38080696	chrX	38010001	38010500	7484.86	668.797	3.48434	97.8056	88.2083	136.528	212.639	104.347	214.556	105	176.799	0.74618
KCTD20	ENSG00000112078	36410544	36458920	1	36410544	chr6	36474001	36474500	224.633	932.313	-2.05324	0	86.0556	92.4861	0	144.389	127.111	55.3681	93.4745	0.745048
FGFR3	ENSG00000068078	1795034	1810599	1	1795034	chr4	1780001	1780500	1781.87	45.39	5.29487	0	101.583	126.667	0	182.472	177.861	72.5208	122.141	0.744089
SMAD3	ENSG00000166949	67358183	67487533	1	67358183	chr15	67535001	67535500	88.1333	471.267	-2.41878	148.236	111.639	107.375	254.986	156.625	201.806	120.343	202.188	0.743726
RCOR2	ENSG00000167771	63678693	63684316	-1	63684316	chr11	63656501	63657000	227.497	47.3033	2.26583	178.861	0	170.625	272.167	0	307.889	114.252	191.874	0.742862
PRSS23	ENSG00000150687	86502101	86663886	1	86502101	chr11	86698501	86699000	207.717	1376.08	-2.72787	0	101.361	108.028	0	120.681	206.111	66.1296	111.271	0.741962
CYP1B1	ENSG00000138061	38294116	38337044	-1	38337044	chr2	38316501	38317000	240.533	2038.01	-3.08285	149.181	154.736	168.486	384.403	199.583	218.972	156.771	262.567	0.74034
ABCA1	ENSG00000165029	107543283	107690518	-1	107690518	chr9	107665501	107666000	2591.13	335.953	2.94725	101.611	153.25	115	197.889	186.889	231.083	121.222	202.977	0.738899
TPST1	ENSG00000169902	65670186	65885530	1	65670186	chr7	65751001	65751500	2172.88	348.867	2.63886	0	120.861	111.778	0	166.361	200.278	74.0046	124.162	0.738745
CHI3L2	ENSG00000064886	111743393	111786062	1	111743393	chr1	111817001	111817500	167.113	25.3733	2.71944	240.278	149.986	0	393.625	259.806	0	128.287	214.616	0.737885
KIF13B	ENSG00000197892	28924796	29120641	-1	29120641	chr8	29057501	29058000	290.187	58.23	2.31715	0	131.556	185.458	0	223.528	294.819	103.113	172.544	0.737145
CDC42EP3	ENSG00000163171	37869032	37965611	-1	37965611	chr2	37958001	37958500	74.52	439.767	-2.56104	139.75	96.6111	0	255.444	116.708	0	75.1875	125.942	0.736545
SYNC	ENSG00000162520	33145507	33169197	-1	33169197	chr1	33167501	33168000	97.7533	457.94	-2.22794	143.042	174.333	176.069	251.722	315.333	271.208	164.148	274.137	0.736387
VGLL3	ENSG00000206538	86987119	87040269	-1	87040269	chr3	87036001	87036500	54.7033	448.8	-3.03637	200.597	140.347	123.042	321.708	236.625	227.625	153.817	256.87	0.736081
LAMA2	ENSG00000196569	129204286	129837714	1	129204286	chr6	129203501	129204000	214.567	48.7467	2.13805	204.972	0	201.986	343.639	0	339.139	134.1	223.825	0.734781
TPM1	ENSG00000140416	63334831	63364111	1	63334831	chr15	63346501	63347000	959.027	5335.04	-2.47586	162.222	219.458	184.264	372.5	281.819	309.819	189.953	316.036	0.731428
KANK4	ENSG00000132854	62702651	62785085	-1	62785085	chr1	62762001	62762500	425.11	37.74	3.49367	116.458	111.139	106.917	233.792	161.167	152.306	109.152	181.72	0.730143
CRIM1	ENSG00000150938	36583069	36778278	1	36583069	chr2	36586001	36586500	106.34	471.44	-2.14839	254.451	206.264	156.653	390.382	312.472	350.292	208.487	346.198	0.728896
MFAP5	ENSG00000197614	8789942	8815484	-1	8815484	chr12	8851501	8852000	101.32	1783.45	-4.13768	163.681	136.778	170.556	319.035	241.75	233.5	156.273	259.652	0.72885
CSRP1	ENSG00000159176	201452658	201478584	-1	201478584	chr1	201472501	201473000	561.533	5379.02	-3.2599	0	167.806	175.125	0	215.708	345.958	111.977	186.207	0.728609
ALDOC	ENSG00000109107	26900133	26903952	-1	26903952	chr17	26899001	26899500	1552.73	354.16	2.13234	244.889	136.028	159.583	401.042	248.944	266.708	180.785	300.065	0.727843
KIF13B	ENSG00000197892	28924796	29120641	-1	29120641	chr8	28886501	28887000	290.187	58.23	2.31715	255.361	173.729	242.292	429.903	321.403	394.056	227.913	378	0.727397
DPT	ENSG00000143196	168664697	168698502	-1	168698502	chr1	168698501	168699000	205.933	30.36	2.76193	179.236	166.389	190.403	325.111	262.014	320.333	179.183	296.969	0.725699
PAMR1	ENSG00000149090	35453370	35551848	-1	35551848	chr11	35540501	35541000	1333.16	70.6467	4.23809	268.778	0	125.667	351.417	0	303.667	129.688	215.113	0.725668
SCRG1	ENSG00000164106	174309299	174327531	-1	174327531	chr4	174303001	174303500	11772.7	445.787	4.72295	110.681	0	104.306	212.736	0	119.25	68.0185	112.975	0.723656
CNTNAP1	ENSG00000108797	40834632	40852010	1	40834632	chr17	40827001	40827500	61.8567	296.05	-2.25884	0	141.167	101.069	0	201.847	177.069	77.1852	128.106	0.723594
NDST1	ENSG00000070614	149865381	149937773	1	149865381	chr5	149867001	149867500	47.31	444.96	-3.23346	0	216.333	223.736	0	361.792	374.806	145.521	240.938	0.723529
APOD	ENSG00000189058	195295573	195311076	-1	195311076	chr3	195272501	195273000	12258.4	25.0267	8.93609	226.944	153.972	188.653	467.757	214.736	281.903	191.28	316.128	0.721858
NDST1	ENSG00000070614	149865381	149937773	1	149865381	chr5	149867501	149868000	47.31	444.96	-3.23346	269.583	317.625	344.694	544.917	492.417	534.111	315.975	521.331	0.720597
SLC13A5	ENSG00000141485	6588032	6616740	-1	6616740	chr17	6544501	6545000	375.49	25.73	3.86725	0	154.194	116.389	0	190.847	237.514	87.125	144.037	0.718798
DLX5	ENSG00000105880	96649704	96654409	-1	96654409	chr7	96648001	96648500	1616.5	306.813	2.39744	113.917	105.778	132.458	241.792	150.486	181.681	115.135	190.002	0.717782
ZNF385B	ENSG00000144331	180306709	180726232	-1	180726232	chr2	180541501	180542000	214.33	24.3567	3.13745	248.007	146.25	291.458	435.528	325.715	398.903	232.862	383.142	0.715982
PODN	ENSG00000174348	53527854	53551174	1	53527854	chr1	53481501	53482000	31.91	233.337	-2.87033	231.792	93.4306	127.111	317.889	187.681	248.111	149.81	246.414	0.714195
EFEMP1	ENSG00000115380	56093102	56151274	-1	56151274	chr2	56139001	56139500	230.41	3065.63	-3.73391	202.667	116.375	98.9722	253.472	217.194	221.889	137.9	226.826	0.713883
CA9	ENSG00000107159	35673853	35681156	1	35673853	chr9	35729001	35729500	406.527	31.7233	3.67973	301.028	268.722	324.028	653.681	433.875	414.139	303.368	497.995	0.713209
TPST1	ENSG00000169902	65670186	65885530	1	65670186	chr7	65772501	65773000	2172.88	348.867	2.63886	180.319	182.764	238.597	364.722	330.458	318.917	202.863	332.94	0.711985
KIAA1199	ENSG00000103888	81071684	81244117	1	81071684	chr15	81132001	81132500	1147.15	6287.91	-2.45453	147.014	164.736	207.701	317.653	254.597	297.583	173.399	284.603	0.711617
PEA15	ENSG00000162734	160175127	160185166	1	160175127	chr1	160231001	160231500	981.42	4094.26	-2.06066	192.806	201.486	188.361	343.792	280.792	355.833	196.029	321.545	0.711094
C1QTNF3	ENSG00000082196	33987279	34124633	-1	34124633	chr5	34045501	34046000	152.91	31.7767	2.26664	364.75	182.639	264.958	589.5	342.556	434.042	276.1	452.484	0.710647
KIAA1199	ENSG00000103888	81071684	81244117	1	81071684	chr15	81023001	81023500	1147.15	6287.91	-2.45453	183.278	156.278	295.333	369.444	262.681	438.653	214.852	352.241	0.71061
GLT25D2	ENSG00000198756	183898796	184006863	-1	184006863	chr1	184003001	184003500	270.927	45.8667	2.56238	199.653	159.792	178.833	317.375	321.556	262.264	179.984	294.919	0.709342
COL9A3	ENSG00000092758	61447596	61472511	1	61447596	chr20	61518001	61518500	353.977	36.0233	3.29665	109.694	157.792	163.292	229.75	188.625	294.458	142.299	233.296	0.70931
CD109	ENSG00000156535	74405508	74538040	1	74405508	chr6	74478501	74479000	247.01	60.31	2.0341	100.5	105.528	103.847	232.833	121.903	139.889	100.654	165.16	0.708905
ANKRD6	ENSG00000135299	90142889	90343553	1	90142889	chr6	90145501	90146000	632.527	82.3033	2.9421	146.403	137.625	142.556	276.938	191.667	236.625	140.877	230.906	0.708898
ANGPTL2	ENSG00000136859	129849611	129885162	-1	129885162	chr9	129922001	129922500	2181.45	223.71	3.28558	0	149.236	144.764	0	192.375	273.625	95.0995	156.079	0.708886
DEPTOR	ENSG00000155792	120885957	121063152	1	120885957	chr8	121072501	121073000	46.75	230.447	-2.30139	332.056	182.694	327.319	223.486	175.361	159.931	286.03	185.322	-0.623406
PAMR1	ENSG00000149090	35453370	35551848	-1	35551848	chr11	35513501	35514000	1333.16	70.6467	4.23809	480.597	362.778	425.722	425.486	215.569	203.875	426.326	276.322	-0.623778
COL11A1	ENSG00000060718	103342023	103574052	-1	103574052	chr1	103363501	103364000	963.237	198.553	2.27836	233.792	146.278	221.062	185.806	100.597	101.903	202.7	131.155	-0.624216
MATN3	ENSG00000132031	20191872	20212455	-1	20212455	chr2	20227501	20228000	518.653	54.4233	3.25247	316.681	227.118	240.569	217.069	112.125	188.972	266.661	172.491	-0.625543
KRT7	ENSG00000135480	52626304	52662180	1	52626304	chr12	52596001	52596500	37.5967	230.04	-2.61321	394.215	377.069	369.319	191.028	283.667	284.347	383.781	248.062	-0.627531
EFEMP1	ENSG00000115380	56093102	56151274	-1	56151274	chr2	56116501	56117000	230.41	3065.63	-3.73391	321.069	0	311.431	260.264	0	149.431	213.94	138.019	-0.628656
NDST1	ENSG00000070614	149865381	149937773	1	149865381	chr5	149891501	149892000	47.31	444.96	-3.23346	337.625	307.958	401.521	203.917	230.319	263.042	353.663	228.317	-0.629105
DAB2	ENSG00000153071	39371780	39462402	-1	39462402	chr5	39410001	39410500	365.813	1773.31	-2.27727	306.917	197.097	0	188.917	128.319	0	167.933	108.148	-0.630162
LEPR	ENSG00000116678	65886248	66107242	1	65886248	chr1	65891001	65891500	43.3967	221.067	-2.34883	314.847	402.861	433.583	315.722	176.097	272.792	387.442	249.954	-0.630278
C21orf7	ENSG00000156265	30449792	30548210	1	30449792	chr21	30463001	30463500	35.0467	180.673	-2.36603	364.625	189.306	306.264	264.847	190.292	113.403	292.192	188.31	-0.631094
LIMA1	ENSG00000050405	50569571	50677353	-1	50677353	chr12	50636001	50636500	148.36	1461.79	-3.30057	534.681	529.062	424.319	369.375	297.799	312.264	498.686	321.216	-0.632993
MMP28	ENSG00000129270	34092876	34122640	-1	34122640	chr17	34053501	34054000	153.007	37.7167	2.02032	387.528	267.694	353.514	320.472	224.458	124.014	341.118	219.442	-0.634094
RAI14	ENSG00000039560	34656342	34832732	1	34656342	chr5	34812001	34812500	469.533	1883.55	-2.00415	283.736	198.444	0	201.542	98.9306	0	160.176	102.725	-0.635879
SMAD3	ENSG00000166949	67358183	67487533	1	67358183	chr15	67441501	67442000	88.1333	471.267	-2.41878	379.833	269.972	306.222	202.583	228.139	200.403	323.855	207.718	-0.638245
EFEMP1	ENSG00000115380	56093102	56151274	-1	56151274	chr2	56115501	56116000	230.41	3065.63	-3.73391	287.75	174.806	268.444	221.917	118.75	135.625	248.596	159.344	-0.638422
RFTN1	ENSG00000131378	16357352	16555533	-1	16555533	chr3	16441001	16441500	267.08	1299.31	-2.28241	347.833	322.458	344.25	254.472	193.597	222.125	343.03	219.847	-0.639486
AC026703.1	ENSG00000181495	32788945	32791819	1	32788945	chr5	32806501	32807000	102.727	477.743	-2.21743	559.604	358.681	482.521	384.042	295.444	239.653	469.656	300.921	-0.640501
CAV1	ENSG00000105974	116164839	116201233	1	116164839	chr7	116182501	116183000	527.837	2821.49	-2.4183	320.264	258.736	0	252.389	115.333	0	194.7	124.512	-0.640821
NGF	ENSG00000134259	115828539	115880857	-1	115880857	chr1	115844501	115845000	59.2633	291.323	-2.29741	548.222	349.736	452.799	360.847	260.236	265.806	453.106	290.199	-0.641025
VGLL3	ENSG00000206538	86987119	87040269	-1	87040269	chr3	86996001	86996500	54.7033	448.8	-3.03637	394.528	216.264	358.972	263.819	140.014	235.444	328.512	210.225	-0.641552
SERPINA3	ENSG00000196136	95078634	95090397	1	95078634	chr14	95130501	95131000	3536.34	76.2867	5.53468	248.625	255.986	318.722	223.5	146.764	168.222	279.797	178.986	-0.641641
KCTD20	ENSG00000112078	36410544	36458920	1	36410544	chr6	36409501	36410000	224.633	932.313	-2.05324	400.472	264.194	315.917	231.847	189.625	224.583	331.961	212.359	-0.64207
PLAU	ENSG00000122861	75668935	75677255	1	75668935	chr10	75716001	75716500	42.2567	764.48	-4.17723	224.833	259.597	310.833	187.819	177.056	154.347	270.387	172.819	-0.64276
NRP1	ENSG00000099250	33466420	33625190	-1	33625190	chr10	33552001	33552500	80.95	393.353	-2.28072	467.069	253.972	0	257.583	210.194	0	245.151	156.635	-0.642952
CSRP1	ENSG00000159176	201452658	201478584	-1	201478584	chr1	201425001	201425500	561.533	5379.02	-3.2599	313.556	242.75	312.139	220.333	151.917	196.5	294.963	188.375	-0.644171
KCTD12	ENSG00000178695	77454312	77460540	-1	77460540	chr13	77410501	77411000	83.9	428.683	-2.35317	228.278	166.167	0	132.514	105.431	0	129.688	82.6157	-0.644275
EPAS1	ENSG00000116016	46520806	46613836	1	46520806	chr2	46543001	46543500	206.29	2175.63	-3.39869	390.667	230.972	381.611	310.569	161.111	188.139	339.35	216.551	-0.645664
PPP1R14C	ENSG00000198729	150464212	150571493	1	150464212	chr6	150589001	150589500	295.55	32.3533	3.19142	603.917	374.118	447.59	352.014	296.479	283.042	478.235	305.106	-0.6467
PRSS23	ENSG00000150687	86502101	86663886	1	86502101	chr11	86455001	86455500	207.717	1376.08	-2.72787	367.236	218.042	298.444	149.306	181.639	247.208	300.073	191.297	-0.646773
CDC42EP3	ENSG00000163171	37869032	37965611	-1	37965611	chr2	37877501	37878000	74.52	439.767	-2.56104	286.097	181.792	147.681	162.694	105.944	123.333	207.836	132.296	-0.647731
SEMA3C	ENSG00000075223	80371854	80551675	-1	80551675	chr7	80513501	80514000	30.6833	143.06	-2.22109	488.611	254.653	445.104	312.583	197.361	269.125	399.72	254.622	-0.648585
FHL1	ENSG00000022267	135229559	135293518	1	135229559	chrX	135239001	135239500	175.417	1180.9	-2.75103	138.889	142.278	0	82.9931	77.1111	0	90.7049	57.4502	-0.649789
C1orf198	ENSG00000119280	230972865	231005335	-1	231005335	chr1	231000001	231000500	187.38	1195.77	-2.67391	301.486	291.764	335.028	183.243	77.3056	346.153	314.713	200.084	-0.650812
AFAP1	ENSG00000196526	7760441	7941653	-1	7941653	chr4	7980001	7980500	62.5733	297.953	-2.25147	299.042	250.417	325.757	209.069	182.667	178.639	297.243	188.899	-0.651254
SMAD3	ENSG00000166949	67358183	67487533	1	67358183	chr15	67433001	67433500	88.1333	471.267	-2.41878	263.708	157	251.403	202.736	121.694	106.583	228.153	144.905	-0.65128
LMOD1	ENSG00000163431	201865580	201915716	-1	201915716	chr1	201919001	201919500	28.7	186.76	-2.70206	304.986	272.847	313.903	250.528	168.826	160.514	302.653	191.807	-0.655267
HSPB7	ENSG00000173641	16340523	16346089	-1	16346089	chr1	16346001	16346500	146.56	637.153	-2.12015	274.417	281.778	351.951	209.944	211.583	169.431	308.09	195.256	-0.655293
CRIM1	ENSG00000150938	36583069	36778278	1	36583069	chr2	36796501	36797000	106.34	471.44	-2.14839	464.181	259.167	0	298.097	166.757	0	245.905	155.728	-0.655694
BST1	ENSG00000109743	15704573	15739936	1	15704573	chr4	15704001	15704500	33.61	205.583	-2.61276	239.611	231.889	275.167	171.875	155.486	153.153	253.889	160.726	-0.656314
MYH11	ENSG00000133392	15796992	15950890	-1	15950890	chr16	15951001	15951500	25.2367	135.707	-2.4269	129.764	159.458	169.708	77.7778	107.111	94.5972	152.028	96	-0.657737
COL4A1	ENSG00000187498	110801311	110959496	-1	110959496	chr13	110974501	110975000	843.677	5670.11	-2.74861	206.181	270.278	276.319	98.0972	160.903	225.25	256.055	161.926	-0.657861
NRP1	ENSG00000099250	33466420	33625190	-1	33625190	chr10	33560501	33561000	80.95	393.353	-2.28072	359.958	207.083	0	219.25	135.25	0	190.354	120.248	-0.658281
FHL1	ENSG00000022267	135229559	135293518	1	135229559	chrX	135267501	135268000	175.417	1180.9	-2.75103	353.181	0	222.153	185.556	0	174.472	193.358	122.037	-0.659621
DAB2	ENSG00000153071	39371780	39462402	-1	39462402	chr5	39410501	39411000	365.813	1773.31	-2.27727	514.778	219	384.944	305.486	193.986	228.153	376.75	238.076	-0.65996
RAI14	ENSG00000039560	34656342	34832732	1	34656342	chr5	34685501	34686000	469.533	1883.55	-2.00415	463.028	352.028	432.806	327.944	205.417	277.264	419.389	265.009	-0.660248
VGLL3	ENSG00000206538	86987119	87040269	-1	87040269	chr3	87000001	87000500	54.7033	448.8	-3.03637	571.764	311.625	399.181	382.236	187.903	261.903	430.647	272.036	-0.660761
RFTN1	ENSG00000131378	16357352	16555533	-1	16555533	chr3	16420501	16421000	267.08	1299.31	-2.28241	201.833	103.111	161.056	115.229	85.4167	82.7917	154.537	97.3229	-0.661659
RFTN1	ENSG00000131378	16357352	16555533	-1	16555533	chr3	16481501	16482000	267.08	1299.31	-2.28241	431.056	283.792	346.542	304.375	184.153	201.444	358.28	226.079	-0.661917
WISP2	ENSG00000064205	43343485	43357150	1	43343485	chr20	43322001	43322500	30.5967	144.353	-2.23816	558.625	389.653	544.069	354.306	292.222	316.375	500.201	315.624	-0.662621
SPARCL1	ENSG00000152583	88394487	88452213	-1	88452213	chr4	88428501	88429000	577.783	26.9767	4.42074	292.694	284.611	267.611	222.375	151.417	170.458	286.988	180.799	-0.663665
IER3	ENSG00000137331	30710976	30712331	-1	30712331	chr6	30716501	30717000	287.8	1891.46	-2.71636	359.181	330.972	348.569	303.653	174.278	195.917	350.935	221.056	-0.664389
VGLL3	ENSG00000206538	86987119	87040269	-1	87040269	chr3	87010001	87010500	54.7033	448.8	-3.03637	355.014	159.208	354.625	229.819	162.347	168.167	295.081	185.787	-0.664598
WISP2	ENSG00000064205	43343485	43357150	1	43343485	chr20	43331501	43332000	30.5967	144.353	-2.23816	315.028	324.618	381.639	185.597	247.944	228.688	345.281	217.332	-0.66542
ITGA11	ENSG00000137809	68594050	68724502	-1	68724502	chr15	68648001	68648500	219.82	2075.69	-3.23919	411.708	263.375	431.972	358.542	184.5	174.681	373.08	234.843	-0.665524
CYP1B1	ENSG00000138061	38294116	38337044	-1	38337044	chr2	38304501	38305000	240.533	2038.01	-3.08285	387.639	207.319	286.819	221.375	167.41	179.903	299.442	188.36	-0.665956
SMAD3	ENSG00000166949	67358183	67487533	1	67358183	chr15	67418501	67419000	88.1333	471.267	-2.41878	799.583	545.319	403.208	431.5	313.812	371.806	585.166	368.293	-0.666543
CSRP1	ENSG00000159176	201452658	201478584	-1	201478584	chr1	201470001	201470500	561.533	5379.02	-3.2599	614.722	396.167	541.264	450.917	269.431	276.653	519.931	327.071	-0.667085
PLAU	ENSG00000122861	75668935	75677255	1	75668935	chr10	75667501	75668000	42.2567	764.48	-4.17723	0	378.583	366.042	0	200.319	274.986	253.186	159.019	-0.667644
LIMA1	ENSG00000050405	50569571	50677353	-1	50677353	chr12	50582001	50582500	148.36	1461.79	-3.30057	755.264	605.097	630.764	497.639	330.903	443.681	669.032	420.655	-0.668167
CAV1	ENSG00000105974	116164839	116201233	1	116164839	chr7	116183001	116183500	527.837	2821.49	-2.4183	328.264	260.861	321.528	252.458	130.236	204.292	308.954	194.046	-0.668236
EXT1	ENSG00000182197	118806729	119124092	-1	119124092	chr8	118860001	118860500	159.937	1157.19	-2.85505	486.201	0	322.778	350.194	0	168.389	274.985	172.625	-0.668615
C1QTNF3	ENSG00000082196	33987279	34124633	-1	34124633	chr5	34052001	34052500	152.91	31.7767	2.26664	322.785	295.778	435.639	286.736	176.069	218.347	355.99	223.329	-0.670268
C21orf7	ENSG00000156265	30449792	30548210	1	30449792	chr21	30568001	30568500	35.0467	180.673	-2.36603	318.319	266.361	304.931	207.847	110.236	253.653	301.963	189.333	-0.670613
ARHGAP44	ENSG00000006740	12692829	12894960	1	12692829	chr17	12831501	12832000	908.713	61.8867	3.87612	259.125	0	178.486	123.486	0	138.708	144.644	90.4271	-0.671748
SEMA3C	ENSG00000075223	80371854	80551675	-1	80551675	chr7	80424501	80425000	30.6833	143.06	-2.22109	0	173.542	238.736	0	105.611	139.639	135.951	84.9444	-0.672188
CALD1	ENSG00000122786	134429003	134655479	1	134429003	chr7	134379501	134380000	1129.23	4654.58	-2.04331	454.521	406.785	0	340.014	211.917	0	292.556	183.183	-0.672495
LIMA1	ENSG00000050405	50569571	50677353	-1	50677353	chr12	50642501	50643000	148.36	1461.79	-3.30057	521.417	289.944	0	292.389	226.125	0	275.761	172.608	-0.67281
CNN2	ENSG00000064666	1026298	1039060	1	1026298	chr19	1029001	1029500	273.407	1575.2	-2.52641	244.208	356.292	306.736	183.972	203.667	194.861	307.815	192.642	-0.673347
WISP2	ENSG00000064205	43343485	43357150	1	43343485	chr20	43344501	43345000	30.5967	144.353	-2.23816	427.653	0	528.215	283.028	0	331.5	323.802	202.527	-0.674343
LRRC32	ENSG00000137507	76368568	76381791	-1	76381791	chr11	76377501	76378000	53.6667	477.37	-3.15301	315.667	337.729	269.917	215.972	172.292	204.431	313.087	195.772	-0.674638
ITGA11	ENSG00000137809	68594050	68724502	-1	68724502	chr15	68657001	68657500	219.82	2075.69	-3.23919	340.403	285.069	495.25	210.472	224.375	286.417	377.39	236.026	-0.674829
CMAHP	ENSG00000168405	25081295	25218698	-1	25218698	chr6	25249001	25249500	37.0733	157.65	-2.08827	343.125	0	214.417	192.694	0	150.806	186.958	116.729	-0.674941
STAT1	ENSG00000115415	191829084	191885686	-1	191885686	chr2	191810501	191811000	296.863	1520.37	-2.35655	290.556	176.042	200.111	141.903	142.389	135.167	226.164	141.137	-0.676459
CDC42EP3	ENSG00000163171	37869032	37965611	-1	37965611	chr2	37996001	37996500	74.52	439.767	-2.56104	586.139	455.347	0	365.819	303.486	0	351.84	219.572	-0.677767
SPOCD1	ENSG00000134668	32256023	32281652	-1	32281652	chr1	32227001	32227500	142.423	798.873	-2.48778	396.097	366.653	247.431	340.375	166.972	141.292	341.56	213.131	-0.677865
ITGA11	ENSG00000137809	68594050	68724502	-1	68724502	chr15	68761501	68762000	219.82	2075.69	-3.23919	693.556	565.257	461.16	524.903	329.278	238.139	576	359.65	-0.67797
CRISPLD2	ENSG00000103196	84853537	84943114	1	84853537	chr16	84870001	84870500	248.63	1335.11	-2.42489	0	290.562	223.736	0	169.319	144.014	171.596	106.859	-0.678256
DDAH1	ENSG00000153904	85784168	86044046	-1	86044046	chr1	86036001	86036500	178.133	923.22	-2.37372	484.979	291.542	406.688	317.778	193.986	247.944	398.062	248.288	-0.6788
LDLR	ENSG00000130164	11200057	11244506	1	11200057	chr19	11279501	11280000	185.45	853.333	-2.20208	260.75	0	307.583	221.458	0	128.472	190.817	118.787	-0.67926
GLIPR1	ENSG00000139278	75874460	75897633	1	75874460	chr12	75883501	75884000	248.33	1629.14	-2.71378	371.222	0	239.736	310.264	0	69.4861	206.252	128.384	-0.679726
MGP	ENSG00000111341	15034115	15038860	-1	15038860	chr12	14987001	14987500	9743.44	281.8	5.11169	203.736	0	146.097	127.528	0	74.8194	114.361	71.0069	-0.679949
DEPTOR	ENSG00000155792	120885957	121063152	1	120885957	chr8	121020001	121020500	46.75	230.447	-2.30139	208.653	157.319	198.653	158.611	112.764	75.6667	189.471	117.856	-0.680351
ANKRD6	ENSG00000135299	90142889	90343553	1	90142889	chr6	90235001	90235500	632.527	82.3033	2.9421	352.347	265.458	338.597	283.306	163.847	164.625	323.954	201.674	-0.681076
VGLL3	ENSG00000206538	86987119	87040269	-1	87040269	chr3	87009501	87010000	54.7033	448.8	-3.03637	372.514	231	0	277.472	96.5833	0	203.531	126.556	-0.681191
ELN	ENSG00000049540	73442119	73484237	1	73442119	chr7	73416501	73417000	37.5267	297.387	-2.98635	309.153	212.875	319.667	207.472	146.806	180.792	285.895	177.9	-0.681364
RAI14	ENSG00000039560	34656342	34832732	1	34656342	chr5	34707501	34708000	469.533	1883.55	-2.00415	446.708	207.375	326.75	256.944	180.722	189.931	332.045	206.593	-0.68196
LEPR	ENSG00000116678	65886248	66107242	1	65886248	chr1	65956001	65956500	43.3967	221.067	-2.34883	292.792	214.819	265.722	171.431	172.319	145.389	262.888	163.477	-0.68204
FHL2	ENSG00000115641	105974169	106054960	-1	106054960	chr2	105956001	105956500	350.107	3549.63	-3.3418	155.75	128.181	0	65.6667	92.0833	0	91.5949	56.6921	-0.682558
CRIM1	ENSG00000150938	36583069	36778278	1	36583069	chr2	36606001	36606500	106.34	471.44	-2.14839	270.083	143.944	0	129.917	114.639	0	136.565	84.706	-0.682643
SOCS2	ENSG00000120833	93963590	93977263	1	93963590	chr12	93966501	93967000	591.377	72.3533	3.03095	174.083	198.056	228.833	100.111	137.042	134.75	202.641	125.859	-0.682806
SVEP1	ENSG00000165124	113127531	113342160	-1	113342160	chr9	113345001	113345500	83.9333	506.17	-2.59231	205.153	166.417	0	132.722	82.9444	0	121.81	75.4653	-0.683547
ALPK2	ENSG00000198796	56148479	56296189	-1	56296189	chr18	56219501	56220000	137.783	1883.94	-3.77328	266.347	295.722	311.597	232.833	133.708	189.028	296.75	184.308	-0.684173
CSRP1	ENSG00000159176	201452658	201478584	-1	201478584	chr1	201458001	201458500	561.533	5379.02	-3.2599	388.236	351.847	361.167	249.542	188.097	266.806	371.206	230.646	-0.684181
CDC42EP2	ENSG00000149798	65082289	65089900	1	65082289	chr11	65084501	65085000	45.3533	185.983	-2.03589	248.597	173.236	184.083	84.0833	109.917	180.819	204.428	126.806	-0.684684
SMAD3	ENSG00000166949	67358183	67487533	1	67358183	chr15	67367501	67368000	88.1333	471.267	-2.41878	523.056	278.562	379.736	249.681	209.056	296.403	397.436	246.862	-0.684811
VGLL3	ENSG00000206538	86987119	87040269	-1	87040269	chr3	86998001	86998500	54.7033	448.8	-3.03637	332.389	238.875	0	189.25	161.306	0	191.905	118.986	-0.685024
NRP1	ENSG00000099250	33466420	33625190	-1	33625190	chr10	33631001	33631500	80.95	393.353	-2.28072	430.431	255.403	271.667	229.417	238.375	142.882	324.292	201.323	-0.685074
ITGA11	ENSG00000137809	68594050	68724502	-1	68724502	chr15	68646001	68646500	219.82	2075.69	-3.23919	483.417	372.486	407.75	377.292	164.819	263.764	424.495	263.472	-0.686027
SMAD3	ENSG00000166949	67358183	67487533	1	67358183	chr15	67436001	67436500	88.1333	471.267	-2.41878	248.861	0	180.722	160.278	0	93.8333	141.899	87.7847	-0.686616
DAB2	ENSG00000153071	39371780	39462402	-1	39462402	chr5	39494001	39494500	365.813	1773.31	-2.27727	359.958	0	315.917	199.347	0	223.181	229.431	142.141	-0.686893
VGLL3	ENSG00000206538	86987119	87040269	-1	87040269	chr3	87044001	87044500	54.7033	448.8	-3.03637	204.389	141.403	0	154.75	43.9583	0	112.954	69.7755	-0.687127
ELN	ENSG00000049540	73442119	73484237	1	73442119	chr7	73427501	73428000	37.5267	297.387	-2.98635	133.681	0	189.014	60.2917	0	123.097	105.054	64.8426	-0.687711
CYP1B1	ENSG00000138061	38294116	38337044	-1	38337044	chr2	38350001	38350500	240.533	2038.01	-3.08285	323.806	0	393.458	261.014	0	189.056	243.799	150.975	-0.687766
ALPK2	ENSG00000198796	56148479	56296189	-1	56296189	chr18	56279001	56279500	137.783	1883.94	-3.77328	289.153	328.444	226.819	188.403	188.944	156.889	286.83	177.641	-0.688151
KRTAP1-5	ENSG00000221852	39182278	39183454	-1	39183454	chr17	39205001	39205500	27.0733	690.733	-4.67318	491.486	0	330.528	254.667	0	264.514	279.373	172.807	-0.689865
BST1	ENSG00000109743	15704573	15739936	1	15704573	chr4	15685001	15685500	33.61	205.583	-2.61276	284.889	156.194	257.931	165.833	139.639	131.521	237.428	146.797	-0.68993
ACAN	ENSG00000157766	89346674	89418585	1	89346674	chr15	89462501	89463000	498.61	55.7067	3.16199	279.778	0	269.736	220.292	0	113.472	184.037	113.53	-0.692087
COL4A1	ENSG00000187498	110801311	110959496	-1	110959496	chr13	110778001	110778500	843.677	5670.11	-2.74861	251.722	206.014	360.653	227.403	152.778	135.667	278.17	171.782	-0.692188
PLAU	ENSG00000122861	75668935	75677255	1	75668935	chr10	75701001	75701500	42.2567	764.48	-4.17723	325.056	282.708	297.944	249.042	177.167	146.958	307.28	189.764	-0.692454
C1orf198	ENSG00000119280	230972865	231005335	-1	231005335	chr1	231027501	231028000	187.38	1195.77	-2.67391	139.625	162.264	0	97.8611	70.7083	0	97.831	60.1534	-0.692532
SEMA3C	ENSG00000075223	80371854	80551675	-1	80551675	chr7	80499001	80499500	30.6833	143.06	-2.22109	307.785	191.833	266.139	187.556	114.028	178.722	260.369	160.662	-0.693108
WDR86	ENSG00000187260	151072995	151107813	-1	151107813	chr7	151125001	151125500	223.947	32.0633	2.80416	280.014	294.944	281.694	175.194	143.597	220.778	290.976	179.364	-0.694937
SEMA3C	ENSG00000075223	80371854	80551675	-1	80551675	chr7	80487501	80488000	30.6833	143.06	-2.22109	324.167	281.708	0	207.222	164.271	0	204.41	125.733	-0.696716
CAV1	ENSG00000105974	116164839	116201233	1	116164839	chr7	116214001	116214500	527.837	2821.49	-2.4183	316.111	0	230.264	170.319	0	159.986	182.903	112.421	-0.697252
ELN	ENSG00000049540	73442119	73484237	1	73442119	chr7	73406501	73407000	37.5267	297.387	-2.98635	278.917	234.319	0	158.292	149.542	0	171.213	105.116	-0.698555
CALD1	ENSG00000122786	134429003	134655479	1	134429003	chr7	134605501	134606000	1129.23	4654.58	-2.04331	338.764	281.611	421.319	259.264	156.944	243.264	351.917	216.44	-0.698711
SPOCD1	ENSG00000134668	32256023	32281652	-1	32281652	chr1	32262501	32263000	142.423	798.873	-2.48778	322.069	278.972	320.007	205.597	198.583	176.403	312.358	192.025	-0.699019
ACAN	ENSG00000157766	89346674	89418585	1	89346674	chr15	89421001	89421500	498.61	55.7067	3.16199	304.167	300.389	214.389	157.833	168.222	187.611	278.384	171.086	-0.699124
TGM2	ENSG00000198959	36756863	36794980	-1	36794980	chr20	36781001	36781500	87.3033	366.96	-2.07151	309.778	363.125	331.153	188.778	210.389	234.111	339.556	208.403	-0.70161
C1orf198	ENSG00000119280	230972865	231005335	-1	231005335	chr1	231014001	231014500	187.38	1195.77	-2.67391	357	300.292	0	221.069	184.278	0	222.806	136.559	-0.702195
C1orf198	ENSG00000119280	230972865	231005335	-1	231005335	chr1	231005501	231006000	187.38	1195.77	-2.67391	0	233.569	235.444	0	111.139	165.764	155.569	95.2106	-0.702534
VGLL3	ENSG00000206538	86987119	87040269	-1	87040269	chr3	87033001	87033500	54.7033	448.8	-3.03637	377.153	0	348.236	285.188	0	165.444	246.628	151.154	-0.702646
CMAHP	ENSG00000168405	25081295	25218698	-1	25218698	chr6	25136501	25137000	37.0733	157.65	-2.08827	257.903	267.056	270	199.236	122.153	174.444	270.273	165.544	-0.703843
TGM2	ENSG00000198959	36756863	36794980	-1	36794980	chr20	36796501	36797000	87.3033	366.96	-2.07151	0	316.514	379.861	0	214.403	216.375	236.559	144.826	-0.704034
ALPK2	ENSG00000198796	56148479	56296189	-1	56296189	chr18	56296001	56296500	137.783	1883.94	-3.77328	192.778	137.736	218.375	89.1528	80.4167	160.75	183.794	112.426	-0.704167
NDST1	ENSG00000070614	149865381	149937773	1	149865381	chr5	149890501	149891000	47.31	444.96	-3.23346	453.736	429.764	382.167	340.444	159.208	297.458	425.179	260.581	-0.704203
SMAD3	ENSG00000166949	67358183	67487533	1	67358183	chr15	67368001	67368500	88.1333	471.267	-2.41878	376.285	257.667	272.25	245.75	171.972	150.708	307.429	188.273	-0.704471
LIMA1	ENSG00000050405	50569571	50677353	-1	50677353	chr12	50641501	50642000	148.36	1461.79	-3.30057	345.347	187	365.333	256.194	148.014	158.667	304.662	186.557	-0.70461
C1orf198	ENSG00000119280	230972865	231005335	-1	231005335	chr1	230986001	230986500	187.38	1195.77	-2.67391	720.236	736.583	675.667	397.125	365.653	560.139	714.549	437.944	-0.705011
IGFBP2	ENSG00000115457	217497551	217529159	1	217497551	chr2	217549001	217549500	84.83	1339.01	-3.98045	362.597	249.389	314.833	242.542	197.819	141.292	314.248	192.361	-0.705192
ITGA11	ENSG00000137809	68594050	68724502	-1	68724502	chr15	68599501	68600000	219.82	2075.69	-3.23919	221.764	227.118	0	137.806	125.056	0	148.603	90.6389	-0.707107
RFTN1	ENSG00000131378	16357352	16555533	-1	16555533	chr3	16485501	16486000	267.08	1299.31	-2.28241	286.278	236.931	223.194	200.056	155.944	106.792	253.802	155.057	-0.707307
MATN4	ENSG00000124159	43922085	43937169	-1	43937169	chr20	43966001	43966500	108.6	24.78	2.13178	596.354	444.014	581.333	395.139	267.924	348.25	542.774	332.017	-0.707411
MYOF	ENSG00000138119	95066186	95242074	-1	95242074	chr10	95187501	95188000	263.74	1559.82	-2.56419	314.903	225.847	0	230.542	93.5	0	180.877	110.34	-0.70799
TBC1D2	ENSG00000095383	100961311	101017915	-1	101017915	chr9	101013501	101014000	60	319.88	-2.4145	267.139	0	250.514	171.764	0	136.806	172.803	105.347	-0.708673
PLA2G16	ENSG00000176485	63340667	63384355	-1	63384355	chr11	63369501	63370000	108.08	672.16	-2.63671	207.611	242.819	204.604	159.542	101.486	140.403	221.946	135.282	-0.710092
ARHGEF19	ENSG00000142632	16524349	16539140	-1	16539140	chr1	16587001	16587500	1396.33	126.67	3.46249	0	167.431	153.972	0	49.4028	129.722	104.62	63.5278	-0.710896
EXT1	ENSG00000182197	118806729	119124092	-1	119124092	chr8	119017001	119017500	159.937	1157.19	-2.85505	667.361	469.021	478.847	448.069	260.75	296.625	540.918	330.007	-0.711213
ITGA11	ENSG00000137809	68594050	68724502	-1	68724502	chr15	68720001	68720500	219.82	2075.69	-3.23919	277.847	0	338.556	194.597	0	180.014	208.139	126.736	-0.711295
CYP1B1	ENSG00000138061	38294116	38337044	-1	38337044	chr2	38342001	38342500	240.533	2038.01	-3.08285	418.278	332.056	0	282.972	181.139	0	255.208	155.473	-0.7114
DDAH1	ENSG00000153904	85784168	86044046	-1	86044046	chr1	85787001	85787500	178.133	923.22	-2.37372	307.556	316.389	0	217.653	162.236	0	210.929	128.428	-0.711438
ELN	ENSG00000049540	73442119	73484237	1	73442119	chr7	73509501	73510000	37.5267	297.387	-2.98635	178.083	228.25	211.806	153.569	118.278	103.833	208.779	127.067	-0.71197
FHL1	ENSG00000022267	135229559	135293518	1	135229559	chrX	135248001	135248500	175.417	1180.9	-2.75103	270.083	237.667	249.819	170	119.597	178.986	257.655	156.896	-0.712056
IGFBP6	ENSG00000167779	53491220	53496129	1	53491220	chr12	53463001	53463500	535.067	3757.14	-2.81185	0	161.569	204.694	0	92.125	115.583	119.991	72.8148	-0.712914
MFAP5	ENSG00000197614	8789942	8815484	-1	8815484	chr12	8840001	8840500	101.32	1783.45	-4.13768	292.056	265.528	285.944	172.347	151.944	199.625	286.476	174.368	-0.713054
VGLL3	ENSG00000206538	86987119	87040269	-1	87040269	chr3	86987501	86988000	54.7033	448.8	-3.03637	561.639	302.028	492.722	347.764	173.931	324.653	455.049	276.802	-0.71513
ADAMTS1	ENSG00000154734	28208606	28217728	-1	28217728	chr21	28173501	28174000	88.1	936.89	-3.41067	465.764	287.875	398.181	291.556	194.069	234.736	387.633	235.708	-0.715298
CALD1	ENSG00000122786	134429003	134655479	1	134429003	chr7	134493001	134493500	1129.23	4654.58	-2.04331	273.097	0	216.653	196.806	0	91.3125	162.785	98.7454	-0.715479
SMAD3	ENSG00000166949	67358183	67487533	1	67358183	chr15	67401501	67402000	88.1333	471.267	-2.41878	479.688	0	307.278	256.028	0	230.222	267.613	162.562	-0.715689
NGF	ENSG00000134259	115828539	115880857	-1	115880857	chr1	115843001	115843500	59.2633	291.323	-2.29741	668.986	445.403	427.111	319.153	285.472	353.486	516.586	314.061	-0.716165
SMAD3	ENSG00000166949	67358183	67487533	1	67358183	chr15	67440501	67441000	88.1333	471.267	-2.41878	393.917	337.958	378.361	338.208	186.736	168.833	374.074	227.213	-0.716795
SLIT3	ENSG00000184347	168088745	168728133	-1	168728133	chr5	168140001	168140500	71.85	478.737	-2.73617	473.597	281.583	362.91	213.222	219.028	266.014	376.509	228.63	-0.717203
CXCL12	ENSG00000107562	44793038	44881941	-1	44881941	chr10	44757501	44758000	87.9033	2734.27	-4.95909	351.764	304.403	379.597	259.472	181.931	205.014	349.932	212.449	-0.717298
ITGA11	ENSG00000137809	68594050	68724502	-1	68724502	chr15	68661001	68661500	219.82	2075.69	-3.23919	256.514	211.306	249.778	205.736	87.9167	147.028	243.91	147.944	-0.717476
CALD1	ENSG00000122786	134429003	134655479	1	134429003	chr7	134588501	134589000	1129.23	4654.58	-2.04331	272.375	185.75	287.792	184.056	145.875	128.75	253.634	153.743	-0.718552
ALPK2	ENSG00000198796	56148479	56296189	-1	56296189	chr18	56251001	56251500	137.783	1883.94	-3.77328	263.889	263.785	347.292	170.361	168	203.347	297.157	180.006	-0.720034
COL10A1	ENSG00000123500	116440086	116479910	-1	116479910	chr6	116428001	116428500	7059.34	38.96	7.5014	279.583	0	275.694	201.889	0	128.639	186.098	112.488	-0.721252
NGF	ENSG00000134259	115828539	115880857	-1	115880857	chr1	115843501	115844000	59.2633	291.323	-2.29741	0	198.139	248.903	0	130.153	128.583	147.961	89.2847	-0.722377
CRISPLD2	ENSG00000103196	84853537	84943114	1	84853537	chr16	84862501	84863000	248.63	1335.11	-2.42489	356.167	262.292	324.056	226.611	183.292	173.875	319.483	193.037	-0.723914
EXT1	ENSG00000182197	118806729	119124092	-1	119124092	chr8	118933001	118933500	159.937	1157.19	-2.85505	539.542	307.931	367.653	285.903	217.5	251.611	408.609	246.829	-0.724903
CMAHP	ENSG00000168405	25081295	25218698	-1	25218698	chr6	25180501	25181000	37.0733	157.65	-2.08827	207.917	236.625	0	176.278	80.1806	0	147.072	88.5694	-0.725218
ZNF385B	ENSG00000144331	180306709	180726232	-1	180726232	chr2	180319001	180319500	214.33	24.3567	3.13745	312.819	179.653	301.444	195.028	135.014	157.097	269.91	162.847	-0.725461
KIF13B	ENSG00000197892	28924796	29120641	-1	29120641	chr8	28913001	28913500	290.187	58.23	2.31715	327.5	181.792	191.611	176.958	113.847	136.208	238.104	143.609	-0.725484
AFAP1	ENSG00000196526	7760441	7941653	-1	7941653	chr4	7823501	7824000	62.5733	297.953	-2.25147	400.646	346.354	341.931	301.069	211	163.389	367.064	221.583	-0.725612
SMAD3	ENSG00000166949	67358183	67487533	1	67358183	chr15	67361501	67362000	88.1333	471.267	-2.41878	413.931	0	316.778	238.076	0	208.458	248.512	149.814	-0.72634
UGCG	ENSG00000148154	114659046	114697649	1	114659046	chr9	114612001	114612500	111.133	541.243	-2.28399	220.903	200.153	0	141.208	99.8472	0	138.97	83.5995	-0.726395
NGF	ENSG00000134259	115828539	115880857	-1	115880857	chr1	115868001	115868500	59.2633	291.323	-2.29741	195.625	0	216.5	144.611	0	90.3472	135.9	81.6701	-0.727689
CALD1	ENSG00000122786	134429003	134655479	1	134429003	chr7	134616001	134616500	1129.23	4654.58	-2.04331	402.111	236.028	420.986	300.861	195.694	159.861	357.53	215.502	-0.727716
EXT1	ENSG00000182197	118806729	119124092	-1	119124092	chr8	119016501	119017000	159.937	1157.19	-2.85505	592.264	344.083	335.347	278.125	267.764	241.153	427.102	257.227	-0.729315
CALD1	ENSG00000122786	134429003	134655479	1	134429003	chr7	134552001	134552500	1129.23	4654.58	-2.04331	270.111	220.778	341.556	216.069	188.125	106.611	282.81	170.186	-0.729359
LDLR	ENSG00000130164	11200057	11244506	1	11200057	chr19	11252501	11253000	185.45	853.333	-2.20208	220.722	281.528	455.5	188.833	218.569	183.361	324.37	195.181	-0.729901
LIMA1	ENSG00000050405	50569571	50677353	-1	50677353	chr12	50635001	50635500	148.36	1461.79	-3.30057	715.347	389.889	387.042	342.785	257.847	319.083	500.175	301.11	-0.73024
GRAMD2	ENSG00000175318	72452148	72490136	-1	72490136	chr15	72496001	72496500	124.583	25.47	2.29024	357.653	253.069	295.236	237.181	112.25	207.75	307.356	184.831	-0.730608
CRIM1	ENSG00000150938	36583069	36778278	1	36583069	chr2	36640501	36641000	106.34	471.44	-2.14839	528.25	363.639	427.333	343.736	179.139	291.375	442.503	266.234	-0.730843
RAI14	ENSG00000039560	34656342	34832732	1	34656342	chr5	34718001	34718500	469.533	1883.55	-2.00415	605.847	353.569	594.056	347.667	284.611	323.042	520.352	313.118	-0.73095
CA9	ENSG00000107159	35673853	35681156	1	35673853	chr9	35726501	35727000	406.527	31.7233	3.67973	307.028	348.264	271.806	258.417	122.417	189.611	314.352	188.928	-0.731508
FAM46B	ENSG00000158246	27331511	27339327	-1	27339327	chr1	27336001	27336500	42.9433	176.713	-2.0409	209.889	238.153	278.861	144.681	102.944	194.667	247.204	148.456	-0.731804
MMP28	ENSG00000129270	34092876	34122640	-1	34122640	chr17	34134501	34135000	153.007	37.7167	2.02032	330.486	253.194	289.639	233.111	134.431	167.931	296.616	178.035	-0.733211
EXT1	ENSG00000182197	118806729	119124092	-1	119124092	chr8	118934001	118934500	159.937	1157.19	-2.85505	252.028	209.708	0	181.431	84.0833	0	153.019	91.5648	-0.734568
COMP	ENSG00000105664	18893583	18902123	-1	18902123	chr19	18886501	18887000	11464.5	553.693	4.37195	0	174.778	183.347	0	94.0139	105.375	117.162	70	-0.734876
DDAH1	ENSG00000153904	85784168	86044046	-1	86044046	chr1	86015001	86015500	178.133	923.22	-2.37372	264.611	0	284.792	222.347	0	101.125	183.991	110.137	-0.735119
LIMA1	ENSG00000050405	50569571	50677353	-1	50677353	chr12	50605001	50605500	148.36	1461.79	-3.30057	144.069	183.528	0	106.722	73.0556	0	106.78	63.7222	-0.735758
PAMR1	ENSG00000149090	35453370	35551848	-1	35551848	chr11	35572001	35572500	1333.16	70.6467	4.23809	335.278	294.125	0	214.042	162.528	0	212.861	127.356	-0.736518
FNDC1	ENSG00000164694	159590429	159693141	1	159590429	chr6	159605001	159605500	234.07	1576.15	-2.7514	568.833	400.104	351.222	278.208	261.083	272.167	442.781	265.306	-0.736766
ANKRD6	ENSG00000135299	90142889	90343553	1	90142889	chr6	90191001	90191500	632.527	82.3033	2.9421	319.569	225.931	289.847	168.403	119.833	221.403	283.752	169.836	-0.737099
CITED2	ENSG00000164442	139693393	139695757	-1	139695757	chr6	139728501	139729000	219.91	1791.2	-3.02594	429.556	174	0	221	137.347	0	203.546	121.509	-0.739537
ZBTB16	ENSG00000109906	113930315	114121398	1	113930315	chr11	114151501	114152000	212.7	26.1867	3.02192	522.097	458.181	421.354	327.556	211.681	319.625	469.921	280.947	-0.740063
EXT1	ENSG00000182197	118806729	119124092	-1	119124092	chr8	119036001	119036500	159.937	1157.19	-2.85505	384.153	218.194	0	207.847	149.361	0	203.09	121.139	-0.740685
ITGB2	ENSG00000160255	46305868	46351904	-1	46351904	chr21	46383001	46383500	61.4667	371.227	-2.59442	234.986	185.361	228.569	165.958	81.5	140.861	219.852	131.157	-0.740822
PLA2G16	ENSG00000176485	63340667	63384355	-1	63384355	chr11	63377501	63378000	108.08	672.16	-2.63671	616.861	451.292	443.778	414.208	290.75	219.583	506.962	302.787	-0.741661
C13orf15	ENSG00000102760	42031695	42045018	1	42031695	chr13	42080001	42080500	2017.68	57.5367	5.13207	292.764	203.333	225.875	125.083	100.222	209.958	245.468	146.247	-0.743164
CALD1	ENSG00000122786	134429003	134655479	1	134429003	chr7	134519501	134520000	1129.23	4654.58	-2.04331	520.792	0	293.056	278.306	0	215.194	276.604	164.782	-0.743738
FHL2	ENSG00000115641	105974169	106054960	-1	106054960	chr2	106071001	106071500	350.107	3549.63	-3.3418	564.396	426.604	508.694	283.083	364.431	268.292	502.714	299.787	-0.743863
ITGA10	ENSG00000143127	145524891	145543868	1	145524891	chr1	145584501	145585000	1739.23	267.623	2.70017	410.958	379.917	387.208	311.583	173.903	235.722	396.339	235.999	-0.745487
NGF	ENSG00000134259	115828539	115880857	-1	115880857	chr1	115876001	115876500	59.2633	291.323	-2.29741	288.319	0	197.042	164.986	0	113.681	161.243	95.7512	-0.745806
ALPK2	ENSG00000198796	56148479	56296189	-1	56296189	chr18	56249001	56249500	137.783	1883.94	-3.77328	350.167	266.403	0	225.625	139.639	0	208.192	123.743	-0.745869
NDST1	ENSG00000070614	149865381	149937773	1	149865381	chr5	149895001	149895500	47.31	444.96	-3.23346	400.333	369.792	330.042	221.16	226.861	224.5	370.808	220.611	-0.746527
SHC4	ENSG00000185634	49115932	49255641	-1	49255641	chr15	49148501	49149000	748.753	33.5267	4.48111	378.819	191.514	319.458	211.806	193.389	133.903	302.021	179.194	-0.749865
RAI14	ENSG00000039560	34656342	34832732	1	34656342	chr5	34687501	34688000	469.533	1883.55	-2.00415	547.292	397.694	480.292	340.5	277.597	249.111	478.14	283.762	-0.750693
ITGA11	ENSG00000137809	68594050	68724502	-1	68724502	chr15	68713001	68713500	219.82	2075.69	-3.23919	390.111	349.681	337.917	257.153	217.25	181.514	363.572	215.361	-0.752762
ITGA11	ENSG00000137809	68594050	68724502	-1	68724502	chr15	68701001	68701500	219.82	2075.69	-3.23919	381.208	382.09	407.847	305.361	168.75	239	394.01	233.389	-0.752987
PTX3	ENSG00000163661	157154578	157161417	1	157154578	chr3	157161001	157161500	30.49	156.123	-2.35628	174.542	105.042	249.958	126.847	84.4583	94.7222	176.896	104.505	-0.753726
TGM2	ENSG00000198959	36756863	36794980	-1	36794980	chr20	36712501	36713000	87.3033	366.96	-2.07151	527.583	324.514	415.153	262.097	241	267.542	425.706	251.97	-0.754277
ITGA11	ENSG00000137809	68594050	68724502	-1	68724502	chr15	68646501	68647000	219.82	2075.69	-3.23919	591.931	438.639	624.583	437.889	285.444	276.917	554.282	328.157	-0.754444
CDC42EP3	ENSG00000163171	37869032	37965611	-1	37965611	chr2	38004001	38004500	74.52	439.767	-2.56104	515.847	422.222	498.438	268.778	264.264	338.806	481.988	285.277	-0.754576
SMAD3	ENSG00000166949	67358183	67487533	1	67358183	chr15	67439001	67439500	88.1333	471.267	-2.41878	248.361	207.403	233.597	123.806	164.458	122.486	234.123	138.331	-0.754897
EPAS1	ENSG00000116016	46520806	46613836	1	46520806	chr2	46543501	46544000	206.29	2175.63	-3.39869	302.014	234.528	248.944	244.056	116.042	111.167	267.072	157.75	-0.755863
PGF	ENSG00000119630	75408540	75422291	-1	75422291	chr14	75459001	75459500	233.243	51.9233	2.16738	159.042	172.625	0	133.431	46.0833	0	108.153	63.6319	-0.75603
CALD1	ENSG00000122786	134429003	134655479	1	134429003	chr7	134381001	134381500	1129.23	4654.58	-2.04331	345.875	228.917	270.111	220.139	143.931	144.514	286.986	169.509	-0.756149
MFAP5	ENSG00000197614	8789942	8815484	-1	8815484	chr12	8841001	8841500	101.32	1783.45	-4.13768	264.556	245.319	0	176.778	115.75	0	170.028	100.168	-0.75748
EFEMP1	ENSG00000115380	56093102	56151274	-1	56151274	chr2	56181001	56181500	230.41	3065.63	-3.73391	204.944	0	241.069	177.069	0	74.4167	147.593	86.8889	-0.75761
PLAU	ENSG00000122861	75668935	75677255	1	75668935	chr10	75646501	75647000	42.2567	764.48	-4.17723	742.986	597.792	716.375	502.389	337.653	393.889	690.1	407.684	-0.757908
IER3	ENSG00000137331	30710976	30712331	-1	30712331	chr6	30719001	30719500	287.8	1891.46	-2.71636	490.271	424.819	454.236	360.375	249.194	219.083	459.332	270.909	-0.759554
EXT1	ENSG00000182197	118806729	119124092	-1	119124092	chr8	119023001	119023500	159.937	1157.19	-2.85505	728.722	463.75	0	424.944	297.25	0	401.049	236.321	-0.760533
UBASH3B	ENSG00000154127	122526383	122685181	1	122526383	chr11	122562001	122562500	62.3633	359.173	-2.52591	341.222	236.569	319.917	216.25	139.208	184.264	304.674	179.421	-0.760622
TPM1	ENSG00000140416	63334831	63364111	1	63334831	chr15	63307501	63308000	959.027	5335.04	-2.47586	520.34	425.542	494.569	419.264	221.208	229.944	483.355	284.78	-0.76116
MYOF	ENSG00000138119	95066186	95242074	-1	95242074	chr10	95224001	95224500	263.74	1559.82	-2.56419	466.917	438.59	356.194	329.875	206.34	227.403	423.808	249.642	-0.76118
LEPR	ENSG00000116678	65886248	66107242	1	65886248	chr1	65976001	65976500	43.3967	221.067	-2.34883	539.674	419.993	434.118	459.333	154.569	227.764	467.243	275.229	-0.761392
TNFRSF11B	ENSG00000164761	119935796	119964439	-1	119964439	chr8	119894501	119895000	112.447	992.96	-3.14249	330.208	214.944	0	214.708	99.6944	0	182.488	107.225	-0.761661
SMAD3	ENSG00000166949	67358183	67487533	1	67358183	chr15	67427001	67427500	88.1333	471.267	-2.41878	495.236	356.097	470.306	260.639	208.139	329.438	443.167	260.971	-0.761694
PPP1R14A	ENSG00000167641	38741877	38747231	-1	38747231	chr19	38791501	38792000	106.423	634.377	-2.57553	275.764	173.375	0	150.056	102.472	0	148.694	87.2569	-0.762239
NGF	ENSG00000134259	115828539	115880857	-1	115880857	chr1	115875001	115875500	59.2633	291.323	-2.29741	781.958	372.569	490.042	338.597	273.611	374.743	550.623	323.804	-0.764111
DAB2	ENSG00000153071	39371780	39462402	-1	39462402	chr5	39502501	39503000	365.813	1773.31	-2.27727	415.889	451.306	447.069	386.444	241	165.903	441.094	259.31	-0.764121
C21orf7	ENSG00000156265	30449792	30548210	1	30449792	chr21	30560501	30561000	35.0467	180.673	-2.36603	0	230.042	285.597	0	118.667	175.972	172.084	100.831	-0.765295
GRAMD2	ENSG00000175318	72452148	72490136	-1	72490136	chr15	72406001	72406500	124.583	25.47	2.29024	334.944	0	182.361	197.083	0	98.3889	172.681	101.093	-0.766558
DDAH1	ENSG00000153904	85784168	86044046	-1	86044046	chr1	85874001	85874500	178.133	923.22	-2.37372	260.125	0	160.597	155.819	0	77.375	138.856	81.1551	-0.767525
COL10A1	ENSG00000123500	116440086	116479910	-1	116479910	chr6	116427501	116428000	7059.34	38.96	7.5014	0	206.472	248.778	0	120.569	134.611	150.775	88.1447	-0.767718
C21orf7	ENSG00000156265	30449792	30548210	1	30449792	chr21	30560001	30560500	35.0467	180.673	-2.36603	432.444	240.069	0	249.819	146.25	0	228.282	133.579	-0.768676
TNFRSF11B	ENSG00000164761	119935796	119964439	-1	119964439	chr8	119981501	119982000	112.447	992.96	-3.14249	270.75	0	262.111	168.694	0	136.014	178.09	104.087	-0.769105
ABCA1	ENSG00000165029	107543283	107690518	-1	107690518	chr9	107592501	107593000	2591.13	335.953	2.94725	284.792	273.417	379.375	202.319	180.639	178.153	317.887	186.042	-0.769684
WISP2	ENSG00000064205	43343485	43357150	1	43343485	chr20	43330501	43331000	30.5967	144.353	-2.23816	0	148.403	275.125	0	103.736	130.847	139.826	81.5694	-0.770238
COL9A2	ENSG00000049089	40766159	40783488	-1	40783488	chr1	40732501	40733000	3056.39	27.1667	6.81385	213.667	0	282.292	145.306	0	135.139	165.037	96.3333	-0.770499
PLA2G16	ENSG00000176485	63340667	63384355	-1	63384355	chr11	63370501	63371000	108.08	672.16	-2.63671	361.792	258.208	284.062	242.278	135.194	162.111	306.709	179.373	-0.770588
MYOF	ENSG00000138119	95066186	95242074	-1	95242074	chr10	95231001	95231500	263.74	1559.82	-2.56419	358.278	271.403	0	197.694	169.569	0	212.957	124.37	-0.771126
KCTD20	ENSG00000112078	36410544	36458920	1	36410544	chr6	36408501	36409000	224.633	932.313	-2.05324	367.292	168.736	367.111	254.694	127.319	156.569	306.405	179.019	-0.771996
COMP	ENSG00000105664	18893583	18902123	-1	18902123	chr19	18887001	18887500	11464.5	553.693	4.37195	287.681	363.958	311.917	182.903	163.5	229.861	326.407	190.718	-0.772104
RGS4	ENSG00000117152	163038565	163046592	1	163038565	chr1	162999501	163000000	59.3833	1778.52	-4.90448	174.653	0	218.514	141.208	0	73.7917	129.247	75.2662	-0.772129
TPM1	ENSG00000140416	63334831	63364111	1	63334831	chr15	63313001	63313500	959.027	5335.04	-2.47586	384.764	0	383.486	270.167	0	184.5	261.196	152.47	-0.772688
DAB2	ENSG00000153071	39371780	39462402	-1	39462402	chr5	39503001	39503500	365.813	1773.31	-2.27727	398.125	465.986	391.778	313	185.361	255.882	421.993	246.584	-0.772713
KIAA1199	ENSG00000103888	81071684	81244117	1	81071684	chr15	81260001	81260500	1147.15	6287.91	-2.45453	333.194	343.75	349.208	276.139	161.069	177.222	346.856	202.502	-0.773447
CDC42EP3	ENSG00000163171	37869032	37965611	-1	37965611	chr2	37884501	37885000	74.52	439.767	-2.56104	415.083	302.625	0	276.778	146.125	0	243.946	142.262	-0.77381
TIMP4	ENSG00000157150	12194551	12200851	-1	12200851	chr3	12220501	12221000	1033.69	39.6933	4.70276	262.972	231.396	273.042	255.056	101.806	96.625	260.902	152.102	-0.774533
MYOF	ENSG00000138119	95066186	95242074	-1	95242074	chr10	95143001	95143500	263.74	1559.82	-2.56419	295.889	316.833	0	198.792	156.306	0	206.875	120.444	-0.77542
CALD1	ENSG00000122786	134429003	134655479	1	134429003	chr7	134452501	134453000	1129.23	4654.58	-2.04331	435.097	0	417.056	281.431	0	223.889	289.47	168.502	-0.777084
PDE5A	ENSG00000138735	120415550	120550146	-1	120550146	chr4	120585001	120585500	40.2833	200.033	-2.31199	315.931	187.208	178.597	180.056	141.806	77.0556	231.47	134.525	-0.778484
MMP28	ENSG00000129270	34092876	34122640	-1	34122640	chr17	34052501	34053000	153.007	37.7167	2.02032	379.069	316.222	452.118	329.236	185.556	170.556	386.031	224.602	-0.778671
2004-03-01	ENSG00000144583	217122588	217236750	-1	217236750	chr2	217208501	217209000	26.5733	211.953	-2.9957	372.028	279.764	0	245.882	133.597	0	220.829	128.3	-0.778726
KRT19	ENSG00000171345	39679869	39684560	-1	39684560	chr17	39695001	39695500	28.2633	336.597	-3.57402	424.778	398.819	418.667	241.292	225.931	274.986	417.465	242.679	-0.780124
CALD1	ENSG00000122786	134429003	134655479	1	134429003	chr7	134426501	134427000	1129.23	4654.58	-2.04331	537.069	492.708	423.847	418.028	236.486	212.069	487.814	283.562	-0.780539
EXT1	ENSG00000182197	118806729	119124092	-1	119124092	chr8	118993001	118993500	159.937	1157.19	-2.85505	429.472	310.528	434.118	227.431	251.708	221.944	395.047	229.553	-0.780573
SEMA3C	ENSG00000075223	80371854	80551675	-1	80551675	chr7	80329501	80330000	30.6833	143.06	-2.22109	409.944	315.111	262.694	267.514	121.306	198.375	334.343	194.11	-0.781348
PAPSS2	ENSG00000198682	89419370	89507462	1	89419370	chr10	89536001	89536500	4166.18	947.093	2.13715	220.722	178.417	148.972	117.75	85.4444	108.556	183.524	106.359	-0.78137
SMAD3	ENSG00000166949	67358183	67487533	1	67358183	chr15	67334501	67335000	88.1333	471.267	-2.41878	365.764	357.944	472.486	288.361	213.681	211.639	402.252	233.558	-0.781739
EXT1	ENSG00000182197	118806729	119124092	-1	119124092	chr8	119024001	119024500	159.937	1157.19	-2.85505	581.653	510.708	450.986	348.431	293.167	275.694	517.149	300.271	-0.782307
TGM2	ENSG00000198959	36756863	36794980	-1	36794980	chr20	36799501	36800000	87.3033	366.96	-2.07151	417.097	0	354.083	270.944	0	181.778	262.178	151.847	-0.78395
CALD1	ENSG00000122786	134429003	134655479	1	134429003	chr7	134548001	134548500	1129.23	4654.58	-2.04331	262.097	0	272.681	211.806	0	90.6667	178.75	103.382	-0.78412
C1QTNF3	ENSG00000082196	33987279	34124633	-1	34124633	chr5	34077001	34077500	152.91	31.7767	2.26664	254.451	162.097	258.347	176.681	114.556	101.611	229.098	132.595	-0.784386
SMAD3	ENSG00000166949	67358183	67487533	1	67358183	chr15	67401001	67401500	88.1333	471.267	-2.41878	641.604	389.236	569.694	371.528	259.847	316.278	536.192	310.558	-0.785938
MYOF	ENSG00000138119	95066186	95242074	-1	95242074	chr10	95152501	95153000	263.74	1559.82	-2.56419	169.25	0	247.431	138.917	0	88.5694	137.447	79.2847	-0.786134
CALD1	ENSG00000122786	134429003	134655479	1	134429003	chr7	134445501	134446000	1129.23	4654.58	-2.04331	348.458	318.229	0	250.333	136.486	0	226.152	130.681	-0.786613
GLIPR1	ENSG00000139278	75874460	75897633	1	75874460	chr12	75877501	75878000	248.33	1629.14	-2.71378	260.597	175.014	301.944	195	134.278	101.528	250.713	144.84	-0.78739
NRP1	ENSG00000099250	33466420	33625190	-1	33625190	chr10	33561001	33561500	80.95	393.353	-2.28072	580.236	356.333	543.66	392.722	259.097	225.528	496.221	287.083	-0.787401
FAM46B	ENSG00000158246	27331511	27339327	-1	27339327	chr1	27321501	27322000	42.9433	176.713	-2.0409	230.958	206.861	200.569	156.389	94.2083	117.75	216.148	124.704	-0.788652
STAT4	ENSG00000138378	191894302	192016322	-1	192016322	chr2	191886001	191886500	53.5	327.963	-2.61592	450.757	318.458	382.389	275.125	211.556	196.417	387.549	223.917	-0.788705
TPM1	ENSG00000140416	63334831	63364111	1	63334831	chr15	63315001	63315500	959.027	5335.04	-2.47586	568.785	473.201	479.361	430.194	261.75	207.528	509.699	294.343	-0.790084
EXT1	ENSG00000182197	118806729	119124092	-1	119124092	chr8	118922501	118923000	159.937	1157.19	-2.85505	444.278	0	364.667	217.625	0	256.125	274.975	158.56	-0.790434
MMP28	ENSG00000129270	34092876	34122640	-1	34122640	chr17	34053001	34053500	153.007	37.7167	2.02032	323.528	276.125	310.722	222.569	165.542	147.639	308.866	178.116	-0.790751
CD248	ENSG00000174807	66081958	66084515	-1	66084515	chr11	66084501	66085000	930.6	7210.4	-2.95385	126.431	154.972	206.417	39.3611	94.7917	136.653	162.102	93.2361	-0.791421
SPON1	ENSG00000152268	13983914	14289646	1	13983914	chr11	14322501	14323000	110.197	26.3	2.06695	543.208	360.069	329.806	322.069	136.542	272.083	414.477	239.035	-0.791525
CALD1	ENSG00000122786	134429003	134655479	1	134429003	chr7	134617001	134617500	1129.23	4654.58	-2.04331	450.757	744.056	646.778	353.944	368.597	359.583	617.439	356.1	-0.792304
TNFRSF11B	ENSG00000164761	119935796	119964439	-1	119964439	chr8	119924501	119925000	112.447	992.96	-3.14249	397.389	0	323.514	282.042	0	137.25	245.105	141.083	-0.792539
CALD1	ENSG00000122786	134429003	134655479	1	134429003	chr7	134496501	134497000	1129.23	4654.58	-2.04331	427.556	314.84	420.208	303.375	190.25	193.542	391.142	225.215	-0.793681
WDR86	ENSG00000187260	151072995	151107813	-1	151107813	chr7	151138001	151138500	223.947	32.0633	2.80416	361.042	244.944	378.361	201.25	179.347	199.222	333.201	191.788	-0.793705
CRIM1	ENSG00000150938	36583069	36778278	1	36583069	chr2	36641001	36641500	106.34	471.44	-2.14839	468.153	267.514	282.847	213.014	148.403	238.972	344.396	198.134	-0.794512
CALD1	ENSG00000122786	134429003	134655479	1	134429003	chr7	134576501	134577000	1129.23	4654.58	-2.04331	443.306	326.868	465.042	264.458	246.319	219.111	415.111	238.796	-0.795159
STAT4	ENSG00000138378	191894302	192016322	-1	192016322	chr2	191914501	191915000	53.5	327.963	-2.61592	385.292	274.514	0	214.264	165.75	0	223.692	128.466	-0.795371
SMAD3	ENSG00000166949	67358183	67487533	1	67358183	chr15	67398501	67399000	88.1333	471.267	-2.41878	830.403	688.181	669.458	463.951	366.278	449.833	735.81	423.414	-0.79582
CDC42EP2	ENSG00000149798	65082289	65089900	1	65082289	chr11	65078001	65078500	45.3533	185.983	-2.03589	334.125	282.292	490.465	242.639	179.431	230.306	373.012	214.317	-0.79662
CRIM1	ENSG00000150938	36583069	36778278	1	36583069	chr2	36714001	36714500	106.34	471.44	-2.14839	620.042	353.514	458.132	264.181	266.861	313.208	480.473	276.1	-0.797052
LDLR	ENSG00000130164	11200057	11244506	1	11200057	chr19	11263001	11263500	185.45	853.333	-2.20208	329.792	310.056	390.972	231.333	161.139	213.361	348.333	199.822	-0.798689
SMAD3	ENSG00000166949	67358183	67487533	1	67358183	chr15	67439501	67440000	88.1333	471.267	-2.41878	253.639	247.097	0	136.319	141.25	0	166.752	95.4236	-0.798874
DDAH1	ENSG00000153904	85784168	86044046	-1	86044046	chr1	86073501	86074000	178.133	923.22	-2.37372	703.09	541.514	547.861	403.542	280.083	365.264	600.48	344.722	-0.798904
DAB2	ENSG00000153071	39371780	39462402	-1	39462402	chr5	39420001	39420500	365.813	1773.31	-2.27727	411.583	294.208	323.042	273.653	160.819	170.042	347.701	199.394	-0.799156
ALDH1B1	ENSG00000137124	38392661	38398658	1	38392661	chr9	38394001	38394500	48.4867	195.813	-2.01382	222.056	236.056	232.153	150.569	70.6806	176.847	234.456	134.25	-0.799829
RAI14	ENSG00000039560	34656342	34832732	1	34656342	chr5	34718501	34719000	469.533	1883.55	-2.00415	567.167	337.097	0	282.069	245.847	0	306.766	175.656	-0.80089
CDC42EP3	ENSG00000163171	37869032	37965611	-1	37965611	chr2	37993001	37993500	74.52	439.767	-2.56104	302.444	0	330.847	143.667	0	217.639	214.225	122.492	-0.801419
MYOF	ENSG00000138119	95066186	95242074	-1	95242074	chr10	95219501	95220000	263.74	1559.82	-2.56419	381.097	352.056	461.979	291.292	163.389	247.361	401.902	229.872	-0.803337
CALD1	ENSG00000122786	134429003	134655479	1	134429003	chr7	134461501	134462000	1129.23	4654.58	-2.04331	284.319	157.542	222.417	142.583	139.847	97.9861	225.267	128.613	-0.803813
SPP1	ENSG00000118785	88896802	88904562	1	88896802	chr4	88932501	88933000	679.777	31.6533	4.42463	288.139	185.333	258.139	150.417	154.778	116.778	248.789	141.947	-0.805234
CRIM1	ENSG00000150938	36583069	36778278	1	36583069	chr2	36639501	36640000	106.34	471.44	-2.14839	398.153	202.972	272.097	183.299	145.069	179.403	296.583	169.272	-0.805453
LEF1	ENSG00000138795	108968701	109090112	-1	109090112	chr4	109115001	109115500	377.78	32.1567	3.55436	354.236	240.472	336.222	288.042	137.083	117	315.654	180.139	-0.805811
TGM2	ENSG00000198959	36756863	36794980	-1	36794980	chr20	36712001	36712500	87.3033	366.96	-2.07151	312.5	315.778	284.931	220.931	148.958	161.431	309.752	176.727	-0.806103
AFAP1	ENSG00000196526	7760441	7941653	-1	7941653	chr4	7807001	7807500	62.5733	297.953	-2.25147	429.764	390.667	380.889	229.097	254.764	220.375	403.961	230.576	-0.806294
FNDC1	ENSG00000164694	159590429	159693141	1	159590429	chr6	159606001	159606500	234.07	1576.15	-2.7514	258.028	0	229.597	140.375	0	127.139	162.036	92.1898	-0.806945
IER3	ENSG00000137331	30710976	30712331	-1	30712331	chr6	30749001	30749500	287.8	1891.46	-2.71636	680.736	495.597	667.833	387.028	325.806	359.667	618.306	352.826	-0.80761
MMP28	ENSG00000129270	34092876	34122640	-1	34122640	chr17	34135001	34135500	153.007	37.7167	2.02032	239.722	345.611	370.264	262.917	108.042	184.958	323.72	184.417	-0.808425
ITGA11	ENSG00000137809	68594050	68724502	-1	68724502	chr15	68699001	68699500	219.82	2075.69	-3.23919	335.306	274.375	277.042	275.958	120.597	117.931	301.037	171.352	-0.809369
AFAP1	ENSG00000196526	7760441	7941653	-1	7941653	chr4	7913501	7914000	62.5733	297.953	-2.25147	413.333	343.958	374.958	228.958	244	188.083	380.973	216.951	-0.809466
AFAP1	ENSG00000196526	7760441	7941653	-1	7941653	chr4	7874501	7875000	62.5733	297.953	-2.25147	256.556	141.111	0	147.889	64.0556	0	130.825	74.1933	-0.809951
C21orf7	ENSG00000156265	30449792	30548210	1	30449792	chr21	30464501	30465000	35.0467	180.673	-2.36603	209.09	216.361	0	157.333	71.4028	0	140.492	79.6806	-0.810427
BST1	ENSG00000109743	15704573	15739936	1	15704573	chr4	15658501	15659000	33.61	205.583	-2.61276	284.5	0	271.833	198.458	0	111.611	186.509	105.824	-0.811725
SP7	ENSG00000170374	53720362	53739099	-1	53739099	chr12	53684001	53684500	315.503	24.6467	3.67819	414.458	242.528	281.222	231.792	166.361	145.958	318.106	180.748	-0.812101
DDAH1	ENSG00000153904	85784168	86044046	-1	86044046	chr1	85795501	85796000	178.133	923.22	-2.37372	950.403	500.743	540.514	414.875	350.903	385.972	669.133	380.315	-0.813465
NRP1	ENSG00000099250	33466420	33625190	-1	33625190	chr10	33417501	33418000	80.95	393.353	-2.28072	400.646	249.444	436.222	269.236	199.153	162.847	366.281	207.757	-0.815061
CMAHP	ENSG00000168405	25081295	25218698	-1	25218698	chr6	25194501	25195000	37.0733	157.65	-2.08827	449.521	327.333	453.806	349.611	181.819	185.486	413.654	234.597	-0.815585
BST1	ENSG00000109743	15704573	15739936	1	15704573	chr4	15659001	15659500	33.61	205.583	-2.61276	316.375	174.806	0	156.181	111.5	0	163.282	92.2442	-0.817092
EXT1	ENSG00000182197	118806729	119124092	-1	119124092	chr8	118859501	118860000	159.937	1157.19	-2.85505	437.125	277.569	0	299.014	109.014	0	242.944	137.456	-0.817125
MGP	ENSG00000111341	15034115	15038860	-1	15038860	chr12	14990001	14990500	9743.44	281.8	5.11169	0	236.486	296.653	0	138.306	155.75	178.177	100.657	-0.817671
COL4A1	ENSG00000187498	110801311	110959496	-1	110959496	chr13	110975501	110976000	843.677	5670.11	-2.74861	283.625	239.528	224.139	151.292	108.875	167.264	254.111	143.738	-0.817678
C21orf7	ENSG00000156265	30449792	30548210	1	30449792	chr21	30519001	30519500	35.0467	180.673	-2.36603	294.222	232.819	310.569	170.583	121.972	188.653	284.537	160.954	-0.818096
ITGB2	ENSG00000160255	46305868	46351904	-1	46351904	chr21	46300501	46301000	61.4667	371.227	-2.59442	384.931	339.458	383.181	288.972	176.653	176.931	373.252	211.238	-0.818325
SMAD3	ENSG00000166949	67358183	67487533	1	67358183	chr15	67436501	67437000	88.1333	471.267	-2.41878	504.222	240.986	0	268.806	156.806	0	253.375	143.15	-0.819381
EFEMP1	ENSG00000115380	56093102	56151274	-1	56151274	chr2	56114501	56115000	230.41	3065.63	-3.73391	469.736	315.819	0	269.125	180.771	0	267.106	150.927	-0.819427
CALD1	ENSG00000122786	134429003	134655479	1	134429003	chr7	134524001	134524500	1129.23	4654.58	-2.04331	346.056	172.653	0	200.972	83.6389	0	173.148	97.6782	-0.819511
SEMA3C	ENSG00000075223	80371854	80551675	-1	80551675	chr7	80514001	80514500	30.6833	143.06	-2.22109	330.653	227.847	356.014	235.139	164.347	127.111	310.208	175.215	-0.820542
DDAH1	ENSG00000153904	85784168	86044046	-1	86044046	chr1	85865501	85866000	178.133	923.22	-2.37372	189.125	0	157.514	75.25	0	104.403	113.245	63.6829	-0.82068
KRTAP1-5	ENSG00000221852	39182278	39183454	-1	39183454	chr17	39217501	39218000	27.0733	690.733	-4.67318	640.021	471.889	481.09	378.729	235.431	306.694	533.767	301.52	-0.821882
NRP1	ENSG00000099250	33466420	33625190	-1	33625190	chr10	33629001	33629500	80.95	393.353	-2.28072	273.417	188.097	0	144.083	104.819	0	152.944	86.0718	-0.822133
NDST1	ENSG00000070614	149865381	149937773	1	149865381	chr5	149887001	149887500	47.31	444.96	-3.23346	421.125	458.319	471.569	305.236	182.611	295	453.23	255.815	-0.822696
KCNK2	ENSG00000082482	215179118	215410436	1	215179118	chr1	215364501	215365000	64.2367	267.203	-2.05647	246.236	0	358.931	194.097	0	144.083	204.147	114.986	-0.822706
KCTD20	ENSG00000112078	36410544	36458920	1	36410544	chr6	36431501	36432000	224.633	932.313	-2.05324	268.903	0	185.708	99.9028	0	144.597	150.544	84.6759	-0.822775
CALD1	ENSG00000122786	134429003	134655479	1	134429003	chr7	134408501	134409000	1129.23	4654.58	-2.04331	351.403	272.951	310.194	247.403	169.167	120.819	316.883	178.655	-0.823266
HSPB7	ENSG00000173641	16340523	16346089	-1	16346089	chr1	16339501	16340000	146.56	637.153	-2.12015	0	156.778	174.444	0	84.625	85.4444	108.001	60.5949	-0.823453
CSRP1	ENSG00000159176	201452658	201478584	-1	201478584	chr1	201469001	201469500	561.533	5379.02	-3.2599	397.097	353.125	319.403	318.681	180.25	118.736	360.963	203.53	-0.823529
PRSS23	ENSG00000150687	86502101	86663886	1	86502101	chr11	86629001	86629500	207.717	1376.08	-2.72787	396.903	300.042	371.993	238.056	204.819	174.028	360.763	203.296	-0.824381
STAT4	ENSG00000138378	191894302	192016322	-1	192016322	chr2	192036001	192036500	53.5	327.963	-2.61592	476.069	392.014	354.514	273.125	210.056	224.472	411.025	231.644	-0.824613
AFAP1	ENSG00000196526	7760441	7941653	-1	7941653	chr4	7900001	7900500	62.5733	297.953	-2.25147	182.736	114.5	208.028	112.597	76.8889	85.4861	168.361	94.6065	-0.824922
CALD1	ENSG00000122786	134429003	134655479	1	134429003	chr7	134626501	134627000	1129.23	4654.58	-2.04331	306.181	399.285	277.181	227.069	176.458	161.917	332.649	187.34	-0.824991
COL9A2	ENSG00000049089	40766159	40783488	-1	40783488	chr1	40732001	40732500	3056.39	27.1667	6.81385	235.236	0	255.299	187.667	0	78	163.059	91.6065	-0.82503
COL4A1	ENSG00000187498	110801311	110959496	-1	110959496	chr13	110899501	110900000	843.677	5670.11	-2.74861	471.069	275.465	0	208.278	216.403	0	253.839	142.847	-0.825049
C21orf7	ENSG00000156265	30449792	30548210	1	30449792	chr21	30463501	30464000	35.0467	180.673	-2.36603	332.903	231.569	0	204.542	107.111	0	189.403	106.324	-0.827081
CA9	ENSG00000107159	35673853	35681156	1	35673853	chr9	35685001	35685500	406.527	31.7233	3.67973	196.542	304.5	264.639	112.528	143.597	178.764	260.343	146.116	-0.828991
DAB2	ENSG00000153071	39371780	39462402	-1	39462402	chr5	39473001	39473500	365.813	1773.31	-2.27727	399.181	282.125	482.944	221.882	213.583	234.806	391.655	219.878	-0.83001
FNDC1	ENSG00000164694	159590429	159693141	1	159590429	chr6	159585001	159585500	234.07	1576.15	-2.7514	280.611	252.069	297.361	176.153	147.625	148.097	282.037	157.95	-0.832421
SEMA3C	ENSG00000075223	80371854	80551675	-1	80551675	chr7	80530501	80531000	30.6833	143.06	-2.22109	247.382	0	276.819	198.014	0	87.0556	175.015	97.8194	-0.832832
IL6	ENSG00000136244	22765503	22771621	1	22765503	chr7	22756501	22757000	34.4733	1002.65	-4.86219	325.167	0	191.653	184.694	0	95.9514	172.505	96.4086	-0.832854
PRSS23	ENSG00000150687	86502101	86663886	1	86502101	chr11	86514001	86514500	207.717	1376.08	-2.72787	326.174	245.5	248.75	236.972	62.5	166.597	278.862	156.097	-0.833059
ITGA11	ENSG00000137809	68594050	68724502	-1	68724502	chr15	68720501	68721000	219.82	2075.69	-3.23919	293.764	263.542	333.403	193.014	128.806	185.736	302.289	169.212	-0.833359
EFEMP1	ENSG00000115380	56093102	56151274	-1	56151274	chr2	56119001	56119500	230.41	3065.63	-3.73391	325.528	173.083	0	186.181	82.8889	0	165.965	92.6921	-0.833548
SMAD3	ENSG00000166949	67358183	67487533	1	67358183	chr15	67334001	67334500	88.1333	471.267	-2.41878	226.25	0	230.222	134.75	0	108.75	151.213	84.4028	-0.833736
CDC42EP3	ENSG00000163171	37869032	37965611	-1	37965611	chr2	38002501	38003000	74.52	439.767	-2.56104	355.056	548.056	303.278	276.049	229.111	188.542	405.716	227.184	-0.833825
ITGA11	ENSG00000137809	68594050	68724502	-1	68724502	chr15	68721001	68721500	219.82	2075.69	-3.23919	275.958	0	352.215	195.097	0	154.542	212.397	118.698	-0.834142
CALD1	ENSG00000122786	134429003	134655479	1	134429003	chr7	134511501	134512000	1129.23	4654.58	-2.04331	570.889	404.708	439.431	418.736	229.778	163.847	474.373	265.59	-0.834435
CRIM1	ENSG00000150938	36583069	36778278	1	36583069	chr2	36602501	36603000	106.34	471.44	-2.14839	222.458	113.389	0	99.0139	72.3056	0	109.609	61.0231	-0.834587
EXT1	ENSG00000182197	118806729	119124092	-1	119124092	chr8	118992501	118993000	159.937	1157.19	-2.85505	508.361	333.403	444.285	293.944	216.097	228.764	431.753	241.631	-0.834783
CALD1	ENSG00000122786	134429003	134655479	1	134429003	chr7	134626001	134626500	1129.23	4654.58	-2.04331	412.458	491.708	329.194	315.569	218.889	173.444	414.557	231.727	-0.836408
STAT4	ENSG00000138378	191894302	192016322	-1	192016322	chr2	191875501	191876000	53.5	327.963	-2.61592	273.84	218.139	0	216.069	48.0556	0	163.58	91.0694	-0.837993
KRTAP1-5	ENSG00000221852	39182278	39183454	-1	39183454	chr17	39204501	39205000	27.0733	690.733	-4.67318	245.708	299.556	0	150.597	146.472	0	182.529	101.634	-0.838495
CAV1	ENSG00000105974	116164839	116201233	1	116164839	chr7	116233001	116233500	527.837	2821.49	-2.4183	363.597	237.458	292.042	249.611	82.4306	174.958	303.098	169.039	-0.838669
PDE5A	ENSG00000138735	120415550	120550146	-1	120550146	chr4	120439001	120439500	40.2833	200.033	-2.31199	481.583	230.417	0	300.972	99.1111	0	242.019	134.882	-0.838712
EXT1	ENSG00000182197	118806729	119124092	-1	119124092	chr8	118860501	118861000	159.937	1157.19	-2.85505	433.083	300.354	0	309.903	102.917	0	249.365	138.983	-0.838783
CRIM1	ENSG00000150938	36583069	36778278	1	36583069	chr2	36713001	36713500	106.34	471.44	-2.14839	487.583	271.639	360.611	244.292	185.653	209.792	377.115	210.366	-0.839082
CD248	ENSG00000174807	66081958	66084515	-1	66084515	chr11	66095501	66096000	930.6	7210.4	-2.95385	382.917	512.833	432.167	220.333	255.847	283.583	445.235	248.303	-0.839902
EFEMP1	ENSG00000115380	56093102	56151274	-1	56151274	chr2	56107501	56108000	230.41	3065.63	-3.73391	450.861	423.181	0	290.5	204.903	0	296.868	165.405	-0.839974
RFTN1	ENSG00000131378	16357352	16555533	-1	16555533	chr3	16331001	16331500	267.08	1299.31	-2.28241	337.75	252.222	0	183.694	140.917	0	198.714	110.536	-0.840428
WDR86	ENSG00000187260	151072995	151107813	-1	151107813	chr7	151101501	151102000	223.947	32.0633	2.80416	212.208	258.139	293.875	86.7083	199.667	143.611	259.819	144.567	-0.841367
EXT1	ENSG00000182197	118806729	119124092	-1	119124092	chr8	119032001	119032500	159.937	1157.19	-2.85505	576.938	0	319.236	274.771	0	233	304.148	169.272	-0.841669
CDC42EP3	ENSG00000163171	37869032	37965611	-1	37965611	chr2	37939001	37939500	74.52	439.767	-2.56104	486.569	370.125	454.611	286.736	234.222	228.049	440.071	244.885	-0.843023
CRIM1	ENSG00000150938	36583069	36778278	1	36583069	chr2	36621501	36622000	106.34	471.44	-2.14839	231.264	145.25	264.181	121.958	86.0417	147.097	216.961	120.442	-0.843799
CYP1B1	ENSG00000138061	38294116	38337044	-1	38337044	chr2	38323001	38323500	240.533	2038.01	-3.08285	366.833	375.042	463.028	236.056	230.319	221.181	405.255	225.346	-0.843854
RCAN1	ENSG00000159200	35885440	35987441	-1	35987441	chr21	35917001	35917500	85.2467	370.75	-2.12073	537.611	438.542	570.5	256.569	229.014	394.986	518.179	288.139	-0.84447
NGF	ENSG00000134259	115828539	115880857	-1	115880857	chr1	115907501	115908000	59.2633	291.323	-2.29741	323.292	366.382	414.361	235.736	204.472	187.611	372.142	206.66	-0.845505
DAB2	ENSG00000153071	39371780	39462402	-1	39462402	chr5	39474001	39474500	365.813	1773.31	-2.27727	275.958	184.597	0	156.917	86.75	0	152.602	84.4572	-0.845922
KRT18	ENSG00000111057	53342655	53346685	1	53342655	chr12	53321001	53321500	62.5633	1445.28	-4.52988	399.403	505.514	342.708	219.125	216.583	275.458	419.269	232.771	-0.846216
NRP1	ENSG00000099250	33466420	33625190	-1	33625190	chr10	33562501	33563000	80.95	393.353	-2.28072	455.319	283.014	0	243.986	169.139	0	250.965	139.079	-0.846987
CALD1	ENSG00000122786	134429003	134655479	1	134429003	chr7	134485501	134486000	1129.23	4654.58	-2.04331	268.694	121.333	252.194	130.111	88.6667	136.319	217.481	120.442	-0.847242
CRIM1	ENSG00000150938	36583069	36778278	1	36583069	chr2	36678001	36678500	106.34	471.44	-2.14839	473.986	319.306	407.25	262.5	175.986	243.986	403.711	223.734	-0.848674
FNDC1	ENSG00000164694	159590429	159693141	1	159590429	chr6	159604501	159605000	234.07	1576.15	-2.7514	258.972	307.528	0	180.278	127.667	0	190.162	105.144	-0.84878
EXT1	ENSG00000182197	118806729	119124092	-1	119124092	chr8	118934501	118935000	159.937	1157.19	-2.85505	215.069	0	259.181	77.9306	0	173.722	157.426	86.9421	-0.849182
EFEMP1	ENSG00000115380	56093102	56151274	-1	56151274	chr2	56102501	56103000	230.41	3065.63	-3.73391	395.903	296.819	0	235.139	149.931	0	235.278	130.115	-0.849656
PODN	ENSG00000174348	53527854	53551174	1	53527854	chr1	53491001	53491500	31.91	233.337	-2.87033	407.056	244.097	309.819	239.806	169.167	133.153	325.535	180.142	-0.850112
AFAP1	ENSG00000196526	7760441	7941653	-1	7941653	chr4	7987501	7988000	62.5733	297.953	-2.25147	0	325.389	291.111	0	108.542	229.611	208.167	114.973	-0.850859
CNTNAP1	ENSG00000108797	40834632	40852010	1	40834632	chr17	40851001	40851500	61.8567	296.05	-2.25884	236.972	244.139	0	171.875	83.2222	0	159.808	88.1111	-0.851661
CAV1	ENSG00000105974	116164839	116201233	1	116164839	chr7	116170501	116171000	527.837	2821.49	-2.4183	383.861	0	403.611	297.486	0	142.639	267.752	147.766	-0.85323
EPAS1	ENSG00000116016	46520806	46613836	1	46520806	chr2	46539501	46540000	206.29	2175.63	-3.39869	352.347	0	241.875	238.236	0	85.8333	200.238	110.35	-0.85381
COL10A1	ENSG00000123500	116440086	116479910	-1	116479910	chr6	116427001	116427500	7059.34	38.96	7.5014	299.819	245.5	0	201.097	92.5556	0	182.546	100.528	-0.85427
KRT7	ENSG00000135480	52626304	52662180	1	52626304	chr12	52601501	52602000	37.5967	230.04	-2.61321	249.278	268.042	261.903	150.472	117.181	166.889	264.928	145.993	-0.855289
PDE5A	ENSG00000138735	120415550	120550146	-1	120550146	chr4	120574501	120575000	40.2833	200.033	-2.31199	280.486	157.028	215.549	109.014	149.444	100.917	221.249	121.845	-0.855338
FHL2	ENSG00000115641	105974169	106054960	-1	106054960	chr2	106021001	106021500	350.107	3549.63	-3.3418	630.125	377.069	0	327.5	239.25	0	340.586	187.743	-0.855824
KCNK2	ENSG00000082482	215179118	215410436	1	215179118	chr1	215196501	215197000	64.2367	267.203	-2.05647	343.708	313.479	409.972	241.451	176.806	183.347	360.156	198.503	-0.856209
CAV1	ENSG00000105974	116164839	116201233	1	116164839	chr7	116169501	116170000	527.837	2821.49	-2.4183	281.319	0	300.778	194.222	0	121.778	195.833	107.729	-0.856236
GAS6	ENSG00000183087	114523524	114567046	-1	114567046	chr13	114525001	114525500	452.77	2950.26	-2.70399	267.306	329.639	297.25	130.111	210.681	160.472	303.528	167.218	-0.856245
FHL1	ENSG00000022267	135229559	135293518	1	135229559	chrX	135259001	135259500	175.417	1180.9	-2.75103	370.042	205.347	389.264	193.583	164.042	183.097	326.822	179.718	-0.859175
SMAD3	ENSG00000166949	67358183	67487533	1	67358183	chr15	67374001	67374500	88.1333	471.267	-2.41878	503.778	334.792	406.778	290.681	235.069	177.292	418.516	230.211	-0.859519
AFAP1	ENSG00000196526	7760441	7941653	-1	7941653	chr4	7863501	7864000	62.5733	297.953	-2.25147	515.944	305.542	540.458	349	250.444	168.903	456.9	251.269	-0.860074
KIAA1199	ENSG00000103888	81071684	81244117	1	81071684	chr15	81126501	81127000	1147.15	6287.91	-2.45453	0	178.139	268.667	0	133.333	99.3194	147.882	80.9907	-0.860636
CAV1	ENSG00000105974	116164839	116201233	1	116164839	chr7	116187001	116187500	527.837	2821.49	-2.4183	452.542	0	368.333	305.764	0	151.111	279.023	153.192	-0.860817
CRIM1	ENSG00000150938	36583069	36778278	1	36583069	chr2	36695501	36696000	106.34	471.44	-2.14839	539.208	320.472	466.792	286.542	192.764	267.306	444.705	244.153	-0.862408
EXT1	ENSG00000182197	118806729	119124092	-1	119124092	chr8	119048001	119048500	159.937	1157.19	-2.85505	368.028	264.264	446.639	225.458	205.847	174.056	363.957	199.68	-0.862831
RAI14	ENSG00000039560	34656342	34832732	1	34656342	chr5	34610501	34611000	469.533	1883.55	-2.00415	382.222	0	393.889	192.014	0	237.917	263.852	144.546	-0.863707
CRIM1	ENSG00000150938	36583069	36778278	1	36583069	chr2	36597001	36597500	106.34	471.44	-2.14839	270.611	246.403	287.333	219.042	67.2778	160.125	273.404	149.787	-0.863789
ANKRD1	ENSG00000148677	92671853	92681033	-1	92681033	chr10	92720501	92721000	29.6467	271.66	-3.19586	422.708	0	395.139	275.181	0	178.875	277.986	152.275	-0.864067
CRABP2	ENSG00000143320	156669398	156675608	-1	156675608	chr1	156679001	156679500	66.5033	613.433	-3.20541	331.889	308.264	358.056	176.722	152.056	229.139	337.694	185.06	-0.864215
AFAP1	ENSG00000196526	7760441	7941653	-1	7941653	chr4	7859501	7860000	62.5733	297.953	-2.25147	668.944	424.75	510.771	352.792	275.889	271.056	537.539	294.44	-0.866188
AFAP1	ENSG00000196526	7760441	7941653	-1	7941653	chr4	7824001	7824500	62.5733	297.953	-2.25147	157.736	145.653	0	96.1389	51.5972	0	98.3819	53.4444	-0.868199
DDAH1	ENSG00000153904	85784168	86044046	-1	86044046	chr1	86038001	86038500	178.133	923.22	-2.37372	278.444	284.972	325.042	189.035	99.5	204.819	301.595	164.733	-0.86853
EXT1	ENSG00000182197	118806729	119124092	-1	119124092	chr8	118990001	118990500	159.937	1157.19	-2.85505	527.153	317.792	478.535	259.472	233.208	248.597	443.707	242.387	-0.869606
SMAD3	ENSG00000166949	67358183	67487533	1	67358183	chr15	67412001	67412500	88.1333	471.267	-2.41878	332.306	197.653	284.389	217.681	128	104.375	276.769	150.969	-0.870103
CRIM1	ENSG00000150938	36583069	36778278	1	36583069	chr2	36594001	36594500	106.34	471.44	-2.14839	525.799	332.111	429.833	338.556	170.222	212.444	432.257	236.006	-0.870301
EXT1	ENSG00000182197	118806729	119124092	-1	119124092	chr8	119060501	119061000	159.937	1157.19	-2.85505	356.458	175.431	0	167.625	113.389	0	177.741	96.5394	-0.873812
PAMR1	ENSG00000149090	35453370	35551848	-1	35551848	chr11	35537001	35537500	1333.16	70.6467	4.23809	308.667	0	217.472	186.736	0	90.75	175.697	95.3981	-0.874198
EXT1	ENSG00000182197	118806729	119124092	-1	119124092	chr8	119118001	119118500	159.937	1157.19	-2.85505	0	240.806	316.986	0	151.139	145.75	187.06	101.581	-0.874431
SP7	ENSG00000170374	53720362	53739099	-1	53739099	chr12	53691001	53691500	315.503	24.6467	3.67819	355.292	185.125	304.569	221.694	119.319	124.875	287.016	156.046	-0.87496
SPON1	ENSG00000152268	13983914	14289646	1	13983914	chr11	14331501	14332000	110.197	26.3	2.06695	247.639	0	197.681	192.042	0	37.25	147.336	79.8681	-0.875224
SOX9	ENSG00000125398	70117161	70122561	1	70117161	chr17	70114001	70114500	2904.93	143.443	4.33995	194.792	228.111	287.986	120.569	97.9722	170.014	241.6	131.234	-0.875486
STAT1	ENSG00000115415	191829084	191885686	-1	191885686	chr2	191809501	191810000	296.863	1520.37	-2.35655	168.139	158.764	0	116.458	44.0833	0	106.528	57.6088	-0.87552
UBASH3B	ENSG00000154127	122526383	122685181	1	122526383	chr11	122579001	122579500	62.3633	359.173	-2.52591	156.569	0	216.542	113.292	0	74.0694	122.321	66.1146	-0.877716
TAGLN	ENSG00000149591	117070037	117075503	1	117070037	chr11	117090501	117091000	1042.5	6967.62	-2.74061	296.611	269.847	0	195.431	105.917	0	190.148	103.005	-0.878043
C1orf198	ENSG00000119280	230972865	231005335	-1	231005335	chr1	230992001	230992500	187.38	1195.77	-2.67391	290.764	321.861	355.319	242	64.1528	228.972	327.919	177.914	-0.878463
CYP1B1	ENSG00000138061	38294116	38337044	-1	38337044	chr2	38343501	38344000	240.533	2038.01	-3.08285	334.097	236.347	387.236	247.736	171.792	109.125	324.345	175.877	-0.879221
TUFT1	ENSG00000143367	151512781	151556059	1	151512781	chr1	151547001	151547500	84.0333	433.203	-2.36601	292.639	0	374.924	195.097	0	166.431	226.492	122.575	-0.880432
STAT4	ENSG00000138378	191894302	192016322	-1	192016322	chr2	192037001	192037500	53.5	327.963	-2.61592	455.729	334.556	393.458	302.042	173.486	181.917	398.24	215.829	-0.880699
MYOF	ENSG00000138119	95066186	95242074	-1	95242074	chr10	95228501	95229000	263.74	1559.82	-2.56419	537.972	435.278	459.472	344.056	185.444	267.667	480.828	260.597	-0.88117
AC026703.1	ENSG00000181495	32788945	32791819	1	32788945	chr5	32761001	32761500	102.727	477.743	-2.21743	316.347	205.097	0	156.597	116.625	0	174.093	94.0255	-0.881732
SMAD3	ENSG00000166949	67358183	67487533	1	67358183	chr15	67435501	67436000	88.1333	471.267	-2.41878	333.25	234.083	0	204.694	96.2917	0	190.451	102.877	-0.882097
ALPK2	ENSG00000198796	56148479	56296189	-1	56296189	chr18	56194501	56195000	137.783	1883.94	-3.77328	232.444	130.375	162.806	124.847	56.7361	93.8889	175.52	94.7546	-0.882415
CSRP1	ENSG00000159176	201452658	201478584	-1	201478584	chr1	201472001	201472500	561.533	5379.02	-3.2599	335.139	297.472	364.514	222.319	177.319	149.931	337.347	182.428	-0.883289
NDST1	ENSG00000070614	149865381	149937773	1	149865381	chr5	149883001	149883500	47.31	444.96	-3.23346	314.5	346.042	339.264	198.458	166.361	185.778	338.215	182.755	-0.884421
LIMA1	ENSG00000050405	50569571	50677353	-1	50677353	chr12	50606001	50606500	148.36	1461.79	-3.30057	362.403	250.931	292.694	189.917	162.694	144.694	307.377	165.998	-0.884864
IGFBP6	ENSG00000167779	53491220	53496129	1	53491220	chr12	53465501	53466000	535.067	3757.14	-2.81185	272.986	236.389	341.75	123.25	148.792	193.5	289.118	155.947	-0.886365
CDC42EP2	ENSG00000149798	65082289	65089900	1	65082289	chr11	65085001	65085500	45.3533	185.983	-2.03589	199.736	154.653	0	106.847	68.3194	0	115.91	62.2384	-0.886522
PRSS23	ENSG00000150687	86502101	86663886	1	86502101	chr11	86661501	86662000	207.717	1376.08	-2.72787	249.264	230.139	0	182.931	64.4583	0	159.211	85.625	-0.887115
TGM2	ENSG00000198959	36756863	36794980	-1	36794980	chr20	36713001	36713500	87.3033	366.96	-2.07151	400.903	334.306	447.5	212.986	209.278	231.181	397.896	214.624	-0.887495
NRP1	ENSG00000099250	33466420	33625190	-1	33625190	chr10	33501001	33501500	80.95	393.353	-2.28072	635.764	371.083	0	312.111	240.472	0	340.495	183.369	-0.889268
CNN2	ENSG00000064666	1026298	1039060	1	1026298	chr19	1038001	1038500	273.407	1575.2	-2.52641	377.972	441.208	352.361	251.375	173.875	220.528	394.116	212.266	-0.88962
AFAP1	ENSG00000196526	7760441	7941653	-1	7941653	chr4	7887001	7887500	62.5733	297.953	-2.25147	196.25	0	275.514	141.861	0	100.389	156.541	84.0301	-0.889677
FHL1	ENSG00000022267	135229559	135293518	1	135229559	chrX	135285501	135286000	175.417	1180.9	-2.75103	282.819	0	256.431	154.028	0	127.889	180.341	96.8287	-0.890379
ANKRD1	ENSG00000148677	92671853	92681033	-1	92681033	chr10	92695501	92696000	29.6467	271.66	-3.19586	404.486	298.708	287.528	180.208	113.972	248.069	335.308	180.181	-0.892354
KRT18	ENSG00000111057	53342655	53346685	1	53342655	chr12	53321501	53322000	62.5633	1445.28	-4.52988	310.361	220.417	0	160.958	115.514	0	177.331	95.0637	-0.892495
MYH11	ENSG00000133392	15796992	15950890	-1	15950890	chr16	15901501	15902000	25.2367	135.707	-2.4269	150.903	0	245.458	72.2222	0	126.403	130.368	69.7535	-0.892742
CDC42EP3	ENSG00000163171	37869032	37965611	-1	37965611	chr2	37992501	37993000	74.52	439.767	-2.56104	279.25	292.097	0	200.194	100.694	0	191.938	102.85	-0.893639
SLIT3	ENSG00000184347	168088745	168728133	-1	168728133	chr5	168359001	168359500	71.85	478.737	-2.73617	597.958	376.5	318.375	264.153	185.472	262.181	433.859	232.965	-0.894253
AFAP1	ENSG00000196526	7760441	7941653	-1	7941653	chr4	7845001	7845500	62.5733	297.953	-2.25147	592.972	507.292	574.083	354.653	275.847	288.25	560.389	300.789	-0.895459
FHL1	ENSG00000022267	135229559	135293518	1	135229559	chrX	135291001	135291500	175.417	1180.9	-2.75103	132.694	169.139	193.75	111.167	69.625	74	164.906	88.0116	-0.898303
CDC42EP2	ENSG00000149798	65082289	65089900	1	65082289	chr11	65065501	65066000	45.3533	185.983	-2.03589	300.236	249.319	317.292	141.778	163.792	164.625	294.414	157.382	-0.899332
VGLL3	ENSG00000206538	86987119	87040269	-1	87040269	chr3	87032501	87033000	54.7033	448.8	-3.03637	446.556	423.306	422.382	261.861	232.556	213.722	433.649	231.801	-0.900755
ANKRD6	ENSG00000135299	90142889	90343553	1	90142889	chr6	90193001	90193500	632.527	82.3033	2.9421	363.236	349.611	339.417	239.375	146.069	187.653	355.289	189.742	-0.901428
PRSS23	ENSG00000150687	86502101	86663886	1	86502101	chr11	86653001	86653500	207.717	1376.08	-2.72787	284.583	260.806	0	181.597	101.208	0	182.574	97.1227	-0.903704
GLIPR1	ENSG00000139278	75874460	75897633	1	75874460	chr12	75837501	75838000	248.33	1629.14	-2.71378	240.653	0	262.944	173.25	0	85.1528	167.78	89.1806	-0.904256
BST1	ENSG00000109743	15704573	15739936	1	15704573	chr4	15693001	15693500	33.61	205.583	-2.61276	384.25	0	362.319	206.528	0	194.486	253.854	135.141	-0.904568
NRP1	ENSG00000099250	33466420	33625190	-1	33625190	chr10	33505001	33505500	80.95	393.353	-2.28072	199.611	247.653	0	105.153	120.139	0	148.032	78.5903	-0.904962
AC026703.1	ENSG00000181495	32788945	32791819	1	32788945	chr5	32754001	32754500	102.727	477.743	-2.21743	467.535	254.944	452.028	282.167	191.514	166.639	395.175	210.544	-0.905179
CRIM1	ENSG00000150938	36583069	36778278	1	36583069	chr2	36705001	36705500	106.34	471.44	-2.14839	488.681	405.917	520.792	301.736	203.5	268.097	474.508	252.847	-0.905509
MATN4	ENSG00000124159	43922085	43937169	-1	43937169	chr20	43967001	43967500	108.6	24.78	2.13178	594.167	567.444	660.778	416.667	229.611	345.556	610.507	325.412	-0.905675
EFEMP1	ENSG00000115380	56093102	56151274	-1	56151274	chr2	56089001	56089500	230.41	3065.63	-3.73391	823.75	562.778	613.306	526.667	310.903	249.972	671.683	358.035	-0.905803
FHL1	ENSG00000022267	135229559	135293518	1	135229559	chrX	135266501	135267000	175.417	1180.9	-2.75103	278.778	170.361	244.931	153.278	104.194	112.583	235.764	125.259	-0.90706
ARHGEF19	ENSG00000142632	16524349	16539140	-1	16539140	chr1	16500001	16500500	1396.33	126.67	3.46249	395.111	504.361	559.715	246.792	265.931	284.444	489.582	260.597	-0.907148
SMAD3	ENSG00000166949	67358183	67487533	1	67358183	chr15	67372501	67373000	88.1333	471.267	-2.41878	575.75	386.5	829.597	341.5	287.167	346.069	600.278	319.604	-0.907238
FAM46B	ENSG00000158246	27331511	27339327	-1	27339327	chr1	27325001	27325500	42.9433	176.713	-2.0409	321.486	297.16	322.264	203.333	128.5	176.819	318.934	169.529	-0.907758
CALD1	ENSG00000122786	134429003	134655479	1	134429003	chr7	134486501	134487000	1129.23	4654.58	-2.04331	230.194	0	260.431	148.701	0	101.236	163.097	86.4225	-0.908475
CRIM1	ENSG00000150938	36583069	36778278	1	36583069	chr2	36678501	36679000	106.34	471.44	-2.14839	768.396	476.535	669.792	379.833	359.417	302.903	643.951	342.551	-0.908666
SVEP1	ENSG00000165124	113127531	113342160	-1	113342160	chr9	113206501	113207000	83.9333	506.17	-2.59231	540.361	347.153	390.125	258.5	236.028	202.028	429.051	228.056	-0.90881
CALD1	ENSG00000122786	134429003	134655479	1	134429003	chr7	134512001	134512500	1129.23	4654.58	-2.04331	690.472	583.521	610.764	429.208	268.264	328.431	633.661	336.977	-0.909061
LEPR	ENSG00000116678	65886248	66107242	1	65886248	chr1	65976501	65977000	43.3967	221.067	-2.34883	313	325.528	378.931	274.208	131.319	144.931	344.007	182.705	-0.909236
KRT7	ENSG00000135480	52626304	52662180	1	52626304	chr12	52653001	52653500	37.5967	230.04	-2.61321	0	193.472	248.25	0	115.639	105.375	146.083	77.2315	-0.910813
UBASH3B	ENSG00000154127	122526383	122685181	1	122526383	chr11	122655001	122655500	62.3633	359.173	-2.52591	317.806	206.597	321.75	167.069	162.264	124.917	287.419	152.332	-0.911511
PEA15	ENSG00000162734	160175127	160185166	1	160175127	chr1	160229501	160230000	981.42	4094.26	-2.06066	317.458	178.083	204.986	167.097	87.9722	116.736	237.977	125.831	-0.913963
CYP1B1	ENSG00000138061	38294116	38337044	-1	38337044	chr2	38324501	38325000	240.533	2038.01	-3.08285	747.306	540.861	627.958	514.014	300.986	223.722	644.275	341.407	-0.914201
C1orf198	ENSG00000119280	230972865	231005335	-1	231005335	chr1	230993001	230993500	187.38	1195.77	-2.67391	577.625	417.903	421.639	278.097	205.153	285.986	475.186	251.539	-0.915018
EFEMP1	ENSG00000115380	56093102	56151274	-1	56151274	chr2	56111001	56111500	230.41	3065.63	-3.73391	444.097	303.639	372.333	331.125	123.889	149.986	377.186	199.557	-0.915085
PLAU	ENSG00000122861	75668935	75677255	1	75668935	chr10	75666001	75666500	42.2567	764.48	-4.17723	371.083	326.514	0	165.75	203.875	0	236.958	125.106	-0.916067
STAT4	ENSG00000138378	191894302	192016322	-1	192016322	chr2	191906001	191906500	53.5	327.963	-2.61592	289.306	223.583	248.25	153.528	66.75	185.486	258.854	136.701	-0.916159
FHL2	ENSG00000115641	105974169	106054960	-1	106054960	chr2	106026501	106027000	350.107	3549.63	-3.3418	866.403	681.069	670.986	474.708	294.097	425.306	745.375	394.456	-0.916383
NGF	ENSG00000134259	115828539	115880857	-1	115880857	chr1	115865501	115866000	59.2633	291.323	-2.29741	712.042	325.458	502.632	410.472	196.472	226.347	516.177	272.438	-0.919447
FHL1	ENSG00000022267	135229559	135293518	1	135229559	chrX	135341001	135341500	175.417	1180.9	-2.75103	166.139	173.597	152.792	88.9861	54.6111	105.292	163.782	86.0671	-0.920362
EXT1	ENSG00000182197	118806729	119124092	-1	119124092	chr8	119030501	119031000	159.937	1157.19	-2.85505	800.986	462.465	591.479	466.896	274.833	257.583	621.748	327.825	-0.921327
EXT1	ENSG00000182197	118806729	119124092	-1	119124092	chr8	119010501	119011000	159.937	1157.19	-2.85505	368.625	277.431	0	173.708	164.819	0	218.873	115.097	-0.921335
CSRP1	ENSG00000159176	201452658	201478584	-1	201478584	chr1	201503501	201504000	561.533	5379.02	-3.2599	291.875	267.736	0	148.556	138.917	0	187.704	98.5556	-0.922549
PAMR1	ENSG00000149090	35453370	35551848	-1	35551848	chr11	35586001	35586500	1333.16	70.6467	4.23809	236.556	195.986	321.75	184.736	103.125	112.146	256.542	134.86	-0.922686
UGCG	ENSG00000148154	114659046	114697649	1	114659046	chr9	114688001	114688500	111.133	541.243	-2.28399	333.972	263.736	0	167	142.903	0	201.475	105.775	-0.923164
CALD1	ENSG00000122786	134429003	134655479	1	134429003	chr7	134472501	134473000	1129.23	4654.58	-2.04331	282.667	217.347	394.111	225.736	112.708	138.569	303.498	159.567	-0.923255
DDAH1	ENSG00000153904	85784168	86044046	-1	86044046	chr1	85807501	85808000	178.133	923.22	-2.37372	361.875	239.194	253.847	231.014	119.389	104.819	290.397	152.657	-0.923269
PODN	ENSG00000174348	53527854	53551174	1	53527854	chr1	53589001	53589500	31.91	233.337	-2.87033	0	224.347	288.625	0	104.056	156.236	171.127	89.7569	-0.923396
UGCG	ENSG00000148154	114659046	114697649	1	114659046	chr9	114700001	114700500	111.133	541.243	-2.28399	258.556	0	273.222	143.333	0	127.167	177.694	93.1481	-0.92449
PAMR1	ENSG00000149090	35453370	35551848	-1	35551848	chr11	35512501	35513000	1333.16	70.6467	4.23809	443.875	300.069	0	209.736	183.639	0	252.929	132.762	-0.924764
CDC42EP3	ENSG00000163171	37869032	37965611	-1	37965611	chr2	37894001	37894500	74.52	439.767	-2.56104	349.431	327.083	462.653	255.167	97.4167	258	383.301	201.296	-0.925767
PLAU	ENSG00000122861	75668935	75677255	1	75668935	chr10	75726501	75727000	42.2567	764.48	-4.17723	297.722	197.826	0	140.208	109.319	0	164.89	86.287	-0.926388
LIMS2	ENSG00000072163	128395956	128439360	-1	128439360	chr2	128408501	128409000	60.57	272.813	-2.17124	256.944	301.236	347.764	152.944	167.111	161	307.352	160.904	-0.929439
ABCA1	ENSG00000165029	107543283	107690518	-1	107690518	chr9	107630501	107631000	2591.13	335.953	2.94725	0	161.167	204.778	0	81.1944	94.5556	119.886	62.4444	-0.930081
CRISPLD2	ENSG00000103196	84853537	84943114	1	84853537	chr16	84860501	84861000	248.63	1335.11	-2.42489	268.819	206.597	201.514	134.597	81.4306	137.556	229.787	119.954	-0.932107
ADCY4	ENSG00000129467	24787559	24804277	-1	24804277	chr14	24840501	24841000	67.9167	450.717	-2.73038	272.403	175.361	198.25	191	66.2361	78.6528	218.854	114.201	-0.932389
SMAD3	ENSG00000166949	67358183	67487533	1	67358183	chr15	67383001	67383500	88.1333	471.267	-2.41878	340.708	230.083	294.806	221.944	128.333	107.667	293.983	153.518	-0.932856
KRTAP1-5	ENSG00000221852	39182278	39183454	-1	39183454	chr17	39183001	39183500	27.0733	690.733	-4.67318	432.278	420.25	539.625	195.125	293.938	256.708	466.722	243.881	-0.933572
CALD1	ENSG00000122786	134429003	134655479	1	134429003	chr7	134489001	134489500	1129.23	4654.58	-2.04331	368.5	0	345.326	252.389	0	121.583	242.663	126.534	-0.934011
CALD1	ENSG00000122786	134429003	134655479	1	134429003	chr7	134415501	134416000	1129.23	4654.58	-2.04331	485.861	442.715	0	276.806	214.014	0	314.851	163.972	-0.93702
SLAMF9	ENSG00000162723	159921282	159924044	-1	159924044	chr1	159966001	159966500	160.303	31.48	2.3483	405.069	0	400.347	199.653	0	223.681	273.773	142.403	-0.938168
LRRC32	ENSG00000137507	76368568	76381791	-1	76381791	chr11	76365001	76365500	53.6667	477.37	-3.15301	309.75	328.264	325.375	195.861	146.875	166.931	326.354	169.843	-0.938185
RFTN1	ENSG00000131378	16357352	16555533	-1	16555533	chr3	16527001	16527500	267.08	1299.31	-2.28241	218.361	0	259.597	146.028	0	90.875	158.685	82.2894	-0.939027
SEMA3C	ENSG00000075223	80371854	80551675	-1	80551675	chr7	80370001	80370500	30.6833	143.06	-2.22109	356.264	258.472	0	189.833	126.306	0	207.576	107.778	-0.939192
PTX3	ENSG00000163661	157154578	157161417	1	157154578	chr3	157160001	157160500	30.49	156.123	-2.35628	183.236	226.778	203.125	138.958	94.6944	81.4167	207.025	107.441	-0.93985
CMAHP	ENSG00000168405	25081295	25218698	-1	25218698	chr6	25166001	25166500	37.0733	157.65	-2.08827	190.097	188.125	230.458	88.9861	123.542	99.8472	205.45	106.567	-0.940565
AC026703.1	ENSG00000181495	32788945	32791819	1	32788945	chr5	32839501	32840000	102.727	477.743	-2.21743	313.806	0	296.778	208	0	105.361	206.134	106.868	-0.941299
RAI14	ENSG00000039560	34656342	34832732	1	34656342	chr5	34743501	34744000	469.533	1883.55	-2.00415	415.278	443.014	406.368	297.931	188.333	186.375	424.811	220.657	-0.941883
KRT7	ENSG00000135480	52626304	52662180	1	52626304	chr12	52675501	52676000	37.5967	230.04	-2.61321	361.181	194.875	285	204.972	107.875	128.639	285.667	148.215	-0.941979
PRSS23	ENSG00000150687	86502101	86663886	1	86502101	chr11	86528501	86529000	207.717	1376.08	-2.72787	237.486	265.625	269.694	179.236	119	106.125	262.674	136.236	-0.942093
RAI14	ENSG00000039560	34656342	34832732	1	34656342	chr5	34688501	34689000	469.533	1883.55	-2.00415	441.25	288.278	279.806	250.806	117.653	164.153	341.287	177.146	-0.942148
EPYC	ENSG00000083782	91357456	91398803	-1	91398803	chr12	91315501	91316000	356.287	35.1433	3.34172	371.917	0	306.972	216.875	0	135.097	230.468	119.442	-0.94247
RCOR2	ENSG00000167771	63678693	63684316	-1	63684316	chr11	63633501	63634000	227.497	47.3033	2.26583	309.417	264.625	0	209.222	82.2361	0	192.905	99.8356	-0.943345
C21orf7	ENSG00000156265	30449792	30548210	1	30449792	chr21	30590501	30591000	35.0467	180.673	-2.36603	476	291.542	432.479	311.111	166.861	158.181	403.494	209.289	-0.943743
NDST1	ENSG00000070614	149865381	149937773	1	149865381	chr5	149880001	149880500	47.31	444.96	-3.23346	498.611	357.764	368.069	213.5	172.458	263.611	411.627	213.438	-0.944282
CAV1	ENSG00000105974	116164839	116201233	1	116164839	chr7	116181501	116182000	527.837	2821.49	-2.4183	191.056	0	197.729	112.014	0	74.6319	127.774	65.89	-0.944981
NDST1	ENSG00000070614	149865381	149937773	1	149865381	chr5	149894501	149895000	47.31	444.96	-3.23346	591.597	499.528	565.396	387.014	223.944	268.069	554.749	287.632	-0.945202
CAV1	ENSG00000105974	116164839	116201233	1	116164839	chr7	116228501	116229000	527.837	2821.49	-2.4183	419.125	245.944	403.389	237.583	121.097	204.75	360.572	186.731	-0.945611
SMAD3	ENSG00000166949	67358183	67487533	1	67358183	chr15	67475501	67476000	88.1333	471.267	-2.41878	205.875	283.444	283.778	130.403	118.722	154.222	262.782	135.924	-0.945977
FHL2	ENSG00000115641	105974169	106054960	-1	106054960	chr2	105940501	105941000	350.107	3549.63	-3.3418	545.361	435.986	371.764	300.861	210.097	206.514	453.968	234.769	-0.948393
CMAHP	ENSG00000168405	25081295	25218698	-1	25218698	chr6	25182001	25182500	37.0733	157.65	-2.08827	196	187.486	0	146.889	36.1944	0	125.938	64.7616	-0.948802
DDAH1	ENSG00000153904	85784168	86044046	-1	86044046	chr1	85832501	85833000	178.133	923.22	-2.37372	479.972	275.139	0	270.833	121.75	0	256.81	132.509	-0.949369
RAI14	ENSG00000039560	34656342	34832732	1	34656342	chr5	34691001	34691500	469.533	1883.55	-2.00415	491.319	441.431	505.639	373.556	204.306	184.597	482.561	249.267	-0.950229
RDH5	ENSG00000135437	56114151	56118489	1	56114151	chr12	56111001	56111500	40.7833	652.143	-3.99914	457.222	359.083	642.472	311.319	232.472	228.972	489.412	252.657	-0.951113
PRSS23	ENSG00000150687	86502101	86663886	1	86502101	chr11	86520501	86521000	207.717	1376.08	-2.72787	275.153	269.264	239.944	138.819	129.014	139.792	266.657	137.324	-0.952335
KCNK2	ENSG00000082482	215179118	215410436	1	215179118	chr1	215366501	215367000	64.2367	267.203	-2.05647	209.792	0	229.875	147.361	0	65.9306	145.373	74.6412	-0.952402
WDR86	ENSG00000187260	151072995	151107813	-1	151107813	chr7	151064501	151065000	223.947	32.0633	2.80416	369.097	348.417	364.514	240.569	157.986	169.181	364.981	188.065	-0.95289
PAMR1	ENSG00000149090	35453370	35551848	-1	35551848	chr11	35575501	35576000	1333.16	70.6467	4.23809	355.444	0	315.833	261.708	0	83.0972	227.875	117.15	-0.953935
EXT1	ENSG00000182197	118806729	119124092	-1	119124092	chr8	119032501	119033000	159.937	1157.19	-2.85505	412.347	278.889	0	186.014	169.486	0	234.803	120.576	-0.95572
WISP2	ENSG00000064205	43343485	43357150	1	43343485	chr20	43329501	43330000	30.5967	144.353	-2.23816	159.514	170.528	256.389	81.0278	79.3333	135.583	197.396	101.269	-0.95602
CRIM1	ENSG00000150938	36583069	36778278	1	36583069	chr2	36587001	36587500	106.34	471.44	-2.14839	282.472	0	304.708	197.819	0	98.4444	197.667	101.375	-0.956486
SLAMF9	ENSG00000162723	159921282	159924044	-1	159924044	chr1	159880501	159881000	160.303	31.48	2.3483	692.757	566.806	466	369.028	281.125	256.875	577.543	296.814	-0.958014
PRSS23	ENSG00000150687	86502101	86663886	1	86502101	chr11	86516001	86516500	207.717	1376.08	-2.72787	506.333	323.271	474.528	315.486	218.5	151.833	437.693	224.766	-0.958383
DLX5	ENSG00000105880	96649704	96654409	-1	96654409	chr7	96605501	96606000	1616.5	306.813	2.39744	145.528	0	283.042	118.319	0	88.0278	141.565	72.3519	-0.958713
EXT1	ENSG00000182197	118806729	119124092	-1	119124092	chr8	118946501	118947000	159.937	1157.19	-2.85505	227.944	241.458	247.236	160.153	115.375	93.1944	243.579	124.817	-0.95897
GRAMD2	ENSG00000175318	72452148	72490136	-1	72490136	chr15	72405501	72406000	124.583	25.47	2.29024	360.569	0	243.639	151.625	0	153.347	203.803	104.181	-0.961371
CAV1	ENSG00000105974	116164839	116201233	1	116164839	chr7	116222501	116223000	527.837	2821.49	-2.4183	423.792	335.028	396.972	250.583	197.118	155.625	388.973	199.041	-0.963083
ARHGEF19	ENSG00000142632	16524349	16539140	-1	16539140	chr1	16507501	16508000	1396.33	126.67	3.46249	234.875	266.944	286.986	143.236	141.319	122.319	268.167	137.062	-0.963178
SEMA3C	ENSG00000075223	80371854	80551675	-1	80551675	chr7	80371001	80371500	30.6833	143.06	-2.22109	660.826	403.722	486.396	386.472	208.528	217.833	519.531	265.749	-0.964503
KRTAP1-5	ENSG00000221852	39182278	39183454	-1	39183454	chr17	39219001	39219500	27.0733	690.733	-4.67318	276.903	166.632	0	117.236	96.2083	0	146.703	74.6875	-0.964568
VGLL3	ENSG00000206538	86987119	87040269	-1	87040269	chr3	86987001	86987500	54.7033	448.8	-3.03637	643.806	266.653	456.389	248.972	214.042	251.431	458.534	233.81	-0.968675
LEPR	ENSG00000116678	65886248	66107242	1	65886248	chr1	65936001	65936500	43.3967	221.067	-2.34883	404.292	216.028	331.694	223.278	164.958	103.722	322.572	164.318	-0.968844
CRIM1	ENSG00000150938	36583069	36778278	1	36583069	chr2	36594501	36595000	106.34	471.44	-2.14839	685.056	407.778	454.833	344.708	268.347	195.569	518.528	264.34	-0.969357
CRABP2	ENSG00000143320	156669398	156675608	-1	156675608	chr1	156680001	156680500	66.5033	613.433	-3.20541	511.396	429.917	601.708	197.222	265.056	343.792	517.08	263.541	-0.969686
NDUFA4L2	ENSG00000185633	57628688	57634475	-1	57634475	chr12	57627501	57628000	2241.93	209.217	3.42167	265.819	344.417	442.146	147.333	186.556	210.694	355.325	180.9	-0.970045
CD248	ENSG00000174807	66081958	66084515	-1	66084515	chr11	66093501	66094000	930.6	7210.4	-2.95385	193.375	210.278	283.903	132.375	121.694	95.5278	233.521	118.688	-0.970444
IGFBP6	ENSG00000167779	53491220	53496129	1	53491220	chr12	53457501	53458000	535.067	3757.14	-2.81185	352.667	298.472	484.417	234.542	190.917	162.639	382.142	194.382	-0.971581
SOX9	ENSG00000125398	70117161	70122561	1	70117161	chr17	70122501	70123000	2904.93	143.443	4.33995	323.722	309.236	320.75	161.25	181.028	149.472	323.1	164.25	-0.971787
NDST1	ENSG00000070614	149865381	149937773	1	149865381	chr5	149880501	149881000	47.31	444.96	-3.23346	334.639	0	294.028	178.75	0	137.694	212.595	107.88	-0.972143
CALD1	ENSG00000122786	134429003	134655479	1	134429003	chr7	134561501	134562000	1129.23	4654.58	-2.04331	0	164.514	207.472	0	73.1528	100.188	121.953	61.6308	-0.973158
NGF	ENSG00000134259	115828539	115880857	-1	115880857	chr1	115906501	115907000	59.2633	291.323	-2.29741	288.639	527.139	389.639	283.236	169.625	172.903	405.403	205.991	-0.973344
EXT1	ENSG00000182197	118806729	119124092	-1	119124092	chr8	118879001	118879500	159.937	1157.19	-2.85505	226.708	163.562	281.264	148.917	55.6111	135.583	227.966	115.611	-0.973431
CMAHP	ENSG00000168405	25081295	25218698	-1	25218698	chr6	25172501	25173000	37.0733	157.65	-2.08827	166.222	203.667	0	86.8333	85.1319	0	121.234	61.235	-0.973846
DAB2	ENSG00000153071	39371780	39462402	-1	39462402	chr5	39503501	39504000	365.813	1773.31	-2.27727	338.181	253.306	326.403	138.097	155.778	177.111	311.287	157.655	-0.976979
ACTG2	ENSG00000163017	74119441	74146992	1	74119441	chr2	74079001	74079500	26.33	281.02	-3.41589	232.472	182.833	224.569	114.764	105.208	101.403	216.669	109.478	-0.978377
ACTA2	ENSG00000107796	90694831	90751147	-1	90751147	chr10	90742501	90743000	1377.19	14723.4	-3.41831	313.139	179.056	0	175.028	62.7917	0	163.671	82.5764	-0.978422
SMAD3	ENSG00000166949	67358183	67487533	1	67358183	chr15	67374501	67375000	88.1333	471.267	-2.41878	316.431	186.681	0	149.042	94.8194	0	167.586	84.5093	-0.979329
CSRP1	ENSG00000159176	201452658	201478584	-1	201478584	chr1	201459001	201459500	561.533	5379.02	-3.2599	396.819	385.972	567.125	356.639	144.333	198.847	452.852	229.139	-0.979717
CSRP1	ENSG00000159176	201452658	201478584	-1	201478584	chr1	201445501	201446000	561.533	5379.02	-3.2599	410.986	190.889	381.403	210.097	151.528	143.069	332.852	168.287	-0.979737
AFAP1	ENSG00000196526	7760441	7941653	-1	7941653	chr4	7936001	7936500	62.5733	297.953	-2.25147	242.694	249.014	353.861	192.167	126.306	112.556	287.229	144.91	-0.98214
AFAP1	ENSG00000196526	7760441	7941653	-1	7941653	chr4	7905001	7905500	62.5733	297.953	-2.25147	198.069	172.972	243.736	147.958	93.7917	64.375	207.59	104.544	-0.982828
EXT1	ENSG00000182197	118806729	119124092	-1	119124092	chr8	118874501	118875000	159.937	1157.19	-2.85505	323.778	415.653	515.889	194.861	221.611	231.25	421.786	212.845	-0.983362
CDC42EP2	ENSG00000149798	65082289	65089900	1	65082289	chr11	65046001	65046500	45.3533	185.983	-2.03589	389.875	0	447.688	213.986	0	212.028	284.52	143.301	-0.98451
SMAD3	ENSG00000166949	67358183	67487533	1	67358183	chr15	67318501	67319000	88.1333	471.267	-2.41878	272.5	221.514	325.208	222.056	73.3403	121.167	278.47	140.191	-0.985045
RAI14	ENSG00000039560	34656342	34832732	1	34656342	chr5	34715501	34716000	469.533	1883.55	-2.00415	405.007	285.5	0	209.708	137.542	0	234.534	117.928	-0.985841
THBS2	ENSG00000186340	169615875	169654139	-1	169654139	chr6	169591001	169591500	283.907	3910.82	-3.78398	500.319	531.257	456.431	381.931	198.653	187.806	498.663	251.287	-0.98589
IGFBP2	ENSG00000115457	217497551	217529159	1	217497551	chr2	217559501	217560000	84.83	1339.01	-3.98045	245.389	292.25	252.944	119.153	116.222	165.569	268.796	135.118	-0.987012
PPP1R14A	ENSG00000167641	38741877	38747231	-1	38747231	chr19	38736001	38736500	106.423	634.377	-2.57553	172.792	0	227.5	107	0	79.7639	131.748	65.9236	-0.9881
CRIM1	ENSG00000150938	36583069	36778278	1	36583069	chr2	36688001	36688500	106.34	471.44	-2.14839	663.167	425.875	473.597	359.556	172.944	272.528	523.16	263.215	-0.988293
SLIT3	ENSG00000184347	168088745	168728133	-1	168728133	chr5	168608501	168609000	71.85	478.737	-2.73617	149.653	142.597	0	87.0556	40.3611	0	94.4468	47.0903	-0.988951
CDC42EP3	ENSG00000163171	37869032	37965611	-1	37965611	chr2	37884001	37884500	74.52	439.767	-2.56104	286.736	0	316.917	157.833	0	140.403	203.576	101.985	-0.990206
ITGA11	ENSG00000137809	68594050	68724502	-1	68724502	chr15	68565501	68566000	219.82	2075.69	-3.23919	516.056	239.569	454.611	272.236	153.181	194.944	406.979	204.345	-0.990446
AFAP1	ENSG00000196526	7760441	7941653	-1	7941653	chr4	7869001	7869500	62.5733	297.953	-2.25147	389.958	264.194	0	199.917	126.125	0	221.63	111.035	-0.9907
SEMA3C	ENSG00000075223	80371854	80551675	-1	80551675	chr7	80436501	80437000	30.6833	143.06	-2.22109	262.889	172.028	0	88.7639	115.91	0	143.708	71.8137	-0.990867
ITGB2	ENSG00000160255	46305868	46351904	-1	46351904	chr21	46301501	46302000	61.4667	371.227	-2.59442	371.347	511.306	461.903	174.722	301.986	214.333	451.023	226.387	-0.99125
EFEMP1	ENSG00000115380	56093102	56151274	-1	56151274	chr2	56127501	56128000	230.41	3065.63	-3.73391	348.694	220.986	314.583	224.458	111.389	112.625	300.252	150.477	-0.991875
AFAP1	ENSG00000196526	7760441	7941653	-1	7941653	chr4	7870001	7870500	62.5733	297.953	-2.25147	255.083	0	255.667	143.722	0	101.861	170.345	85.0463	-0.993718
CMAHP	ENSG00000168405	25081295	25218698	-1	25218698	chr6	25053501	25054000	37.0733	157.65	-2.08827	286.736	286.958	410.5	196.389	164.764	138.583	333.139	166.737	-0.994245
ITGB2	ENSG00000160255	46305868	46351904	-1	46351904	chr21	46287501	46288000	61.4667	371.227	-2.59442	279.056	304.5	0	152.403	133.458	0	196.366	98.0602	-0.994494
GLT25D2	ENSG00000198756	183898796	184006863	-1	184006863	chr1	183955501	183956000	270.927	45.8667	2.56238	134.347	0	94.8056	13.25	0	80.2639	72.8009	36.037	-0.99467
PEA15	ENSG00000162734	160175127	160185166	1	160175127	chr1	160227001	160227500	981.42	4094.26	-2.06066	251.722	201.389	264	197.222	68.0139	94.0139	243.74	121.796	-0.99498
KRTAP1-5	ENSG00000221852	39182278	39183454	-1	39183454	chr17	39216001	39216500	27.0733	690.733	-4.67318	358.569	438.542	374.264	171.028	220.389	205.194	394.07	196.988	-0.996692
NDST1	ENSG00000070614	149865381	149937773	1	149865381	chr5	149890001	149890500	47.31	444.96	-3.23346	362.569	317.361	322.875	184.667	130.875	192.806	339.172	169.439	-0.997014
LRP4	ENSG00000134569	46878419	46940193	-1	46940193	chr11	46968501	46969000	297.987	24.5767	3.59989	306.986	220.347	300.236	180.639	92.3889	144.014	281.174	140.338	-0.997434
TUFT1	ENSG00000143367	151512781	151556059	1	151512781	chr1	151521001	151521500	84.0333	433.203	-2.36601	329.417	268.833	369.319	209.458	125.083	155.361	327.803	163.692	-0.997453
TBC1D2	ENSG00000095383	100961311	101017915	-1	101017915	chr9	100985001	100985500	60	319.88	-2.4145	547.167	556.306	467.792	297.458	209.528	297.208	526.247	262.956	-0.99818
IGFBP2	ENSG00000115457	217497551	217529159	1	217497551	chr2	217579001	217579500	84.83	1339.01	-3.98045	321.042	230.139	364.458	215.694	143.556	102.306	310.544	154.644	-1.00119
GLIPR1	ENSG00000139278	75874460	75897633	1	75874460	chr12	75873001	75873500	248.33	1629.14	-2.71378	365.597	237.125	306.528	256.722	131.778	69.3056	308.477	153.473	-1.00247
CRIM1	ENSG00000150938	36583069	36778278	1	36583069	chr2	36634001	36634500	106.34	471.44	-2.14839	323.069	226.597	0	201.389	63.5694	0	184.081	91.3681	-1.00269
ADCY4	ENSG00000129467	24787559	24804277	-1	24804277	chr14	24839001	24839500	67.9167	450.717	-2.73038	129.792	127.181	187.764	56.0139	105.583	45.9861	147.141	72.7662	-1.00594
NDST1	ENSG00000070614	149865381	149937773	1	149865381	chr5	149872001	149872500	47.31	444.96	-3.23346	382.889	397.562	390.528	261.556	200.556	130	393.946	195.586	-1.0065
GAS6	ENSG00000183087	114523524	114567046	-1	114567046	chr13	114556501	114557000	452.77	2950.26	-2.70399	244.236	268.5	346.181	198.486	112.097	119.861	291.775	144.706	-1.00673
LEPR	ENSG00000116678	65886248	66107242	1	65886248	chr1	65979001	65979500	43.3967	221.067	-2.34883	380.361	278.278	347.653	218.181	125.611	162.583	340.299	168.825	-1.00699
RGS4	ENSG00000117152	163038565	163046592	1	163038565	chr1	163054001	163054500	59.3833	1778.52	-4.90448	335.806	233.875	362.681	219.625	85.2222	163.194	316.124	156.716	-1.00771
DAB2	ENSG00000153071	39371780	39462402	-1	39462402	chr5	39501001	39501500	365.813	1773.31	-2.27727	527.361	304.958	0	241.792	174.333	0	282.767	140.05	-1.0085
DAB2	ENSG00000153071	39371780	39462402	-1	39462402	chr5	39500501	39501000	365.813	1773.31	-2.27727	301.917	164.569	0	101.403	116.931	0	154.704	76.3461	-1.0094
EPAS1	ENSG00000116016	46520806	46613836	1	46520806	chr2	46538501	46539000	206.29	2175.63	-3.39869	792.653	504.931	532.84	349.681	286.556	292.444	613.441	304.126	-1.00987
UBASH3B	ENSG00000154127	122526383	122685181	1	122526383	chr11	122612501	122613000	62.3633	359.173	-2.52591	233.694	345.847	308.944	176.681	98.5694	169.528	301.602	149.269	-1.00988
PRSS23	ENSG00000150687	86502101	86663886	1	86502101	chr11	86458501	86459000	207.717	1376.08	-2.72787	352.694	0	316.944	191	0	139.062	227.278	112.339	-1.01014
PRSS23	ENSG00000150687	86502101	86663886	1	86502101	chr11	86628501	86629000	207.717	1376.08	-2.72787	449.222	288.75	372.861	200.403	156.236	202.111	374.272	185.314	-1.0102
RAI14	ENSG00000039560	34656342	34832732	1	34656342	chr5	34690501	34691000	469.533	1883.55	-2.00415	294.417	285.125	373.25	218.847	84.3472	173.889	322.791	159.59	-1.01168
CRISPLD2	ENSG00000103196	84853537	84943114	1	84853537	chr16	84866501	84867000	248.63	1335.11	-2.42489	515.889	433.389	502.167	261.417	230.264	243.903	487.002	240.598	-1.01428
SEMA3C	ENSG00000075223	80371854	80551675	-1	80551675	chr7	80526501	80527000	30.6833	143.06	-2.22109	274.528	205.819	344.472	165.181	113.583	131.694	280.266	138.245	-1.0143
SLIT3	ENSG00000184347	168088745	168728133	-1	168728133	chr5	168679001	168679500	71.85	478.737	-2.73617	300.514	339.986	0	203.639	109.403	0	216.889	106.766	-1.01569
IL6	ENSG00000136244	22765503	22771621	1	22765503	chr7	22758001	22758500	34.4733	1002.65	-4.86219	671.625	366.5	360.222	262.625	239.347	204.25	468.877	231.213	-1.01684
FHL1	ENSG00000022267	135229559	135293518	1	135229559	chrX	135294001	135294500	175.417	1180.9	-2.75103	143.153	168.708	291.778	107.472	78.1528	106.375	203.572	99.9988	-1.01827
TNFRSF11B	ENSG00000164761	119935796	119964439	-1	119964439	chr8	119982501	119983000	112.447	992.96	-3.14249	587.535	0	431.632	280.639	0	228.222	344.63	169.6	-1.01861
[truncated: 1,100 more rows]
