# Supplementary material for: Genome-wide map of quantified epigenetic changes during in vitro chondrogenic differentiation of primary human mesenchymal stem cells
Source: BMC Genomics. 2013 Feb 15;14:105. doi: 10.1186/1471-2164-14-105 (PMC3620534; doi:10.1186/1471-2164-14-105)
Supplement: Additional file 9 — Genes which have a change in expression combined with a change in the level of H3K27Ac with in 50 kb of the TSS. Shown is gene identification and localization with expression values followed by the values for H3K27Ac marking where this is significantly changed in nearby 500 bp bins. In addition the gene expression for the associated genes is given as mean values for the three investigated donors. [file 1471-2164-14-105-S9.xlsx]

## Sheet: Sheet1
Associated gene						investigated bin			Mean gene expression of 3 donors (D2-4)			H3K27Ac counts for single donors (D2-4)						H3K27Ac Analysis
gene.name	ensembl.gene.id	gene.start	gene.end	strand	tss	chromosome	start	end	Chondro.mean.expression	MSC.mean.expression	expression.log2fc	bmmsc.replicate.2	bmmsc.replicate.3	bmmsc.replicate.4	chondro.replicate.2	chondro.replicate.3	chondro.replicate.4	bmmsc.mean	chondro.mean	log2fc
ACAN	ENSG00000157766	89346674	89418585	1	89346674	chr15	89335501	89336000	498.61	55.7067	3.16199	6.61111	9.11111	2.73611	1603.99	894.653	1540.22	6.71759	1339.54	7.44045
INSC	ENSG00000188487	15133970	15268754	1	15133970	chr11	15139501	15140000	253.423	28.21	3.16727	6.61111	2.86111	2.73611	842.632	852.611	876.778	4.3125	856.205	7.33411
COL9A2	ENSG00000049089	40766159	40783488	-1	40783488	chr1	40781501	40782000	3056.39	27.1667	6.81385	16.2361	2.86111	2.73611	1291.53	1442.65	1469.01	8.19444	1393.02	7.24427
COL2A1	ENSG00000139219	48366748	48398269	-1	48398269	chr12	48429001	48429500	1343.12	29.8267	5.49284	6.61111	2.86111	2.73611	697.09	601.778	987.014	4.3125	758.904	7.16028
COL2A1	ENSG00000139219	48366748	48398269	-1	48398269	chr12	48423001	48423500	1343.12	29.8267	5.49284	6.61111	2.86111	2.73611	531.792	453.688	1164.32	4.3125	714.464	7.07334
GRAMD2	ENSG00000175318	72452148	72490136	-1	72490136	chr15	72473001	72473500	124.583	25.47	2.29024	15.9583	2.86111	7.86111	1447.72	1451.08	1588.1	10.1296	1491.21	7.0669
RNF144A	ENSG00000151692	7057523	7208417	1	7057523	chr2	7095501	7096000	237.08	32.1367	2.88308	6.61111	2.86111	2.73611	449.458	801.75	701.875	4.3125	649.23	6.93542
TSC22D3	ENSG00000157514	106956451	107020572	-1	107020572	chrX	106965001	106965500	842.15	147.243	2.51587	6.61111	2.86111	2.73611	492.826	424.431	845.049	4.3125	587.116	6.79057
COL2A1	ENSG00000139219	48366748	48398269	-1	48398269	chr12	48429501	48430000	1343.12	29.8267	5.49284	6.61111	2.86111	2.73611	431.361	416.597	893.528	4.3125	580.113	6.77329
COL2A1	ENSG00000139219	48366748	48398269	-1	48398269	chr12	48425501	48426000	1343.12	29.8267	5.49284	6.61111	2.86111	2.73611	368.931	308.722	998.431	4.3125	558.525	6.71867
SP7	ENSG00000170374	53720362	53739099	-1	53739099	chr12	53727501	53728000	315.503	24.6467	3.67819	6.61111	2.86111	2.73611	415.486	619.806	632.611	4.3125	555.698	6.71136
INSC	ENSG00000188487	15133970	15268754	1	15133970	chr11	15174501	15175000	253.423	28.21	3.16727	6.61111	2.86111	2.73611	554.708	716.25	383.278	4.3125	551.072	6.69932
GRAMD2	ENSG00000175318	72452148	72490136	-1	72490136	chr15	72471501	72472000	124.583	25.47	2.29024	6.61111	2.86111	2.73611	518.264	454.014	674.951	4.3125	548.582	6.6928
INSC	ENSG00000188487	15133970	15268754	1	15133970	chr11	15175501	15176000	253.423	28.21	3.16727	6.61111	2.86111	2.73611	427.083	862.382	334.764	4.3125	540.873	6.67242
COL2A1	ENSG00000139219	48366748	48398269	-1	48398269	chr12	48422501	48423000	1343.12	29.8267	5.49284	6.61111	2.86111	2.73611	326.972	358.59	900.153	4.3125	528.2	6.63828
FGFBP2	ENSG00000137441	15961866	15970932	-1	15970932	chr4	15965001	15965500	1390.11	30.8667	5.49301	6.61111	2.86111	2.73611	424.056	338.681	814.639	4.3125	525.728	6.63152
GNG2	ENSG00000186469	52327050	52436517	1	52327050	chr14	52388501	52389000	175.513	41.0667	2.09554	6.61111	8.09722	2.73611	682.792	619.458	826.958	6.26042	707.602	6.60878
ANKRD6	ENSG00000135299	90142889	90343553	1	90142889	chr6	90270501	90271000	632.527	82.3033	2.9421	6.61111	2.86111	2.73611	492.917	475.847	579.153	4.3125	515.549	6.60337
SHC4	ENSG00000185634	49115932	49255641	-1	49255641	chr15	49223001	49223500	748.753	33.5267	4.48111	6.61111	2.86111	7.86111	603.458	625.778	729.875	6.15972	651.334	6.50956
ZNF385B	ENSG00000144331	180306709	180726232	-1	180726232	chr2	180521501	180522000	214.33	24.3567	3.13745	13.5139	2.86111	2.73611	492.507	708.347	1003.85	7.09259	732.817	6.50267
ACTG2	ENSG00000163017	74119441	74146992	1	74119441	chr2	74159001	74159500	26.33	281.02	-3.41589	6.61111	2.86111	2.73611	465.007	362.479	608.861	4.3125	478.649	6.49645
SCIN	ENSG00000006747	12610203	12693228	1	12610203	chr7	12637501	12638000	877.69	27.0567	5.01966	6.61111	2.86111	2.73611	330.16	451.465	652.431	4.3125	477.89	6.49416
MGP	ENSG00000111341	15034115	15038860	-1	15038860	chr12	15066501	15067000	9743.44	281.8	5.11169	6.61111	2.86111	2.73611	409.556	455.653	527.778	4.3125	464.528	6.45333
COL2A1	ENSG00000139219	48366748	48398269	-1	48398269	chr12	48428501	48429000	1343.12	29.8267	5.49284	6.61111	2.86111	2.73611	372.639	323.757	687.021	4.3125	461.608	6.44425
COL9A2	ENSG00000049089	40766159	40783488	-1	40783488	chr1	40782001	40782500	3056.39	27.1667	6.81385	6.61111	2.86111	16.5556	793.431	871.819	1062.89	9.88657	907.667	6.38313
ZNF385B	ENSG00000144331	180306709	180726232	-1	180726232	chr2	180393001	180393500	214.33	24.3567	3.13745	6.61111	11.8056	2.73611	687.861	777.042	742.236	7.91204	733.52	6.3649
ZBTB16	ENSG00000109906	113930315	114121398	1	113930315	chr11	114031501	114032000	212.7	26.1867	3.02192	6.61111	2.86111	2.73611	402.778	435.833	462.556	4.3125	434.046	6.35563
ANKRD6	ENSG00000135299	90142889	90343553	1	90142889	chr6	90271501	90272000	632.527	82.3033	2.9421	22.5417	22.2708	19.4444	1916.76	1958.58	2101.56	23.2002	1975.4	6.35171
TYRO3	ENSG00000092445	41851220	41871536	1	41851220	chr15	41871001	41871500	434.39	68.71	2.6604	12.1944	15.0694	2.73611	779.431	1095.04	1123.99	11.3472	998.441	6.33886
SLC13A5	ENSG00000141485	6588032	6616740	-1	6616740	chr17	6573001	6573500	375.49	25.73	3.86725	6.61111	9.11111	2.73611	414.069	430.625	1024.47	6.71759	622.456	6.33599
SP7	ENSG00000170374	53720362	53739099	-1	53739099	chr12	53727001	53727500	315.503	24.6467	3.67819	6.61111	2.86111	2.73611	364.694	449.444	463.528	4.3125	426.1	6.32904
GNG2	ENSG00000186469	52327050	52436517	1	52327050	chr14	52388001	52388500	175.513	41.0667	2.09554	6.61111	2.86111	2.73611	483.542	426.556	339.819	4.3125	417.161	6.29853
SLC13A5	ENSG00000141485	6588032	6616740	-1	6616740	chr17	6572501	6573000	375.49	25.73	3.86725	6.61111	10.9444	2.73611	527.5	462.444	1026.29	7.56713	670.365	6.29214
ARHGEF19	ENSG00000142632	16524349	16539140	-1	16539140	chr1	16536501	16537000	1396.33	126.67	3.46249	6.61111	2.86111	2.73611	375.917	503.076	360.993	4.3125	413.859	6.28709
RNF144A	ENSG00000151692	7057523	7208417	1	7057523	chr2	7153001	7153500	237.08	32.1367	2.88308	6.61111	2.86111	7.86111	223.458	974.236	468.701	6.15972	555.105	6.27931
COL9A3	ENSG00000092758	61447596	61472511	1	61447596	chr20	61454501	61455000	353.977	36.0233	3.29665	6.61111	2.86111	2.73611	416.368	212.799	597.069	4.3125	409.201	6.2708
COL2A1	ENSG00000139219	48366748	48398269	-1	48398269	chr12	48423501	48424000	1343.12	29.8267	5.49284	6.61111	2.86111	2.73611	278.236	232.319	713.597	4.3125	408.483	6.26827
COL9A2	ENSG00000049089	40766159	40783488	-1	40783488	chr1	40782501	40783000	3056.39	27.1667	6.81385	13.5139	2.86111	7.86111	534.972	876.819	923.569	9.14583	776.139	6.25921
ACAN	ENSG00000157766	89346674	89418585	1	89346674	chr15	89336501	89337000	498.61	55.7067	3.16199	13.5139	2.86111	13.5972	1039.39	479.181	1303.07	11.3426	938.542	6.25024
CXCL14	ENSG00000145824	134906373	134914969	-1	134914969	chr5	134930001	134930500	469.62	31.2267	3.91064	6.61111	2.86111	2.73611	400.833	328.424	461.125	4.3125	397.078	6.22751
COL2A1	ENSG00000139219	48366748	48398269	-1	48398269	chr12	48426501	48427000	1343.12	29.8267	5.49284	6.61111	2.86111	2.73611	375.056	255.556	557.194	4.3125	396.206	6.22435
SHC4	ENSG00000185634	49115932	49255641	-1	49255641	chr15	49222501	49223000	748.753	33.5267	4.48111	19.8611	2.86111	2.73611	744.479	765.917	873.444	9.66435	791.867	6.21621
INSC	ENSG00000188487	15133970	15268754	1	15133970	chr11	15174001	15174500	253.423	28.21	3.16727	6.61111	2.86111	2.73611	267.875	545.188	336.639	4.3125	383.786	6.17852
ANGPTL7	ENSG00000171819	11249398	11256038	1	11249398	chr1	11203001	11203500	496.8	27.2767	4.18693	18.625	11.75	10.375	1219.44	1220.17	1084.5	15.2431	1166.35	6.16728
COL2A1	ENSG00000139219	48366748	48398269	-1	48398269	chr12	48424001	48424500	1343.12	29.8267	5.49284	6.61111	2.86111	2.73611	275.75	195	664.125	4.3125	378.803	6.15972
COL2A1	ENSG00000139219	48366748	48398269	-1	48398269	chr12	48390501	48391000	1343.12	29.8267	5.49284	6.61111	2.86111	2.73611	263.903	135.569	727.458	4.3125	376.226	6.14989
COL9A3	ENSG00000092758	61447596	61472511	1	61447596	chr20	61448501	61449000	353.977	36.0233	3.29665	6.61111	2.86111	2.73611	293.729	306.083	500.514	4.3125	367.508	6.11616
SHC4	ENSG00000185634	49115932	49255641	-1	49255641	chr15	49190501	49191000	748.753	33.5267	4.48111	6.61111	11.3472	7.86111	739.181	710.667	752.653	9.81019	732.06	6.08347
ZBTB16	ENSG00000109906	113930315	114121398	1	113930315	chr11	114069501	114070000	212.7	26.1867	3.02192	6.61111	2.86111	8.73611	513.438	524.625	490.09	6.53935	509.303	6.08077
SP7	ENSG00000170374	53720362	53739099	-1	53739099	chr12	53728001	53728500	315.503	24.6467	3.67819	6.61111	2.86111	2.73611	283.389	346.125	432.722	4.3125	355.105	6.06677
ZNF385B	ENSG00000144331	180306709	180726232	-1	180726232	chr2	180449501	180450000	214.33	24.3567	3.13745	6.61111	2.86111	2.73611	304.618	472.111	271.778	4.3125	350.719	6.04889
ZNF385B	ENSG00000144331	180306709	180726232	-1	180726232	chr2	180392501	180393000	214.33	24.3567	3.13745	6.61111	2.86111	2.73611	290.819	290.056	454.764	4.3125	346.52	6.03156
SCIN	ENSG00000006747	12610203	12693228	1	12610203	chr7	12610501	12611000	877.69	27.0567	5.01966	6.61111	2.86111	2.73611	248.111	325.75	459.104	4.3125	345.682	6.02808
ARHGEF19	ENSG00000142632	16524349	16539140	-1	16539140	chr1	16537001	16537500	1396.33	126.67	3.46249	6.61111	2.86111	2.73611	348.764	413.944	266.569	4.3125	344.426	6.02284
ANGPTL7	ENSG00000171819	11249398	11256038	1	11249398	chr1	11247501	11248000	496.8	27.2767	4.18693	20.7917	12.1528	2.73611	793.014	921.639	1099.31	13.4664	936.521	6.01807
COL9A2	ENSG00000049089	40766159	40783488	-1	40783488	chr1	40781001	40781500	3056.39	27.1667	6.81385	15.6667	9.11111	2.73611	563.958	737.243	918.097	10.4444	737.378	6.01164
RAB4B	ENSG00000167578	41277553	41302847	1	41277553	chr19	41281501	41282000	149.703	25.6367	2.54583	17.3472	2.86111	2.73611	597.736	451.09	817.194	8.66435	621.441	6.00912
INSC	ENSG00000188487	15133970	15268754	1	15133970	chr11	15139001	15139500	253.423	28.21	3.16727	6.61111	2.86111	2.73611	257.306	347.625	398.153	4.3125	335.53	5.9852
SP7	ENSG00000170374	53720362	53739099	-1	53739099	chr12	53729501	53730000	315.503	24.6467	3.67819	6.61111	2.86111	2.73611	179.472	309.208	506.847	4.3125	332.933	5.97402
INSC	ENSG00000188487	15133970	15268754	1	15133970	chr11	15177501	15178000	253.423	28.21	3.16727	6.61111	2.86111	2.73611	323.333	442.694	228.903	4.3125	332.69	5.97297
ACAN	ENSG00000157766	89346674	89418585	1	89346674	chr15	89336001	89336500	498.61	55.7067	3.16199	6.61111	2.86111	15.5556	756.417	351.708	862.389	9.46065	655.35	5.97142
RAB4B	ENSG00000167578	41277553	41302847	1	41277553	chr19	41281001	41281500	149.703	25.6367	2.54583	16.5417	19.5556	2.73611	894.569	922.208	1106	14.544	973.63	5.97043
SHC4	ENSG00000185634	49115932	49255641	-1	49255641	chr15	49223501	49224000	748.753	33.5267	4.48111	6.61111	2.86111	2.73611	347.528	265.333	376.528	4.3125	330.832	5.96492
SCIN	ENSG00000006747	12610203	12693228	1	12610203	chr7	12638001	12638500	877.69	27.0567	5.01966	6.61111	2.86111	2.73611	251.042	333.438	403.111	4.3125	330.156	5.96198
COL11A2	ENSG00000204248	33130458	33160276	-1	33160276	chr6	33161501	33162000	153.153	29.1867	2.3916	6.61111	11.5833	2.73611	395.653	407.583	836.097	7.82176	545.795	5.95379
ANGPTL2	ENSG00000136859	129849611	129885162	-1	129885162	chr9	129880001	129880500	2181.45	223.71	3.28558	6.61111	2.86111	2.73611	272.389	174.111	530.653	4.3125	326.656	5.94665
SCIN	ENSG00000006747	12610203	12693228	1	12610203	chr7	12611001	12611500	877.69	27.0567	5.01966	6.61111	2.86111	2.73611	229.486	294	449.59	4.3125	325.3	5.94066
ANKRD6	ENSG00000135299	90142889	90343553	1	90142889	chr6	90271001	90271500	632.527	82.3033	2.9421	31.8611	2.86111	16.3889	1137.93	1241.92	1285.14	18.7894	1214.17	5.94029
ZBTB16	ENSG00000109906	113930315	114121398	1	113930315	chr11	113952001	113952500	212.7	26.1867	3.02192	6.61111	9.11111	2.73611	512.014	512.236	389.375	6.71759	471.435	5.93582
SPARCL1	ENSG00000152583	88394487	88452213	-1	88452213	chr4	88461501	88462000	577.783	26.9767	4.42074	6.61111	2.86111	2.73611	429.778	252.514	287.132	4.3125	324.193	5.93576
OAF	ENSG00000184232	120081475	120101001	1	120081475	chr11	120067501	120068000	1568.91	198.493	2.9826	6.61111	2.86111	2.73611	268.847	340.056	351.306	4.3125	321.144	5.92217
ZBTB16	ENSG00000109906	113930315	114121398	1	113930315	chr11	114017501	114018000	212.7	26.1867	3.02192	18.5	2.86111	2.73611	627.333	584.882	577.528	9.08565	596.297	5.88807
COL2A1	ENSG00000139219	48366748	48398269	-1	48398269	chr12	48434001	48434500	1343.12	29.8267	5.49284	6.61111	2.86111	7.86111	154.986	239.931	873.056	6.15972	422.861	5.88754
ZNF385B	ENSG00000144331	180306709	180726232	-1	180726232	chr2	180522501	180523000	214.33	24.3567	3.13745	13.5139	2.86111	2.73611	312.944	454.368	658.028	7.09259	475.259	5.879
ACTG2	ENSG00000163017	74119441	74146992	1	74119441	chr2	74158501	74159000	26.33	281.02	-3.41589	6.61111	2.86111	2.73611	245.014	275.958	407.736	4.3125	310.635	5.87432
COL10A1	ENSG00000123500	116440086	116479910	-1	116479910	chr6	116471001	116471500	7059.34	38.96	7.5014	6.61111	2.86111	2.73611	169.389	309.069	449.306	4.3125	310.315	5.87284
OAF	ENSG00000184232	120081475	120101001	1	120081475	chr11	120068501	120069000	1568.91	198.493	2.9826	6.61111	2.86111	2.73611	269.139	274.056	382.847	4.3125	309.708	5.87003
COL2A1	ENSG00000139219	48366748	48398269	-1	48398269	chr12	48396501	48397000	1343.12	29.8267	5.49284	6.61111	2.86111	2.73611	215.778	199.361	505.597	4.3125	307.912	5.86166
ZBTB16	ENSG00000109906	113930315	114121398	1	113930315	chr11	114049501	114050000	212.7	26.1867	3.02192	6.61111	9.11111	2.73611	382.208	525.903	401.069	6.71759	436.773	5.82589
COL2A1	ENSG00000139219	48366748	48398269	-1	48398269	chr12	48427001	48427500	1343.12	29.8267	5.49284	6.61111	2.86111	2.73611	222.681	235.208	437.889	4.3125	299.472	5.82169
COL2A1	ENSG00000139219	48366748	48398269	-1	48398269	chr12	48427501	48428000	1343.12	29.8267	5.49284	6.61111	2.86111	2.73611	235.75	194.931	454.479	4.3125	295.846	5.80418
ZNF385B	ENSG00000144331	180306709	180726232	-1	180726232	chr2	180522001	180522500	214.33	24.3567	3.13745	6.61111	2.86111	2.73611	258.931	310.25	311.597	4.3125	294.454	5.7974
GRAMD2	ENSG00000175318	72452148	72490136	-1	72490136	chr15	72473501	72474000	124.583	25.47	2.29024	16.6597	2.86111	7.31944	478.472	530.667	854.819	10.191	620.808	5.79606
IBSP	ENSG00000029559	88720733	88733074	1	88720733	chr4	88760001	88760500	179.637	30.58	2.55442	6.61111	27.1944	2.73611	739.674	824.958	888.542	13.7824	814.522	5.78577
CD109	ENSG00000156535	74405508	74538040	1	74405508	chr6	74506001	74506500	247.01	60.31	2.0341	6.61111	2.86111	8.36111	340.722	647.167	227.278	6.40046	405.383	5.77908
RNF144A	ENSG00000151692	7057523	7208417	1	7057523	chr2	7152501	7153000	237.08	32.1367	2.88308	18.1528	13.5	2.73611	492.014	1153.47	645.292	12.9861	760.883	5.7675
LRP4	ENSG00000134569	46878419	46940193	-1	46940193	chr11	46955001	46955500	297.987	24.5767	3.59989	6.61111	2.86111	2.73611	180.708	404.403	268.535	4.3125	285.538	5.75319
PRELP	ENSG00000188783	203444956	203460480	1	203444956	chr1	203411501	203412000	444.243	31.17	3.83312	6.61111	2.86111	2.73611	369.444	222.139	261.264	4.3125	285.278	5.75188
PMP2	ENSG00000147588	82352561	82359758	-1	82359758	chr8	82359501	82360000	110.56	24.2633	2.18798	6.61111	2.86111	9.52778	278.264	278.361	723.125	6.95139	426.734	5.74936
GNG2	ENSG00000186469	52327050	52436517	1	52327050	chr14	52389501	52390000	175.513	41.0667	2.09554	13.5139	23.9167	13.5556	927.264	1150.86	1091.61	18.7407	1054.15	5.74013
GRAMD2	ENSG00000175318	72452148	72490136	-1	72490136	chr15	72472001	72472500	124.583	25.47	2.29024	30.25	25.3333	2.73611	1142.67	1206.17	1230.6	21.2361	1187.02	5.73951
COL9A3	ENSG00000092758	61447596	61472511	1	61447596	chr20	61449501	61450000	353.977	36.0233	3.29665	6.61111	2.86111	8.79167	271.944	319.861	613.528	6.55556	402.185	5.73776
FOXO1	ENSG00000150907	41129817	41240734	-1	41240734	chr13	41172001	41172500	1166.24	108.597	3.42481	13.5139	2.86111	2.73611	261.931	303.319	723.278	7.09259	429.814	5.73432
GLT25D2	ENSG00000198756	183898796	184006863	-1	184006863	chr1	183937001	183937500	270.927	45.8667	2.56238	6.61111	2.86111	2.73611	282.083	242.083	309.875	4.3125	279.01	5.71995
COL11A2	ENSG00000204248	33130458	33160276	-1	33160276	chr6	33161001	33161500	153.153	29.1867	2.3916	6.61111	2.86111	7.26389	209.722	246.083	627.528	5.90046	361.816	5.7164
LAMA2	ENSG00000196569	129204286	129837714	1	129204286	chr6	129442501	129443000	214.567	48.7467	2.13805	6.61111	2.86111	2.73611	293.167	272.583	252.639	4.3125	273.762	5.69265
TYRO3	ENSG00000092445	41851220	41871536	1	41851220	chr15	41870501	41871000	434.39	68.71	2.6604	6.61111	14.4444	2.73611	412.347	520.153	588.931	8.97454	507.174	5.67093
MGP	ENSG00000111341	15034115	15038860	-1	15038860	chr12	15066001	15066500	9743.44	281.8	5.11169	6.61111	2.86111	7.86111	338.347	406.694	343.556	6.15972	363.545	5.67005
INSC	ENSG00000188487	15133970	15268754	1	15133970	chr11	15175001	15175500	253.423	28.21	3.16727	6.61111	9.11111	9.01389	471.757	734.417	359.986	9.3588	521.83	5.65741
ZBTB16	ENSG00000109906	113930315	114121398	1	113930315	chr11	114071001	114071500	212.7	26.1867	3.02192	6.61111	2.86111	2.73611	260.903	281.736	254.736	4.3125	266.771	5.65546
ZBTB16	ENSG00000109906	113930315	114121398	1	113930315	chr11	114034501	114035000	212.7	26.1867	3.02192	20.5556	23.9167	2.73611	931.611	991.931	871.5	17.4977	929.785	5.65303
CA5B	ENSG00000169239	15706953	15805747	1	15706953	chrX	15839001	15839500	230.66	49.1933	2.22923	6.61111	9.11111	2.73611	269.736	312.514	577.875	6.71759	387.279	5.6528
MMP7	ENSG00000137673	102391239	102401484	-1	102401484	chr11	102379001	102379500	387.843	27.8167	3.80145	6.61111	2.86111	2.73611	183.903	321.431	288.694	4.3125	265.572	5.64899
ZNF385B	ENSG00000144331	180306709	180726232	-1	180726232	chr2	180393501	180394000	214.33	24.3567	3.13745	6.61111	2.86111	7.86111	287.333	456.833	324.861	6.15972	357.117	5.64438
GNG2	ENSG00000186469	52327050	52436517	1	52327050	chr14	52294001	52294500	175.513	41.0667	2.09554	6.61111	2.86111	2.73611	202.5	343.903	245.056	4.3125	264.666	5.64408
MMP7	ENSG00000137673	102391239	102401484	-1	102401484	chr11	102417501	102418000	387.843	27.8167	3.80145	6.61111	2.86111	12.4306	458.924	490.75	427.708	8.22222	459.52	5.642
CXCL14	ENSG00000145824	134906373	134914969	-1	134914969	chr5	134929001	134929500	469.62	31.2267	3.91064	6.61111	2.86111	2.73611	272.056	264.5	250.903	4.3125	263.324	5.63677
ANKRD6	ENSG00000135299	90142889	90343553	1	90142889	chr6	90273001	90273500	632.527	82.3033	2.9421	17.4583	2.86111	2.73611	374.861	378.806	685.514	8.69676	479.553	5.63105
GNG2	ENSG00000186469	52327050	52436517	1	52327050	chr14	52382501	52383000	175.513	41.0667	2.09554	6.61111	9.11111	2.73611	280.847	555.896	303.882	6.71759	380.696	5.62813
MATN3	ENSG00000132031	20191872	20212455	-1	20212455	chr2	20204501	20205000	518.653	54.4233	3.25247	6.61111	9.11111	2.73611	184.792	274.444	680.514	6.71759	380.433	5.62713
STAT4	ENSG00000138378	191894302	192016322	-1	192016322	chr2	191977501	191978000	53.5	327.963	-2.61592	13.5139	2.86111	12.4306	692.486	591.201	472.569	10.9398	584.946	5.61691
OMD	ENSG00000127083	95176527	95186743	-1	95186743	chr9	95185001	95185500	773.81	37.8467	4.35374	6.61111	2.86111	10.7083	332.167	616.542	301.236	7.53241	417.183	5.61504
COL9A2	ENSG00000049089	40766159	40783488	-1	40783488	chr1	40780001	40780500	3056.39	27.1667	6.81385	6.61111	9.11111	7.86111	315.708	556.75	569.75	8.88657	480.491	5.60589
SP7	ENSG00000170374	53720362	53739099	-1	53739099	chr12	53726501	53727000	315.503	24.6467	3.67819	6.61111	2.86111	2.73611	125.236	267.403	373.292	4.3125	256.148	5.59707
ACAN	ENSG00000157766	89346674	89418585	1	89346674	chr15	89337001	89337500	498.61	55.7067	3.16199	6.61111	2.86111	12.4306	420.181	226.319	679.618	8.22222	442.337	5.58714
ANGPTL7	ENSG00000171819	11249398	11256038	1	11249398	chr1	11203501	11204000	496.8	27.2767	4.18693	6.61111	12.8889	19.4167	712.514	710.097	829.181	14.5799	747.734	5.5867
DIO2	ENSG00000211448	80663870	80682502	-1	80682502	chr14	80674501	80675000	236.28	32.6433	2.85564	6.61111	19.4167	7.86111	561.681	691.257	725.875	12.7917	658.111	5.57865
SCRG1	ENSG00000164106	174309299	174327531	-1	174327531	chr4	174331501	174332000	11772.7	445.787	4.72295	6.61111	2.86111	12.4306	426.153	395	491.861	8.22222	438.157	5.57348
GRAMD2	ENSG00000175318	72452148	72490136	-1	72490136	chr15	72472501	72473000	124.583	25.47	2.29024	19.4444	11.4722	2.73611	579.153	545.208	821.056	12.7083	646.903	5.56265
ACAN	ENSG00000157766	89346674	89418585	1	89346674	chr15	89335001	89335500	498.61	55.7067	3.16199	26.5278	12.8611	12.4306	1029.21	771.868	1027.04	19.0324	940.895	5.55516
ANKRD6	ENSG00000135299	90142889	90343553	1	90142889	chr6	90272501	90273000	632.527	82.3033	2.9421	31.3611	24.6875	7.86111	1062.42	986.236	1366.62	23.0775	1129.52	5.55316
PITPNC1	ENSG00000154217	65373924	65689645	1	65373924	chr17	65475001	65475500	160.883	38.48	2.06383	6.61111	9.11111	7.86111	353.556	432.694	600.646	8.88657	462.652	5.55143
GNG2	ENSG00000186469	52327050	52436517	1	52327050	chr14	52390001	52390500	175.513	41.0667	2.09554	13.5139	2.86111	2.73611	228.681	355.764	542.333	7.09259	376.174	5.54248
SCRG1	ENSG00000164106	174309299	174327531	-1	174327531	chr4	174332001	174332500	11772.7	445.787	4.72295	6.61111	2.86111	7.86111	394.097	214.083	383.597	6.15972	331.694	5.53815
ZBTB16	ENSG00000109906	113930315	114121398	1	113930315	chr11	114021001	114021500	212.7	26.1867	3.02192	20.7222	2.86111	7.86111	572.146	626.458	599.306	11.9074	598.666	5.53789
TSC22D3	ENSG00000157514	106956451	107020572	-1	107020572	chrX	106964001	106964500	842.15	147.243	2.51587	13.5139	2.86111	9.48611	331.951	328.181	842.014	9.82407	500.61	5.53425
COL9A3	ENSG00000092758	61447596	61472511	1	61447596	chr20	61447501	61448000	353.977	36.0233	3.29665	12.7431	2.86111	7.86111	311.236	393.986	654.264	8.83044	453.544	5.53102
TYRO3	ENSG00000092445	41851220	41871536	1	41851220	chr15	41871501	41872000	434.39	68.71	2.6604	6.61111	2.86111	2.73611	166.514	154.403	408.229	4.3125	244.235	5.52863
RNF144A	ENSG00000151692	7057523	7208417	1	7057523	chr2	7153501	7154000	237.08	32.1367	2.88308	13.5139	2.86111	2.73611	212.958	595.069	306.375	7.09259	372.177	5.52711
INSC	ENSG00000188487	15133970	15268754	1	15133970	chr11	15140001	15140500	253.423	28.21	3.16727	14.9931	10.875	7.26389	588.111	761.403	505.597	12.5243	617.799	5.51584
SOX8	ENSG00000005513	1031808	1036979	1	1031808	chr16	1034001	1034500	1145.18	30.98	5.20809	6.61111	2.86111	2.73611	193.014	171.819	356.604	4.3125	241.733	5.51383
DBNDD1	ENSG00000003249	90071273	90086526	-1	90086526	chr16	90048501	90049000	552.753	50.81	3.44345	6.61111	2.86111	2.73611	250.035	200.889	267.597	4.3125	240.73	5.50786
DPT	ENSG00000143196	168664697	168698502	-1	168698502	chr1	168696001	168696500	205.933	30.36	2.76193	6.61111	2.86111	2.73611	122.333	444.486	149.903	4.3125	240.108	5.50414
ZBTB16	ENSG00000109906	113930315	114121398	1	113930315	chr11	114067501	114068000	212.7	26.1867	3.02192	6.61111	2.86111	2.73611	244.514	177.097	291.389	4.3125	238.906	5.49694
ANGPTL7	ENSG00000171819	11249398	11256038	1	11249398	chr1	11248501	11249000	496.8	27.2767	4.18693	6.61111	26.8611	15.5972	727.833	729.653	1116.9	18.11	857.219	5.48895
LEF1	ENSG00000138795	108968701	109090112	-1	109090112	chr4	108981501	108982000	377.78	32.1567	3.55436	6.61111	2.86111	2.73611	165.569	117.625	424.917	4.3125	237.213	5.48672
COL2A1	ENSG00000139219	48366748	48398269	-1	48398269	chr12	48430001	48430500	1343.12	29.8267	5.49284	6.61111	9.11111	2.73611	204.986	208.986	616.708	6.71759	344.87	5.48594
RNF144A	ENSG00000151692	7057523	7208417	1	7057523	chr2	7152001	7152500	237.08	32.1367	2.88308	6.61111	45.4444	2.73611	608.632	1242.81	966.167	20.0359	937.641	5.47965
STAT4	ENSG00000138378	191894302	192016322	-1	192016322	chr2	191977001	191977500	53.5	327.963	-2.61592	6.61111	2.86111	21.1528	619.403	625.896	429.201	11.5972	558.037	5.47177
TPST1	ENSG00000169902	65670186	65885530	1	65670186	chr7	65728501	65729000	2172.88	348.867	2.63886	6.61111	2.86111	2.73611	271.375	251.5	174.153	4.3125	233.467	5.46385
COL9A2	ENSG00000049089	40766159	40783488	-1	40783488	chr1	40780501	40781000	3056.39	27.1667	6.81385	13.5139	15.0694	22.4861	705.785	947.444	962.875	18.7749	871.39	5.46323
DIO2	ENSG00000211448	80663870	80682502	-1	80682502	chr14	80727001	80727500	236.28	32.6433	2.85564	6.61111	11.4306	2.73611	287.132	444.014	410.514	7.75694	381.031	5.44712
SCIN	ENSG00000006747	12610203	12693228	1	12610203	chr7	12611501	12612000	877.69	27.0567	5.01966	6.61111	2.86111	12.4306	371.062	339.632	488.097	8.22222	400.001	5.44235
AC114947.1	ENSG00000177453	43192173	43280952	1	43192173	chr5	43208501	43209000	206.1	39.17	2.39552	6.61111	2.86111	7.86111	295.417	266.347	358.875	6.15972	307.887	5.43103
ZBTB16	ENSG00000109906	113930315	114121398	1	113930315	chr11	114034001	114034500	212.7	26.1867	3.02192	27.5972	27.6528	16.9583	1168.36	1272.12	1048.5	25.8032	1153.24	5.42839
DIO2	ENSG00000211448	80663870	80682502	-1	80682502	chr14	80726501	80727000	236.28	32.6433	2.85564	6.61111	2.86111	2.73611	191.181	262.694	225.847	4.3125	227.747	5.42822
ACAN	ENSG00000157766	89346674	89418585	1	89346674	chr15	89373501	89374000	498.61	55.7067	3.16199	14.5972	2.86111	9.61111	471.486	538.694	442.653	10.2616	483.831	5.428
COL2A1	ENSG00000139219	48366748	48398269	-1	48398269	chr12	48444501	48445000	1343.12	29.8267	5.49284	6.61111	10.875	10.4167	324.764	349.028	811.319	10.5903	494.697	5.41847
MAMDC2	ENSG00000165072	72658497	72841886	1	72658497	chr9	72756501	72757000	182.333	39.9467	2.19043	6.61111	2.86111	2.73611	207.542	183.069	283.792	4.3125	225.966	5.41694
ZNF385B	ENSG00000144331	180306709	180726232	-1	180726232	chr2	180394001	180394500	214.33	24.3567	3.13745	6.61111	9.11111	2.73611	198.611	415.667	364.583	6.71759	327.25	5.4105
RASL11B	ENSG00000128045	53728457	53733000	1	53728457	chr4	53689001	53689500	1721.93	31.2	5.78634	12.1528	29.4167	29.2083	1191.29	1278	869.514	25.338	1107.33	5.39509
GNG2	ENSG00000186469	52327050	52436517	1	52327050	chr14	52295001	52295500	175.513	41.0667	2.09554	6.61111	19.0694	12.4306	724.736	875.646	332.181	14.3079	642.806	5.39428
COL11A1	ENSG00000060718	103342023	103574052	-1	103574052	chr1	103491001	103491500	963.237	198.553	2.27836	6.61111	2.86111	11.5556	200.306	276.694	611.694	7.86574	363.578	5.36184
ZNF385B	ENSG00000144331	180306709	180726232	-1	180726232	chr2	180521001	180521500	214.33	24.3567	3.13745	13.5139	2.86111	2.73611	188.153	240.069	560.972	7.09259	330.742	5.35732
SHC4	ENSG00000185634	49115932	49255641	-1	49255641	chr15	49190001	49190500	748.753	33.5267	4.48111	45.6806	17.9722	12.6944	1252.44	1175.4	1049.74	27.1852	1149.55	5.35124
LAMA2	ENSG00000196569	129204286	129837714	1	129204286	chr6	129452501	129453000	214.567	48.7467	2.13805	6.61111	2.86111	2.73611	229.694	221.167	192.181	4.3125	215.523	5.34899
MMP7	ENSG00000137673	102391239	102401484	-1	102401484	chr11	102416501	102417000	387.843	27.8167	3.80145	6.61111	2.86111	2.73611	231.986	248.569	161.625	4.3125	215.233	5.34705
ZBTB16	ENSG00000109906	113930315	114121398	1	113930315	chr11	114069001	114069500	212.7	26.1867	3.02192	19.8611	2.86111	11.7222	540.639	545.076	619.889	13.0023	568.288	5.34542
GNG2	ENSG00000186469	52327050	52436517	1	52327050	chr14	52389001	52389500	175.513	41.0667	2.09554	29.9306	24.5	28.3889	1153.65	1303.64	1237.18	29.1551	1224.77	5.34514
DEPTOR	ENSG00000155792	120885957	121063152	1	120885957	chr8	120918501	120919000	46.75	230.447	-2.30139	6.61111	2.86111	2.73611	239.403	252.597	148.028	4.3125	214.574	5.34265
ARHGEF19	ENSG00000142632	16524349	16539140	-1	16539140	chr1	16522501	16523000	1396.33	126.67	3.46249	6.61111	2.86111	2.73611	164.056	280.625	187.861	4.3125	212.251	5.32702
ZBTB16	ENSG00000109906	113930315	114121398	1	113930315	chr11	114036001	114036500	212.7	26.1867	3.02192	6.61111	2.86111	2.73611	270.611	182.972	178.639	4.3125	212.15	5.32634
FKBP5	ENSG00000096060	35541362	35696360	-1	35696360	chr6	35693001	35693500	1262.12	82.5933	3.93368	6.61111	15.3611	2.73611	383.653	387.458	464.326	9.34954	412.288	5.31951
ANGPTL7	ENSG00000171819	11249398	11256038	1	11249398	chr1	11204001	11204500	496.8	27.2767	4.18693	6.61111	13.4861	2.73611	324.556	366.708	451.549	8.61574	381.418	5.31361
PAPSS2	ENSG00000198682	89419370	89507462	1	89419370	chr10	89429001	89429500	4166.18	947.093	2.13715	22.625	2.86111	14.0694	665.944	579.472	636.875	14.8009	626.667	5.31192
ZBTB16	ENSG00000109906	113930315	114121398	1	113930315	chr11	113953501	113954000	212.7	26.1867	3.02192	6.61111	2.86111	2.73611	246.903	198.222	166.806	4.3125	205.627	5.2815
COL2A1	ENSG00000139219	48366748	48398269	-1	48398269	chr12	48428001	48428500	1343.12	29.8267	5.49284	6.61111	2.86111	12.4306	236.083	216.681	616.653	8.22222	357.229	5.27962
ANGPTL7	ENSG00000171819	11249398	11256038	1	11249398	chr1	11246501	11247000	496.8	27.2767	4.18693	6.61111	15.3611	14.3472	442.944	565.493	701.931	13.7037	569.787	5.2787
COL9A3	ENSG00000092758	61447596	61472511	1	61447596	chr20	61449001	61449500	353.977	36.0233	3.29665	6.61111	9.11111	11.6389	316.153	329.444	647.431	10.3866	431.45	5.24713
SHC4	ENSG00000185634	49115932	49255641	-1	49255641	chr15	49221501	49222000	748.753	33.5267	4.48111	46.2361	45.7639	24.8056	1626.24	1656.39	1362.11	39.6875	1542.08	5.24508
CA5B	ENSG00000169239	15706953	15805747	1	15706953	chrX	15838001	15838500	230.66	49.1933	2.22923	6.61111	2.86111	2.73611	194.917	139.583	258.292	4.3125	199.105	5.23522
ZBTB16	ENSG00000109906	113930315	114121398	1	113930315	chr11	114071501	114072000	212.7	26.1867	3.02192	6.61111	2.86111	2.73611	164.278	253.361	170.062	4.3125	197.498	5.22359
SHC4	ENSG00000185634	49115932	49255641	-1	49255641	chr15	49221001	49221500	748.753	33.5267	4.48111	34.9167	39.0972	17.6667	1088.17	1124.99	1460.26	31.9259	1218.6	5.21104
SP7	ENSG00000170374	53720362	53739099	-1	53739099	chr12	53729001	53729500	315.503	24.6467	3.67819	12.5417	9.11111	2.73611	243.91	421.917	465.014	9.22106	377.551	5.21087
SHC4	ENSG00000185634	49115932	49255641	-1	49255641	chr15	49220501	49221000	748.753	33.5267	4.48111	20.8194	12.3472	14.25	757.75	712.903	592.542	17.5833	686.067	5.20837
ZBTB16	ENSG00000109906	113930315	114121398	1	113930315	chr11	114049001	114049500	212.7	26.1867	3.02192	6.61111	2.86111	2.73611	144.486	242.583	191.25	4.3125	194.384	5.20078
ZBTB16	ENSG00000109906	113930315	114121398	1	113930315	chr11	113907501	113908000	212.7	26.1867	3.02192	6.61111	9.11111	7.86111	344.979	345.681	393.493	8.88657	362.098	5.19875
WDR86	ENSG00000187260	151072995	151107813	-1	151107813	chr7	151117501	151118000	223.947	32.0633	2.80416	6.61111	9.11111	2.73611	293	240.222	310.861	6.71759	282.425	5.19867
ZBTB16	ENSG00000109906	113930315	114121398	1	113930315	chr11	113982001	113982500	212.7	26.1867	3.02192	6.61111	9.11111	2.73611	281.347	311.056	250.778	6.71759	282.128	5.19716
COL9A3	ENSG00000092758	61447596	61472511	1	61447596	chr20	61448001	61448500	353.977	36.0233	3.29665	6.61111	2.86111	2.73611	111.931	155.667	308.861	4.3125	193.785	5.19635
ZBTB16	ENSG00000109906	113930315	114121398	1	113930315	chr11	113981501	113982000	212.7	26.1867	3.02192	13.5139	2.86111	2.73611	342.486	280.861	258.292	7.09259	294.694	5.19136
COL2A1	ENSG00000139219	48366748	48398269	-1	48398269	chr12	48395501	48396000	1343.12	29.8267	5.49284	6.61111	2.86111	9.45833	221.333	217.042	421.771	6.93519	287.649	5.18491
COL2A1	ENSG00000139219	48366748	48398269	-1	48398269	chr12	48426001	48426500	1343.12	29.8267	5.49284	6.61111	9.11111	2.73611	166.167	143.972	523.653	6.71759	278.933	5.18079
INSC	ENSG00000188487	15133970	15268754	1	15133970	chr11	15150001	15150500	253.423	28.21	3.16727	6.61111	2.86111	2.73611	120.708	279.521	168.264	4.3125	191.166	5.17681
EFNA1	ENSG00000169242	155099936	155107333	1	155099936	chr1	155099501	155100000	227.253	29.1033	2.96505	6.61111	2.86111	7.86111	224.528	295.681	246.861	6.15972	256.514	5.1686
INSC	ENSG00000188487	15133970	15268754	1	15133970	chr11	15178001	15178500	253.423	28.21	3.16727	6.61111	15.7917	11.3056	365.083	744.111	357.028	12.7315	488.301	5.15516
ZBTB16	ENSG00000109906	113930315	114121398	1	113930315	chr11	114032501	114033000	212.7	26.1867	3.02192	13.5139	9.11111	2.73611	415.083	277.347	435.576	9.59954	376.591	5.15475
SEMA3C	ENSG00000075223	80371854	80551675	-1	80551675	chr7	80399501	80400000	30.6833	143.06	-2.22109	6.61111	2.86111	14.4167	316.806	304.569	441.903	9.00694	355.431	5.15455
TIMP4	ENSG00000157150	12194551	12200851	-1	12200851	chr3	12200501	12201000	1033.69	39.6933	4.70276	26.4306	2.86111	13.9861	626.944	521.146	672.285	16.1319	606.25	5.14753
ANGPTL7	ENSG00000171819	11249398	11256038	1	11249398	chr1	11247001	11247500	496.8	27.2767	4.18693	15.1528	9.11111	2.73611	348.736	334.444	501.375	10.2361	395.164	5.13988
OAF	ENSG00000184232	120081475	120101001	1	120081475	chr11	120068001	120068500	1568.91	198.493	2.9826	6.61111	2.86111	2.73611	170.111	150.958	232.444	4.3125	186.257	5.13948
CD109	ENSG00000156535	74405508	74538040	1	74405508	chr6	74415001	74415500	247.01	60.31	2.0341	18.6528	15.0694	23.7639	791.792	875.042	657.806	20.9468	772.546	5.13941
FMOD	ENSG00000122176	203309753	203320617	-1	203320617	chr1	203316001	203316500	1976.71	74.9667	4.72071	6.61111	2.86111	2.73611	198.931	122.736	231.708	4.3125	186.206	5.13909
FMOD	ENSG00000122176	203309753	203320617	-1	203320617	chr1	203323501	203324000	1976.71	74.9667	4.72071	20.1111	13.3472	2.73611	647.736	463.111	436.972	13.662	515.502	5.13862
CRLF1	ENSG00000006016	18704037	18717660	-1	18717660	chr19	18755501	18756000	1380.3	38.9133	5.14857	6.61111	10.6111	2.73611	406.59	247.181	233.958	7.4537	296.684	5.13805
DBNDD1	ENSG00000003249	90071273	90086526	-1	90086526	chr16	90048001	90048500	552.753	50.81	3.44345	6.61111	9.11111	2.73611	276.861	245.514	284.597	6.71759	269.821	5.13304
PCOLCE2	ENSG00000163710	142534764	142608045	-1	142608045	chr3	142623001	142623500	4619.81	320.45	3.84966	6.61111	2.86111	9.95833	262.868	236.486	363.236	7.26389	288.409	5.13014
MT1X	ENSG00000187193	56716336	56718108	1	56716336	chr16	56718501	56719000	10260.3	551.713	4.21701	6.61111	2.86111	2.73611	159.167	205.514	184.125	4.3125	184.663	5.12715
GLT25D2	ENSG00000198756	183898796	184006863	-1	184006863	chr1	183937501	183938000	270.927	45.8667	2.56238	13.5139	2.86111	7.23611	379.597	323.694	326.5	8.90741	344.572	5.12433
PAPSS2	ENSG00000198682	89419370	89507462	1	89419370	chr10	89428001	89428500	4166.18	947.093	2.13715	6.61111	2.86111	12.2361	266.889	282.639	401.097	8.14815	317.94	5.12366
SP7	ENSG00000170374	53720362	53739099	-1	53739099	chr12	53734501	53735000	315.503	24.6467	3.67819	6.61111	9.97222	2.73611	156.194	406.083	288.819	7.23727	284.731	5.11635
ACAN	ENSG00000157766	89346674	89418585	1	89346674	chr15	89334501	89335000	498.61	55.7067	3.16199	25.125	2.86111	21.3333	744.514	610.382	643.486	18.1968	664.289	5.11505
SHC4	ENSG00000185634	49115932	49255641	-1	49255641	chr15	49188501	49189000	748.753	33.5267	4.48111	30.4167	33.8333	2.73611	884.25	876.958	834.806	24.0787	864.902	5.10967
GNG2	ENSG00000186469	52327050	52436517	1	52327050	chr14	52294501	52295000	175.513	41.0667	2.09554	18.6528	2.86111	12.4306	380.5	568.931	471.889	12.8171	473.999	5.10339
ANGPTL2	ENSG00000136859	129849611	129885162	-1	129885162	chr9	129878501	129879000	2181.45	223.71	3.28558	6.61111	2.86111	2.73611	146.792	166.493	225	4.3125	181.155	5.09963
COL10A1	ENSG00000123500	116440086	116479910	-1	116479910	chr6	116443501	116444000	7059.34	38.96	7.5014	6.61111	2.86111	7.86111	191.083	218.431	312.736	6.15972	242.009	5.08496
SLC13A5	ENSG00000141485	6588032	6616740	-1	6616740	chr17	6573501	6574000	375.49	25.73	3.86725	13.5139	2.86111	2.73611	130.389	141.069	545.931	7.09259	273.373	5.08339
COL10A1	ENSG00000123500	116440086	116479910	-1	116479910	chr6	116450001	116450500	7059.34	38.96	7.5014	16.9167	2.86111	12.4306	300.208	487.514	548.319	12.1782	445.701	5.08308
KANK4	ENSG00000132854	62702651	62785085	-1	62785085	chr1	62780001	62780500	425.11	37.74	3.49367	18.4861	2.86111	2.73611	322.16	431.229	262.472	9.0787	339.745	5.07931
ACAN	ENSG00000157766	89346674	89418585	1	89346674	chr15	89346501	89347000	498.61	55.7067	3.16199	6.61111	2.86111	7	171.722	214.819	297.569	5.8287	229.188	5.07505
FMOD	ENSG00000122176	203309753	203320617	-1	203320617	chr1	203313501	203314000	1976.71	74.9667	4.72071	6.61111	2.86111	2.73611	165.722	130.083	229.958	4.3125	177.149	5.06755
MAMDC2	ENSG00000165072	72658497	72841886	1	72658497	chr9	72770501	72771000	182.333	39.9467	2.19043	13.5139	2.86111	2.73611	289.75	267.042	249.056	7.09259	269.449	5.06261
ZBTB16	ENSG00000109906	113930315	114121398	1	113930315	chr11	113907001	113907500	212.7	26.1867	3.02192	13.5139	9.11111	12.4306	453.611	503.632	461.625	13.2407	473.113	5.05714
ANGPTL7	ENSG00000171819	11249398	11256038	1	11249398	chr1	11246001	11246500	496.8	27.2767	4.18693	6.61111	8.31944	2.73611	225.236	289.556	210.708	6.33333	243.099	5.05685
STAT4	ENSG00000138378	191894302	192016322	-1	192016322	chr2	191978001	191978500	53.5	327.963	-2.61592	23.2083	2.86111	2.73611	427.347	479.944	273.319	10.9294	393.959	5.04911
OAF	ENSG00000184232	120081475	120101001	1	120081475	chr11	120069001	120069500	1568.91	198.493	2.9826	6.61111	8.25	7.29167	248.5	366.806	302.653	8.31481	306.988	5.04721
COL11A2	ENSG00000204248	33130458	33160276	-1	33160276	chr6	33162001	33162500	153.153	29.1867	2.3916	13.5139	2.86111	2.73611	134.236	211.757	450.708	7.09259	266.52	5.0469
RASL11B	ENSG00000128045	53728457	53733000	1	53728457	chr4	53689501	53690000	1721.93	31.2	5.78634	6.61111	32.25	16.3194	679.458	843.222	574.097	20.1898	697.505	5.04283
KANK4	ENSG00000132854	62702651	62785085	-1	62785085	chr1	62779501	62780000	425.11	37.74	3.49367	6.61111	2.86111	2.73611	186.417	187.833	140.743	4.3125	173.476	5.03749
ACAN	ENSG00000157766	89346674	89418585	1	89346674	chr15	89334001	89334500	498.61	55.7067	3.16199	6.61111	16.1806	2.73611	406.889	284.208	356.278	9.70602	350.34	5.03638
ANGPTL7	ENSG00000171819	11249398	11256038	1	11249398	chr1	11248001	11248500	496.8	27.2767	4.18693	28.3889	20.2639	2.73611	563.681	581.375	808.569	18.8843	649.52	5.03189
AC114947.1	ENSG00000177453	43192173	43280952	1	43192173	chr5	43209001	43209500	206.1	39.17	2.39552	6.61111	2.86111	7.86111	270.292	190.903	232.986	6.15972	232.493	5.02733
LRP4	ENSG00000134569	46878419	46940193	-1	46940193	chr11	46957001	46957500	297.987	24.5767	3.59989	6.61111	2.86111	10.2778	208.354	399.708	203.361	7.37963	271.374	5.02256
ZNF385B	ENSG00000144331	180306709	180726232	-1	180726232	chr2	180409501	180410000	214.33	24.3567	3.13745	6.61111	2.86111	2.73611	121.028	168.222	220.389	4.3125	171.667	5.02245
PRELP	ENSG00000188783	203444956	203460480	1	203444956	chr1	203416501	203417000	444.243	31.17	3.83312	23.5694	9.11111	2.73611	516.153	424.222	455.167	13.375	465.275	5.01955
SCIN	ENSG00000006747	12610203	12693228	1	12610203	chr7	12636501	12637000	877.69	27.0567	5.01966	6.61111	9.11111	2.73611	204.653	232.014	306.292	6.71759	248.683	5.0158
FKBP5	ENSG00000096060	35541362	35696360	-1	35696360	chr6	35570501	35571000	1262.12	82.5933	3.93368	28.2083	21.4028	21.7083	870.458	1059.35	634.931	25.5174	853.753	5.0105
SPARCL1	ENSG00000152583	88394487	88452213	-1	88452213	chr4	88462001	88462500	577.783	26.9767	4.42074	6.61111	2.86111	2.73611	191.792	134.194	178.722	4.3125	170.058	5.00895
ACAN	ENSG00000157766	89346674	89418585	1	89346674	chr15	89369001	89369500	498.61	55.7067	3.16199	6.61111	2.86111	2.73611	127.264	151.847	225.347	4.3125	169.986	5.00834
GNG2	ENSG00000186469	52327050	52436517	1	52327050	chr14	52387501	52388000	175.513	41.0667	2.09554	6.61111	2.86111	7.86111	212.861	260.972	210.653	6.15972	229.289	5.0074
RNF144A	ENSG00000151692	7057523	7208417	1	7057523	chr2	7096001	7096500	237.08	32.1367	2.88308	6.61111	2.86111	7.86111	131.264	248.764	304.375	6.15972	229.273	5.0073
COL10A1	ENSG00000123500	116440086	116479910	-1	116479910	chr6	116452001	116452500	7059.34	38.96	7.5014	14.3611	13.9167	2.73611	369.931	468.493	383.792	11.7477	407.85	5.00326
SHC4	ENSG00000185634	49115932	49255641	-1	49255641	chr15	49220001	49220500	748.753	33.5267	4.48111	13.5139	2.86111	2.73611	340.444	214.903	215.5	7.09259	257.803	4.99911
FGFBP2	ENSG00000137441	15961866	15970932	-1	15970932	chr4	15964501	15965000	1390.11	30.8667	5.49301	13.5139	2.86111	2.73611	206.819	156.361	407.625	7.09259	257.788	4.99902
COL2A1	ENSG00000139219	48366748	48398269	-1	48398269	chr12	48424501	48425000	1343.12	29.8267	5.49284	18.1528	9.11111	9.08333	349.014	272.333	780.764	13.7141	467.549	4.99293
PAPSS2	ENSG00000198682	89419370	89507462	1	89419370	chr10	89429501	89430000	4166.18	947.093	2.13715	31.125	18.8611	25.3333	859.875	978.583	815.465	26.8287	884.161	4.99129
RNF144A	ENSG00000151692	7057523	7208417	1	7057523	chr2	7059501	7060000	237.08	32.1367	2.88308	6.61111	2.86111	2.73611	126.083	151.333	219.403	4.3125	167.493	4.98715
FKBP5	ENSG00000096060	35541362	35696360	-1	35696360	chr6	35694501	35695000	1262.12	82.5933	3.93368	33.1944	21.4306	20.2778	858.431	820.542	947.625	26.6759	874.519	4.98343
TAGLN	ENSG00000149591	117070037	117075503	1	117070037	chr11	117046501	117047000	1042.5	6967.62	-2.74061	17.4306	12.4722	13.75	426.569	493.625	711.347	16.2685	543.438	4.97855
ZBTB16	ENSG00000109906	113930315	114121398	1	113930315	chr11	114050501	114051000	212.7	26.1867	3.02192	18.0417	2.86111	2.73611	369.146	272.181	279.062	8.91667	307.8	4.96067
INSC	ENSG00000188487	15133970	15268754	1	15133970	chr11	15177001	15177500	253.423	28.21	3.16727	6.61111	14.0694	2.73611	266.25	459.965	183.986	8.81713	304.295	4.95876
ZBTB16	ENSG00000109906	113930315	114121398	1	113930315	chr11	113982501	113983000	212.7	26.1867	3.02192	13.5139	2.86111	2.73611	268.917	237.958	241.014	7.09259	250.354	4.95698
PAPSS2	ENSG00000198682	89419370	89507462	1	89419370	chr10	89378501	89379000	4166.18	947.093	2.13715	19.5417	2.86111	2.73611	302.347	239.292	428.319	9.50347	324.345	4.95303
ZBTB16	ENSG00000109906	113930315	114121398	1	113930315	chr11	114035001	114035500	212.7	26.1867	3.02192	26.2917	12.9722	2.73611	505.875	485.014	556.778	15.6829	515.465	4.95223
RNF144A	ENSG00000151692	7057523	7208417	1	7057523	chr2	7151001	7151500	237.08	32.1367	2.88308	14.9931	25.0417	27.25	546.069	1182.99	611.583	24.191	777.694	4.95008
DNAJC12	ENSG00000108176	69556427	69597924	-1	69597924	chr10	69580001	69580500	188.327	44.57	2.07909	6.61111	2.86111	8.45833	215.139	310.917	155.722	6.4375	228.414	4.94699
TPST1	ENSG00000169902	65670186	65885530	1	65670186	chr7	65798001	65798500	2172.88	348.867	2.63886	6.61111	9.11111	8.61111	234.806	329.847	372.757	9.19907	313.501	4.94655
MMP7	ENSG00000137673	102391239	102401484	-1	102401484	chr11	102379501	102380000	387.843	27.8167	3.80145	13.5139	2.86111	2.73611	237.347	261.639	240.444	7.09259	247.62	4.9412
ZBTB16	ENSG00000109906	113930315	114121398	1	113930315	chr11	113952501	113953000	212.7	26.1867	3.02192	6.61111	9.11111	2.73611	192.319	308.111	204.139	6.71759	236.067	4.941
COL10A1	ENSG00000123500	116440086	116479910	-1	116479910	chr6	116449501	116450000	7059.34	38.96	7.5014	32.9028	25.6389	18.4028	650.5	922.208	1024.71	27.3519	865.292	4.93334
LOXL4	ENSG00000138131	100007447	100028007	-1	100028007	chr10	100007001	100007500	82.8533	646.4	-2.9638	26.4028	25.0972	9.45833	545.083	693.806	865.944	22.1458	700.116	4.92083
ARHGAP44	ENSG00000006740	12692829	12894960	1	12692829	chr17	12892501	12893000	908.713	61.8867	3.87612	24.2083	13.1806	12.0417	577.944	478.819	682.354	18.2257	579.332	4.91577
ZBTB16	ENSG00000109906	113930315	114121398	1	113930315	chr11	114033001	114033500	212.7	26.1867	3.02192	19.4306	23.5139	18.8056	773.5	636.458	693.722	22.397	699.618	4.90423
GRAMD2	ENSG00000175318	72452148	72490136	-1	72490136	chr15	72469001	72469500	124.583	25.47	2.29024	22.1528	2.86111	12.4306	372.431	386.069	593.132	14.0926	450.819	4.90383
LAMA2	ENSG00000196569	129204286	129837714	1	129204286	chr6	129441501	129442000	214.567	48.7467	2.13805	13.5139	2.86111	2.73611	297.597	214.458	207.069	7.09259	240.961	4.90203
ZBTB16	ENSG00000109906	113930315	114121398	1	113930315	chr11	114035501	114036000	212.7	26.1867	3.02192	23.4861	2.86111	2.73611	348.306	299	426.75	11.037	358.75	4.90144
RAB4B	ENSG00000167578	41277553	41302847	1	41277553	chr19	41280501	41281000	149.703	25.6367	2.54583	6.61111	15.0694	2.73611	284.583	263.271	363.236	9.24769	304.594	4.89825
COL10A1	ENSG00000123500	116440086	116479910	-1	116479910	chr6	116443001	116443500	7059.34	38.96	7.5014	6.61111	2.86111	10.25	255.306	216.111	267.903	7.36806	247.583	4.89269
KIF13B	ENSG00000197892	28924796	29120641	-1	29120641	chr8	29032501	29033000	290.187	58.23	2.31715	50.6111	20.1528	14.2361	914.569	1008.69	824.458	29.8681	914.168	4.88985
GLT25D2	ENSG00000198756	183898796	184006863	-1	184006863	chr1	183936501	183937000	270.927	45.8667	2.56238	6.61111	2.86111	2.73611	185.451	129.229	148.694	4.3125	156.447	4.88933
DNAJC12	ENSG00000108176	69556427	69597924	-1	69597924	chr10	69578001	69578500	188.327	44.57	2.07909	21.3056	9.11111	2.73611	367.444	437.125	389.549	12.5324	398.458	4.88355
PRELP	ENSG00000188783	203444956	203460480	1	203444956	chr1	203418501	203419000	444.243	31.17	3.83312	69.9236	38.4444	45.2083	1489.19	1458.65	1640.26	50.8414	1522.34	4.87698
RAB4B	ENSG00000167578	41277553	41302847	1	41277553	chr19	41246001	41246500	149.703	25.6367	2.54583	21.6528	2.86111	32.0694	713.688	713.375	476.097	20.6568	633.253	4.87217
CD109	ENSG00000156535	74405508	74538040	1	74405508	chr6	74415501	74416000	247.01	60.31	2.0341	6.61111	2.86111	9.15278	136.306	216.931	319.903	6.84954	225.546	4.85105
THBS1	ENSG00000137801	39873127	39891119	1	39873127	chr15	39922501	39923000	1130.83	12554.3	-3.47272	24.3333	14.0417	2.73611	249.465	365.458	796.25	15.3634	470.506	4.84873
ANKRD6	ENSG00000135299	90142889	90343553	1	90142889	chr6	90270001	90270500	632.527	82.3033	2.9421	6.61111	14.3889	2.73611	259.014	217.181	376.764	8.95139	285.327	4.84662
MMP7	ENSG00000137673	102391239	102401484	-1	102401484	chr11	102418001	102418500	387.843	27.8167	3.80145	6.61111	2.86111	8.84722	235.125	220.486	191	6.57639	216.706	4.84473
OAF	ENSG00000184232	120081475	120101001	1	120081475	chr11	120088001	120088500	1568.91	198.493	2.9826	6.61111	2.86111	2.73611	187.708	115.347	144.819	4.3125	151.374	4.84208
FGFR3	ENSG00000068078	1795034	1810599	1	1795034	chr4	1765501	1766000	1781.87	45.39	5.29487	12.25	11.0417	7.09722	140.917	321.736	605.354	11.4931	356.848	4.84015
IGFBP2	ENSG00000115457	217497551	217529159	1	217497551	chr2	217567501	217568000	84.83	1339.01	-3.98045	6.61111	11.0139	17.7083	347.097	573.09	306.083	13.3426	409.214	4.838
INSC	ENSG00000188487	15133970	15268754	1	15133970	chr11	15140501	15141000	253.423	28.21	3.16727	24.1111	43.5972	30.75	1015.21	1172.76	815.028	34	999.826	4.83769
GNG2	ENSG00000186469	52327050	52436517	1	52327050	chr14	52381501	52382000	175.513	41.0667	2.09554	30.1944	17.3611	11.8056	520.694	841.792	566.069	21.581	641.48	4.83047
ZBTB16	ENSG00000109906	113930315	114121398	1	113930315	chr11	114020501	114021000	212.7	26.1867	3.02192	19.4167	27.9444	2.73611	580.292	576.104	487.389	18.4606	547.417	4.81664
ACAN	ENSG00000157766	89346674	89418585	1	89346674	chr15	89347501	89348000	498.61	55.7067	3.16199	6.61111	9.11111	33.125	439.139	458.062	706.514	18.0394	534.441	4.81367
CHI3L2	ENSG00000064886	111743393	111786062	1	111743393	chr1	111748001	111748500	167.113	25.3733	2.71944	14.5694	13.7361	2.73611	163.097	294.833	612.701	11.7546	357.675	4.81359
TPST1	ENSG00000169902	65670186	65885530	1	65670186	chr7	65763001	65763500	2172.88	348.867	2.63886	34.4861	67.9861	19.6528	1065.2	1266.17	1253.79	41.3264	1188.91	4.81316
COL10A1	ENSG00000123500	116440086	116479910	-1	116479910	chr6	116451001	116451500	7059.34	38.96	7.5014	6.61111	15.3889	11.3056	334.639	472.861	331.236	12.5972	380.024	4.8085
OMD	ENSG00000127083	95176527	95186743	-1	95186743	chr9	95185501	95186000	773.81	37.8467	4.35374	6.61111	18.0833	9.04167	159.444	576.75	413.139	12.7407	383.667	4.80708
FMOD	ENSG00000122176	203309753	203320617	-1	203320617	chr1	203324001	203324500	1976.71	74.9667	4.72071	6.61111	16.7361	2.73611	336.528	327.736	243.194	9.90741	303.419	4.80268
RNF144A	ENSG00000151692	7057523	7208417	1	7057523	chr2	7060001	7060500	237.08	32.1367	2.88308	17.1806	2.86111	2.73611	152.708	226.444	416.049	8.60185	265.947	4.7971
SLC13A5	ENSG00000141485	6588032	6616740	-1	6616740	chr17	6572001	6572500	375.49	25.73	3.86725	12.4583	16.7639	7.86111	240.25	300.778	697.618	13.9792	413.464	4.79022
GRAMD2	ENSG00000175318	72452148	72490136	-1	72490136	chr15	72474501	72475000	124.583	25.47	2.29024	6.61111	9.11111	2.73611	213.181	181.083	238.778	6.71759	212.394	4.78922
COL10A1	ENSG00000123500	116440086	116479910	-1	116479910	chr6	116448001	116448500	7059.34	38.96	7.5014	6.61111	2.86111	2.73611	120.375	107.208	203.028	4.3125	145.69	4.78723
ANGPTL2	ENSG00000136859	129849611	129885162	-1	129885162	chr9	129922501	129923000	2181.45	223.71	3.28558	13.5139	12.3194	8.72222	351.681	377.819	426.438	13.0347	385.948	4.78507
ACAN	ENSG00000157766	89346674	89418585	1	89346674	chr15	89312001	89312500	498.61	55.7067	3.16199	19.0833	10.1111	11.0139	412.125	346.653	558.618	15.0399	439.603	4.77974
PITPNC1	ENSG00000154217	65373924	65689645	1	65373924	chr17	65329501	65330000	160.883	38.48	2.06383	13.5139	2.86111	7.86111	187.681	154.486	486.347	9.14583	277.117	4.77673
GRAMD2	ENSG00000175318	72452148	72490136	-1	72490136	chr15	72474001	72474500	124.583	25.47	2.29024	15.7778	9.11111	12.6111	316.062	333.083	585.931	14.1042	412.179	4.77375
TPST1	ENSG00000169902	65670186	65885530	1	65670186	chr7	65762501	65763000	2172.88	348.867	2.63886	51.0694	90.9861	24.7222	1469.65	1796.58	1279.2	54.8356	1507.89	4.75616
ZBTB16	ENSG00000109906	113930315	114121398	1	113930315	chr11	114036501	114037000	212.7	26.1867	3.02192	17.625	2.86111	2.73611	213.472	228.132	342.792	8.75231	262.261	4.75461
COL9A3	ENSG00000092758	61447596	61472511	1	61447596	chr20	61447001	61447500	353.977	36.0233	3.29665	6.61111	15.0694	7.86111	248.75	242.493	488.458	11.2037	327.543	4.75069
RASL11B	ENSG00000128045	53728457	53733000	1	53728457	chr4	53690001	53690500	1721.93	31.2	5.78634	6.61111	2.86111	14.3611	291.681	287.444	220.264	8.98843	267.375	4.74785
MAMDC2	ENSG00000165072	72658497	72841886	1	72658497	chr9	72777501	72778000	182.333	39.9467	2.19043	6.61111	9.11111	2.73611	202.028	188.069	220.583	6.71759	205.144	4.73935
CRABP2	ENSG00000143320	156669398	156675608	-1	156675608	chr1	156632001	156632500	66.5033	613.433	-3.20541	51.1319	55.8403	26.9444	1169.26	1422.18	1097.26	44.8565	1223.56	4.739
TIMP4	ENSG00000157150	12194551	12200851	-1	12200851	chr3	12200001	12200500	1033.69	39.6933	4.70276	31.3889	9.11111	9.70833	528.806	445.028	574.924	18.5116	515.828	4.72728
ZBTB16	ENSG00000109906	113930315	114121398	1	113930315	chr11	114026001	114026500	212.7	26.1867	3.02192	6.61111	2.86111	2.73611	110.931	152.972	147.819	4.3125	139.384	4.72385
MMP7	ENSG00000137673	102391239	102401484	-1	102401484	chr11	102448001	102448500	387.843	27.8167	3.80145	13.5139	15.5278	9.16667	322.75	508.458	378.389	14.338	403.559	4.72117
TPST1	ENSG00000169902	65670186	65885530	1	65670186	chr7	65763501	65764000	2172.88	348.867	2.63886	13.5139	20.0556	7.86111	332.778	609.361	355.694	15.4722	432.998	4.71958
PRELP	ENSG00000188783	203444956	203460480	1	203444956	chr1	203417001	203417500	444.243	31.17	3.83312	36.9444	39.8056	23.0278	899.097	970.486	909.875	34.4144	924.475	4.70779
GLT25D2	ENSG00000198756	183898796	184006863	-1	184006863	chr1	184001501	184002000	270.927	45.8667	2.56238	24.3056	2.86111	7.19444	416.264	434.431	236.597	12.9745	363.16	4.7037
SP7	ENSG00000170374	53720362	53739099	-1	53739099	chr12	53728501	53729000	315.503	24.6467	3.67819	6.61111	9.11111	7.86111	147.375	278.806	337.903	8.88657	255.546	4.6976
ACAN	ENSG00000157766	89346674	89418585	1	89346674	chr15	89413001	89413500	498.61	55.7067	3.16199	6.61111	2.86111	13.6389	228.486	183.667	333.875	8.71296	249.752	4.69021
ANGPTL2	ENSG00000136859	129849611	129885162	-1	129885162	chr9	129906001	129906500	2181.45	223.71	3.28558	6.61111	12.9028	7.15278	141.847	171.278	541.882	10.1204	286.013	4.68984
DIO2	ENSG00000211448	80663870	80682502	-1	80682502	chr14	80673501	80674000	236.28	32.6433	2.85564	6.61111	2.86111	7.86111	138.056	194.625	213.403	6.15972	183.78	4.68976
LAMA2	ENSG00000196569	129204286	129837714	1	129204286	chr6	129452001	129452500	214.567	48.7467	2.13805	6.61111	2.86111	12.4306	259.889	206.403	240.569	8.22222	236.81	4.68855
ACAN	ENSG00000157766	89346674	89418585	1	89346674	chr15	89348001	89348500	498.61	55.7067	3.16199	18.6111	9.11111	21.9722	352.458	443.667	696.5	18.3218	497.223	4.68849
THBS1	ENSG00000137801	39873127	39891119	1	39873127	chr15	39915001	39915500	1130.83	12554.3	-3.47272	13.5139	13.375	16.6528	202.333	377.986	746.222	16.2338	442.502	4.68563
MAMDC2	ENSG00000165072	72658497	72841886	1	72658497	chr9	72791501	72792000	182.333	39.9467	2.19043	13.5139	2.86111	2.73611	219.056	125.944	271.597	7.09259	207.078	4.68438
ZBTB16	ENSG00000109906	113930315	114121398	1	113930315	chr11	114037001	114037500	212.7	26.1867	3.02192	23.5694	22.5417	18.1319	671.569	601.111	590.799	23.1956	620.692	4.68338
CRYGS	ENSG00000213139	186256230	186264491	-1	186264491	chr3	186263001	186263500	1503.61	52.0467	4.85248	6.61111	2.86111	2.73611	116.375	141.625	141.556	4.3125	135.154	4.6797
SP7	ENSG00000170374	53720362	53739099	-1	53739099	chr12	53724001	53724500	315.503	24.6467	3.67819	6.61111	14.6389	12.4306	357.861	253.597	429.201	12.7176	348.196	4.66994
DIO2	ENSG00000211448	80663870	80682502	-1	80682502	chr14	80674001	80674500	236.28	32.6433	2.85564	6.61111	2.86111	12.4306	224.208	214.333	257.764	8.22222	233.204	4.66651
PAPSS2	ENSG00000198682	89419370	89507462	1	89419370	chr10	89428501	89429000	4166.18	947.093	2.13715	21.4306	25.5833	16.0972	573.403	622.431	616.799	22.8229	603.672	4.66573
TPST1	ENSG00000169902	65670186	65885530	1	65670186	chr7	65729001	65729500	2172.88	348.867	2.63886	20.3472	2.86111	2.73611	283.569	256.972	267.069	9.85185	270.056	4.64258
TPST1	ENSG00000169902	65670186	65885530	1	65670186	chr7	65726001	65726500	2172.88	348.867	2.63886	6.61111	10.875	2.73611	167.556	231.056	234.215	7.55093	212.34	4.64093
COL2A1	ENSG00000139219	48366748	48398269	-1	48398269	chr12	48422001	48422500	1343.12	29.8267	5.49284	16.125	2.86111	2.73611	130.431	147.042	401.472	8.15856	227.461	4.64068
RNF144A	ENSG00000151692	7057523	7208417	1	7057523	chr2	7154001	7154500	237.08	32.1367	2.88308	13.5139	12.9861	12.4306	171.681	579.41	402.375	14.5833	385.112	4.63094
ACTG2	ENSG00000163017	74119441	74146992	1	74119441	chr2	74159501	74160000	26.33	281.02	-3.41589	6.61111	18.75	10.4167	309.333	272.333	483.861	13.5035	356.167	4.62213
FKBP5	ENSG00000096060	35541362	35696360	-1	35696360	chr6	35694001	35694500	1262.12	82.5933	3.93368	29.1597	10.3889	21.1111	583.694	511.556	597.201	22.0336	564.058	4.61659
KANK4	ENSG00000132854	62702651	62785085	-1	62785085	chr1	62780501	62781000	425.11	37.74	3.49367	32.2083	20.1528	10.1667	560.194	809.806	360.639	22.6389	576.521	4.61064
SHC4	ENSG00000185634	49115932	49255641	-1	49255641	chr15	49268501	49269000	748.753	33.5267	4.48111	32.9583	19.5139	18.6389	622.444	507.236	785.681	25.441	636.968	4.59264
LAMA2	ENSG00000196569	129204286	129837714	1	129204286	chr6	129460501	129461000	214.567	48.7467	2.13805	6.61111	2.86111	8.48611	175.417	176.028	177.312	6.44676	178.133	4.58828
OMD	ENSG00000127083	95176527	95186743	-1	95186743	chr9	95186001	95186500	773.81	37.8467	4.35374	6.61111	37.875	38.4583	467.701	1029.18	683.361	29.1921	724.94	4.58761
GNG2	ENSG00000186469	52327050	52436517	1	52327050	chr14	52382001	52382500	175.513	41.0667	2.09554	15.4861	12.4861	20.5556	378.569	596.653	381.75	17.9352	452.634	4.58239
GLDN	ENSG00000186417	51633877	51700210	1	51633877	chr15	51641001	51641500	109.687	24.0033	2.19208	6.61111	2.86111	33.5417	423.014	483.514	313.5	16.0417	407.06	4.58164
COL11A1	ENSG00000060718	103342023	103574052	-1	103574052	chr1	103492001	103492500	963.237	198.553	2.27836	19.5278	2.86111	2.73611	190.056	161.639	393.917	9.49306	249.597	4.57786
COL11A2	ENSG00000204248	33130458	33160276	-1	33160276	chr6	33160501	33161000	153.153	29.1867	2.3916	18.0278	15.0694	7.86111	195.167	393.792	563.736	15.3102	384.803	4.56402
PAPSS2	ENSG00000198682	89419370	89507462	1	89419370	chr10	89430501	89431000	4166.18	947.093	2.13715	76.9861	59.3194	41.1528	1297.32	1490.08	1427.07	58.272	1396	4.55884
COL9A3	ENSG00000092758	61447596	61472511	1	61447596	chr20	61446501	61447000	353.977	36.0233	3.29665	15.0139	2.86111	2.73611	199.292	126.014	281.153	7.69444	203.749	4.55762
PITPNC1	ENSG00000154217	65373924	65689645	1	65373924	chr17	65492001	65492500	160.883	38.48	2.06383	6.61111	9.11111	2.73611	127.75	200.361	207.389	6.71759	180.271	4.55385
THBS1	ENSG00000137801	39873127	39891119	1	39873127	chr15	39915501	39916000	1130.83	12554.3	-3.47272	24.1111	16.5278	7.29167	200.917	408.819	702.889	17.7616	437.988	4.54833
SHC4	ENSG00000185634	49115932	49255641	-1	49255641	chr15	49222001	49222500	748.753	33.5267	4.48111	20.4583	15.6667	19.9861	458.444	494.375	549.042	20.4954	500.492	4.54413
GRAMD2	ENSG00000175318	72452148	72490136	-1	72490136	chr15	72476001	72476500	124.583	25.47	2.29024	6.61111	2.86111	10.75	185.312	169.319	234.292	7.55093	197.851	4.53946
S100P	ENSG00000163993	6694796	6698897	1	6694796	chr4	6694001	6694500	3120.13	31.96	6.6092	30.9028	14.5	12.9861	416.264	559.861	574.222	21.2639	516.271	4.53814
ACAN	ENSG00000157766	89346674	89418585	1	89346674	chr15	89345501	89346000	498.61	55.7067	3.16199	19.8611	2.86111	14.9861	348.264	261.389	441.347	14.1736	351.503	4.538
GLDN	ENSG00000186417	51633877	51700210	1	51633877	chr15	51641501	51642000	109.687	24.0033	2.19208	13.5139	2.86111	13.0556	264.125	333.604	242.347	11.1574	281.084	4.53622
DNAJC12	ENSG00000108176	69556427	69597924	-1	69597924	chr10	69579501	69580000	188.327	44.57	2.07909	6.61111	2.86111	16.375	283.083	317.403	145.292	9.81887	249.653	4.53407
COL10A1	ENSG00000123500	116440086	116479910	-1	116479910	chr6	116470501	116471000	7059.34	38.96	7.5014	17.8472	20.1528	2.73611	192.736	319.924	609.014	15.2384	374.494	4.53131
DBNDD1	ENSG00000003249	90071273	90086526	-1	90086526	chr16	90088001	90088500	552.753	50.81	3.44345	23.3611	8.27778	16.3194	350.556	526.347	419.021	17.7708	432.45	4.5293
ACAN	ENSG00000157766	89346674	89418585	1	89346674	chr15	89341501	89342000	498.61	55.7067	3.16199	44.1528	12.5139	12.8194	546.569	601.465	640.896	24.912	595.921	4.52585
TAGLN	ENSG00000149591	117070037	117075503	1	117070037	chr11	117045501	117046000	1042.5	6967.62	-2.74061	22.7083	16.1667	2.73611	263.819	308.181	564.722	15.5451	379.347	4.52284
ANKRD6	ENSG00000135299	90142889	90343553	1	90142889	chr6	90273501	90274000	632.527	82.3033	2.9421	6.61111	8.30556	11.0139	178.181	234.764	326.944	9.84722	247.774	4.51944
PRELP	ENSG00000188783	203444956	203460480	1	203444956	chr1	203434001	203434500	444.243	31.17	3.83312	34.4861	2.86111	12.8333	619.861	330.09	384.931	18.4942	445.366	4.51711
IBSP	ENSG00000029559	88720733	88733074	1	88720733	chr4	88760501	88761000	179.637	30.58	2.55442	6.61111	12.0278	10.4306	228.194	286.667	304.681	11.0301	274.152	4.51551
ZBTB16	ENSG00000109906	113930315	114121398	1	113930315	chr11	114018501	114019000	212.7	26.1867	3.02192	28.9722	2.86111	7.86111	351.118	416.181	313.125	14.8542	360.86	4.5125
SAT1	ENSG00000130066	23801290	23804343	1	23801290	chrX	23841001	23841500	5706.69	764.083	2.90085	36.4722	2.86111	2.73611	282.139	406.347	450.562	15.7106	380.144	4.51149
ACAN	ENSG00000157766	89346674	89418585	1	89346674	chr15	89313501	89314000	498.61	55.7067	3.16199	6.61111	9.97222	23.125	294.903	174.528	609.111	14.8634	360.218	4.50909
ACAN	ENSG00000157766	89346674	89418585	1	89346674	chr15	89346001	89346500	498.61	55.7067	3.16199	29.0972	2.86111	24.6111	426.875	434.042	615.486	20.6528	491.874	4.50859
LAMA2	ENSG00000196569	129204286	129837714	1	129204286	chr6	129455501	129456000	214.567	48.7467	2.13805	21.5278	2.86111	2.73611	320.125	284.347	160.458	10.2905	255.832	4.50764
GLT25D2	ENSG00000198756	183898796	184006863	-1	184006863	chr1	184002501	184003000	270.927	45.8667	2.56238	32.1111	43.6389	24.0972	800.194	1087.72	534.618	34.4398	804.656	4.50672
ZBTB16	ENSG00000109906	113930315	114121398	1	113930315	chr11	114070001	114070500	212.7	26.1867	3.02192	6.61111	9.11111	2.73611	146.264	216.153	151.139	6.71759	172.991	4.49472
RNF144A	ENSG00000151692	7057523	7208417	1	7057523	chr2	7151501	7152000	237.08	32.1367	2.88308	29.9306	65.0556	15.7639	660.486	1248.74	719	37.9005	875.054	4.49316
TAGLN	ENSG00000149591	117070037	117075503	1	117070037	chr11	117046001	117046500	1042.5	6967.62	-2.74061	31.7639	17.2361	23.6806	612.667	506.153	693.868	25.9549	603.701	4.48761
SCIN	ENSG00000006747	12610203	12693228	1	12610203	chr7	12637001	12637500	877.69	27.0567	5.01966	15.5278	2.86111	12.4306	258.653	169.958	417.41	11.6829	283.066	4.48527
ZBTB16	ENSG00000109906	113930315	114121398	1	113930315	chr11	114018001	114018500	212.7	26.1867	3.02192	31.9306	15.0694	7.86111	551.931	477.854	379.292	20.0671	469.878	4.48229
MAMDC2	ENSG00000165072	72658497	72841886	1	72658497	chr9	72780501	72781000	182.333	39.9467	2.19043	6.61111	8.20833	2.73611	204.403	114.625	159.069	6.29861	161.301	4.47491
MMP7	ENSG00000137673	102391239	102401484	-1	102401484	chr11	102430501	102431000	387.843	27.8167	3.80145	13.5139	15.9167	2.73611	241.028	341.361	289.625	12.1597	291.58	4.47463
ACAN	ENSG00000157766	89346674	89418585	1	89346674	chr15	89348501	89349000	498.61	55.7067	3.16199	12.5417	2.86111	11.2222	195.493	149.278	389.347	10.1076	245.936	4.47452
MMP7	ENSG00000137673	102391239	102401484	-1	102401484	chr11	102425501	102426000	387.843	27.8167	3.80145	6.61111	2.86111	7.86111	114.056	155.799	198.847	6.15972	158.166	4.47448
INSC	ENSG00000188487	15133970	15268754	1	15133970	chr11	15148001	15148500	253.423	28.21	3.16727	14.6667	2.86111	2.73611	158.403	203.069	200.5	7.5625	189.032	4.47207
DBNDD1	ENSG00000003249	90071273	90086526	-1	90086526	chr16	90087501	90088000	552.753	50.81	3.44345	72.4722	50.4861	31.9583	988.542	1382.06	1120.25	51.2396	1153.85	4.46642
PRELP	ENSG00000188783	203444956	203460480	1	203444956	chr1	203419001	203419500	444.243	31.17	3.83312	33.1111	37.1806	17.7778	683.861	613.854	813.722	30.8073	702.09	4.46628
FKBP5	ENSG00000096060	35541362	35696360	-1	35696360	chr6	35571001	35571500	1262.12	82.5933	3.93368	13.5139	2.86111	17.7639	369.59	294.708	241.181	12.8819	302.647	4.45111
DPT	ENSG00000143196	168664697	168698502	-1	168698502	chr1	168667001	168667500	205.933	30.36	2.76193	6.61111	18.5556	17.5694	322.125	420.708	357.562	15.9352	367.558	4.4438
WDR86	ENSG00000187260	151072995	151107813	-1	151107813	chr7	151117001	151117500	223.947	32.0633	2.80416	21.375	9.11111	2.73611	234.403	311.931	330.847	12.5579	293.325	4.44021
ZBTB16	ENSG00000109906	113930315	114121398	1	113930315	chr11	114032001	114032500	212.7	26.1867	3.02192	22.125	10.5139	7.86111	425.75	280.028	338.292	15.1539	349.209	4.43826
OAF	ENSG00000184232	120081475	120101001	1	120081475	chr11	120089001	120089500	1568.91	198.493	2.9826	19.8611	2.86111	2.73611	213.306	230.264	240.007	9.66435	229.001	4.43077
PITPNC1	ENSG00000154217	65373924	65689645	1	65373924	chr17	65386001	65386500	160.883	38.48	2.06383	33.0833	11.0833	2.73611	265.194	515.236	404.028	17.3819	395.135	4.42963
COL2A1	ENSG00000139219	48366748	48398269	-1	48398269	chr12	48382001	48382500	1343.12	29.8267	5.49284	19.25	2.86111	2.73611	180.264	137.25	340.972	9.39236	220.691	4.41495
ARHGAP44	ENSG00000006740	12692829	12894960	1	12692829	chr17	12893001	12893500	908.713	61.8867	3.87612	23.9583	2.86111	12.8056	393.069	257.986	346.847	14.8333	333.731	4.40197
PRELP	ENSG00000188783	203444956	203460480	1	203444956	chr1	203434501	203435000	444.243	31.17	3.83312	39.6389	26.1806	28.0972	806.403	628.972	695.438	32.6111	708.199	4.39918
COL10A1	ENSG00000123500	116440086	116479910	-1	116479910	chr6	116458501	116459000	7059.34	38.96	7.5014	39.9583	56.3889	37.6111	751.694	1091.53	1052.22	44.8727	963.081	4.39345
COL2A1	ENSG00000139219	48366748	48398269	-1	48398269	chr12	48397001	48397500	1343.12	29.8267	5.49284	16.1806	2.86111	2.73611	112.764	135.111	321.312	8.17361	191.397	4.39045
FKBP5	ENSG00000096060	35541362	35696360	-1	35696360	chr6	35693501	35694000	1262.12	82.5933	3.93368	23.3611	17.8056	13.5972	417.458	425.653	473.653	20.0208	439.447	4.38908
ZBTB16	ENSG00000109906	113930315	114121398	1	113930315	chr11	114031001	114031500	212.7	26.1867	3.02192	54.1806	9.11111	28.2361	679.903	730.681	650.778	31.8843	685.354	4.38348
FGFR3	ENSG00000068078	1795034	1810599	1	1795034	chr4	1789501	1790000	1781.87	45.39	5.29487	13.5139	15.0694	2.73611	231.854	303.486	259.806	11.8553	265.926	4.376
TSC22D3	ENSG00000157514	106956451	107020572	-1	107020572	chrX	106964501	106965000	842.15	147.243	2.51587	6.61111	2.86111	10.7083	184.347	133.5	202.917	7.53241	175.428	4.36998
INSC	ENSG00000188487	15133970	15268754	1	15133970	chr11	15176501	15177000	253.423	28.21	3.16727	6.61111	9.11111	7.86111	138.806	318.292	145.472	8.88657	202.444	4.36302
LAMA2	ENSG00000196569	129204286	129837714	1	129204286	chr6	129442001	129442500	214.567	48.7467	2.13805	6.61111	13.8611	2.73611	246.639	180.389	165.944	8.74074	199.176	4.36109
ACAN	ENSG00000157766	89346674	89418585	1	89346674	chr15	89347001	89347500	498.61	55.7067	3.16199	36.2361	2.86111	34.6667	488.042	445.111	745.653	26.3171	559.456	4.35872
SHC4	ENSG00000185634	49115932	49255641	-1	49255641	chr15	49191001	49191500	748.753	33.5267	4.48111	13.5139	2.86111	10.0139	124.819	296.764	248.111	10.0295	224.412	4.35312
TYRO3	ENSG00000092445	41851220	41871536	1	41851220	chr15	41850501	41851000	434.39	68.71	2.6604	13.5139	2.86111	25.5903	333.042	342.486	340.264	15.6725	339.721	4.35305
ZBTB16	ENSG00000109906	113930315	114121398	1	113930315	chr11	113950001	113950500	212.7	26.1867	3.02192	13.5139	2.86111	2.73611	157.694	189.847	137.806	7.09259	163.708	4.34717
MATN4	ENSG00000124159	43922085	43937169	-1	43937169	chr20	43981501	43982000	108.6	24.78	2.13178	6.61111	2.86111	9.55556	130.111	201.403	144.444	6.96065	160.572	4.34315
THBS1	ENSG00000137801	39873127	39891119	1	39873127	chr15	39914501	39915000	1130.83	12554.3	-3.47272	19.8611	17.8333	27.2639	242.264	407.056	834.903	23.4144	494.361	4.34268
ANGPTL2	ENSG00000136859	129849611	129885162	-1	129885162	chr9	129922001	129922500	2181.45	223.71	3.28558	77.6944	38.4444	31	1021.07	981.438	1030.6	48.8287	1009.8	4.34238
RASL11B	ENSG00000128045	53728457	53733000	1	53728457	chr4	53774001	53774500	1721.93	31.2	5.78634	6.61111	23.5139	16.7083	297.986	489.056	318.292	17.3588	369.157	4.3336
PAPSS2	ENSG00000198682	89419370	89507462	1	89419370	chr10	89379001	89379500	4166.18	947.093	2.13715	33.6667	2.86111	12.0694	262.639	277.458	600.722	17.963	380.778	4.33148
FOXO1	ENSG00000150907	41129817	41240734	-1	41240734	chr13	41173501	41174000	1166.24	108.597	3.42481	6.61111	9.11111	16.5556	125.083	255.708	410.028	12.2037	264.485	4.32962
SHC4	ENSG00000185634	49115932	49255641	-1	49255641	chr15	49233501	49234000	748.753	33.5267	4.48111	34.7361	24.9583	16.0694	551.521	600.222	526.944	26.9884	559.325	4.32336
ZBTB16	ENSG00000109906	113930315	114121398	1	113930315	chr11	113950501	113951000	212.7	26.1867	3.02192	17.5278	9.11111	19.0833	416.792	335.583	322.542	17.0046	359.057	4.32178
MMP7	ENSG00000137673	102391239	102401484	-1	102401484	chr11	102417001	102417500	387.843	27.8167	3.80145	12.2917	9.11111	14.3611	308.264	336.194	218.833	13.4965	288.662	4.32059
PDPN	ENSG00000162493	13909960	13944452	1	13909960	chr1	13870001	13870500	170.66	34.4967	2.3066	19.8611	15.0694	2.73611	233	139.264	530.736	14.1574	301.856	4.32054
CXCL13	ENSG00000156234	78432907	78532988	1	78432907	chr4	78507501	78508000	115.25	27.2133	2.08238	12.4583	8.27778	2.73611	230.444	144.431	203.514	8.83333	194.407	4.31266
TGM2	ENSG00000198959	36756863	36794980	-1	36794980	chr20	36729001	36729500	87.3033	366.96	-2.07151	23.5278	12.0694	2.73611	326.083	293.979	290.306	14.3843	304.361	4.31099
PRELP	ENSG00000188783	203444956	203460480	1	203444956	chr1	203416001	203416500	444.243	31.17	3.83312	13.5139	9.11111	7.86111	316.222	195.847	227.083	11.5278	247.515	4.31013
RAB4B	ENSG00000167578	41277553	41302847	1	41277553	chr19	41246501	41247000	149.703	25.6367	2.54583	39.5556	18.3889	16.4722	603.028	547.347	481.59	26.5347	543.647	4.306
SEMA3C	ENSG00000075223	80371854	80551675	-1	80551675	chr7	80400001	80400500	30.6833	143.06	-2.22109	6.61111	29.6111	14.2083	390.486	342.458	423.535	18.581	386.119	4.30525
ACAN	ENSG00000157766	89346674	89418585	1	89346674	chr15	89372501	89373000	498.61	55.7067	3.16199	16.0833	2.86111	16.3194	294.847	272.583	271.083	13.3125	280.56	4.2981
TPST1	ENSG00000169902	65670186	65885530	1	65670186	chr7	65767001	65767500	2172.88	348.867	2.63886	6.61111	20.1528	7.04167	170.944	327.736	304.222	12.7639	268.491	4.29128
ANGPTL7	ENSG00000171819	11249398	11256038	1	11249398	chr1	11229001	11229500	496.8	27.2767	4.18693	6.61111	33.6667	7.86111	296.625	398.389	404.958	17.8264	367.408	4.29048
CA5B	ENSG00000169239	15706953	15805747	1	15706953	chrX	15838501	15839000	230.66	49.1933	2.22923	13.5139	9.11111	2.73611	167.847	203.583	242.014	9.59954	206.062	4.28799
COL2A1	ENSG00000139219	48366748	48398269	-1	48398269	chr12	48443501	48444000	1343.12	29.8267	5.49284	38.7083	2.86111	8.66667	354.069	237.139	539.611	18.5185	377.547	4.27756
ACAN	ENSG00000157766	89346674	89418585	1	89346674	chr15	89374501	89375000	498.61	55.7067	3.16199	6.61111	9.11111	7.86111	161.375	235.111	170.403	8.88657	190.653	4.27688
ACAN	ENSG00000157766	89346674	89418585	1	89346674	chr15	89312501	89313000	498.61	55.7067	3.16199	42.4722	25.0972	32.4028	636.493	691.736	733.764	34.4769	685.685	4.2747
PAPSS2	ENSG00000198682	89419370	89507462	1	89419370	chr10	89431501	89432000	4166.18	947.093	2.13715	71.6944	67.8472	46.6528	1111.78	1140.64	1375.33	61.2014	1201.9	4.27343
TIMP4	ENSG00000157150	12194551	12200851	-1	12200851	chr3	12185001	12185500	1033.69	39.6933	4.70276	66.3333	26.25	18.3194	721	828.903	711.847	37.9444	751.028	4.2713
SHC4	ENSG00000185634	49115932	49255641	-1	49255641	chr15	49269001	49269500	748.753	33.5267	4.48111	6.61111	18.5139	14.7361	281.819	151.083	479.861	14.9144	305.207	4.26611
ANGPTL2	ENSG00000136859	129849611	129885162	-1	129885162	chr9	129880501	129881000	2181.45	223.71	3.28558	6.61111	10.6944	7.86111	207.681	144.028	247.375	9.5162	201.222	4.26526
ACAN	ENSG00000157766	89346674	89418585	1	89346674	chr15	89414001	89414500	498.61	55.7067	3.16199	6.61111	9.11111	16.5556	254.722	149.028	351.292	12.2037	252.618	4.26364
FMOD	ENSG00000122176	203309753	203320617	-1	203320617	chr1	203324501	203325000	1976.71	74.9667	4.72071	13.5139	2.86111	2.73611	111.597	204.917	137.111	7.09259	153.22	4.25224
RCOR2	ENSG00000167771	63678693	63684316	-1	63684316	chr11	63687001	63687500	227.497	47.3033	2.26583	14.7917	8.23611	2.73611	165.417	122.472	315.736	9.79572	202.828	4.23882
TYRO3	ENSG00000092445	41851220	41871536	1	41851220	chr15	41877001	41877500	434.39	68.71	2.6604	15.6944	20.7917	16.4444	237.167	360.153	549.292	19.3831	382.653	4.23436
ACAN	ENSG00000157766	89346674	89418585	1	89346674	chr15	89341001	89341500	498.61	55.7067	3.16199	38.5694	22.4722	12.9028	441.458	456.382	644.681	26.3727	513.791	4.23318
INSC	ENSG00000188487	15133970	15268754	1	15133970	chr11	15151001	15151500	253.423	28.21	3.16727	25.6667	16.2639	11.1389	325.812	560.708	257.431	19.4352	381.804	4.22748
RFTN2	ENSG00000162944	198435524	198540769	-1	198540769	chr2	198492001	198492500	560.93	98.6233	2.50782	28.9167	9.11111	9.75694	332.91	423.875	286.243	17.7072	348.9	4.22528
S100A1	ENSG00000160678	153600402	153604513	1	153600402	chr1	153600501	153601000	986.14	34.7067	4.82851	27.1944	2.86111	2.73611	220.556	216.5	308.694	12.4039	249.639	4.22488
DPT	ENSG00000143196	168664697	168698502	-1	168698502	chr1	168695501	168696000	205.933	30.36	2.76193	13.5139	31.75	7.86111	234.958	544.931	362.181	19.456	381.15	4.22354
COL10A1	ENSG00000123500	116440086	116479910	-1	116479910	chr6	116449001	116449500	7059.34	38.96	7.5014	20.6944	40.8333	23.5833	474.167	744.576	503.562	29.8958	574	4.21808
PRELP	ENSG00000188783	203444956	203460480	1	203444956	chr1	203446501	203447000	444.243	31.17	3.83312	6.61111	13.4306	14.5	213.306	258.375	306.056	13.0324	260.109	4.21782
TNFAIP8L3	ENSG00000183578	51348801	51397473	-1	51397473	chr15	51379501	51380000	409.187	68.2833	2.58315	23.1806	20.1528	7.86111	340.444	310.194	446.007	18.8183	366.249	4.21185
ACAN	ENSG00000157766	89346674	89418585	1	89346674	chr15	89351001	89351500	498.61	55.7067	3.16199	14.9167	2.86111	14.9583	189.264	155.819	392.361	12.3889	246.985	4.21114
ZBTB16	ENSG00000109906	113930315	114121398	1	113930315	chr11	114068001	114068500	212.7	26.1867	3.02192	6.61111	9.11111	10.5972	145.431	266.111	191.639	10.0046	202.658	4.20997
FKBP5	ENSG00000096060	35541362	35696360	-1	35696360	chr6	35695001	35695500	1262.12	82.5933	3.93368	55.4861	26.2083	21.9444	668.444	665.097	697.007	35.6481	675.433	4.20613
TYRO3	ENSG00000092445	41851220	41871536	1	41851220	chr15	41839001	41839500	434.39	68.71	2.6604	6.61111	25.0417	17.4167	307.861	313.847	429.938	18.1134	351.73	4.20591
FKBP5	ENSG00000096060	35541362	35696360	-1	35696360	chr6	35571501	35572000	1262.12	82.5933	3.93368	19.8611	9.11111	2.73611	221.819	268.653	219.889	12.0023	238.017	4.20028
GNG2	ENSG00000186469	52327050	52436517	1	52327050	chr14	52345501	52346000	175.513	41.0667	2.09554	17.0556	2.86111	2.73611	155.917	177.472	184.097	8.53935	174.354	4.20024
COL2A1	ENSG00000139219	48366748	48398269	-1	48398269	chr12	48381501	48382000	1343.12	29.8267	5.49284	19.8611	9.11111	2.73611	220.528	128.417	360.681	12.0023	237.751	4.19867
ACAN	ENSG00000157766	89346674	89418585	1	89346674	chr15	89350501	89351000	498.61	55.7067	3.16199	6.61111	21.9722	17.875	220.278	293.222	483.236	17.2338	333.319	4.19654
PAPSS2	ENSG00000198682	89419370	89507462	1	89419370	chr10	89432001	89432500	4166.18	947.093	2.13715	35.125	44.2361	29.3611	621.319	592.361	885.569	37.2593	698.26	4.19195
FABP5	ENSG00000164687	82192598	82197012	1	82192598	chr8	82200501	82201000	592.323	59.7	3.31058	16.125	2.86111	7.86111	200.528	207.208	197.778	10.1921	203.464	4.19129
COL2A1	ENSG00000139219	48366748	48398269	-1	48398269	chr12	48395001	48395500	1343.12	29.8267	5.49284	31.8611	2.86111	11.25	260.528	238.5	485.632	17.0926	329.197	4.18985
CSRP1	ENSG00000159176	201452658	201478584	-1	201478584	chr1	201418001	201418500	561.533	5379.02	-3.2599	18.25	2.86111	7.86111	166.611	200.611	282.5	11	217.741	4.18812
CHI3L2	ENSG00000064886	111743393	111786062	1	111743393	chr1	111771501	111772000	167.113	25.3733	2.71944	72.4861	24.1944	28.6111	874.958	822.097	672.188	42.272	787.226	4.1871
DNAJC12	ENSG00000108176	69556427	69597924	-1	69597924	chr10	69577501	69578000	188.327	44.57	2.07909	19.8611	2.86111	7.86111	198.958	218.167	256.479	11.5625	225.693	4.17355
COL2A1	ENSG00000139219	48366748	48398269	-1	48398269	chr12	48390001	48390500	1343.12	29.8267	5.49284	6.61111	9.11111	19.3194	182.056	141.361	437.889	13.2338	254.664	4.16686
FKBP5	ENSG00000096060	35541362	35696360	-1	35696360	chr6	35567501	35568000	1262.12	82.5933	3.93368	16.9167	2.86111	2.73611	126.486	206.583	166.806	8.44907	168.481	4.16481
CXCL13	ENSG00000156234	78432907	78532988	1	78432907	chr4	78508501	78509000	115.25	27.2133	2.08238	19.5972	12.5347	9.90278	346.819	303.236	241.181	15.7014	297.98	4.16201
CRYGS	ENSG00000213139	186256230	186264491	-1	186264491	chr3	186262501	186263000	1503.61	52.0467	4.85248	42.5278	64.8472	25.0417	826.493	1043.93	568.632	44.4282	809.612	4.15735
PAPSS2	ENSG00000198682	89419370	89507462	1	89419370	chr10	89380001	89380500	4166.18	947.093	2.13715	22.6389	12.9028	8.80556	204.653	194.625	528.819	16.4977	310.435	4.15369
DNAJC12	ENSG00000108176	69556427	69597924	-1	69597924	chr10	69578501	69579000	188.327	44.57	2.07909	28.7431	19.5139	17.0556	486.444	424.625	394.167	23.5243	435.477	4.15362
SCIN	ENSG00000006747	12610203	12693228	1	12610203	chr7	12612001	12612500	877.69	27.0567	5.01966	19.8611	10.2917	2.73611	136.333	203	371.514	12.4398	238.198	4.15362
IGFBP2	ENSG00000115457	217497551	217529159	1	217497551	chr2	217567001	217567500	84.83	1339.01	-3.98045	19.1944	29.7778	29.75	490.458	707.917	333.069	27.919	510.343	4.1442
DBNDD1	ENSG00000003249	90071273	90086526	-1	90086526	chr16	90086501	90087000	552.753	50.81	3.44345	131.722	68.3472	122.403	1837.06	2177.62	1747.61	106.725	1901.96	4.14282
ACAN	ENSG00000157766	89346674	89418585	1	89346674	chr15	89343501	89344000	498.61	55.7067	3.16199	40.0556	13.375	15.3333	525.292	385.861	443.424	24.6806	451.816	4.14018
MAMDC2	ENSG00000165072	72658497	72841886	1	72658497	chr9	72747501	72748000	182.333	39.9467	2.19043	14.1667	33.4028	16.8194	454.382	317.215	505.09	23.2384	425.713	4.1379
COL10A1	ENSG00000123500	116440086	116479910	-1	116479910	chr6	116470001	116470500	7059.34	38.96	7.5014	15.9861	9.11111	7.86111	162.111	216.764	325.361	12.4676	235.943	4.13698
HSD11B1	ENSG00000117594	209859510	209908295	1	209859510	chr1	209895001	209895500	585.743	33.5933	4.12402	21.2361	25.2083	40.7083	602.153	601.375	449.361	30.5145	550.541	4.12938
PCOLCE2	ENSG00000163710	142534764	142608045	-1	142608045	chr3	142608001	142608500	4619.81	320.45	3.84966	21.7083	2.86111	16.5556	268.958	250.806	331.611	15.3727	284.819	4.12574
ACAN	ENSG00000157766	89346674	89418585	1	89346674	chr15	89373001	89373500	498.61	55.7067	3.16199	33.7083	2.86111	10.5972	273.208	255.5	428.903	17.4792	320.155	4.1193
PRELP	ENSG00000188783	203444956	203460480	1	203444956	chr1	203444001	203444500	444.243	31.17	3.83312	37.9861	43.6944	8.91667	531.194	564.333	596.875	31.5486	564.038	4.11768
PITPNC1	ENSG00000154217	65373924	65689645	1	65373924	chr17	65611501	65612000	160.883	38.48	2.06383	6.61111	9.11111	9.52778	180.972	166.556	192	9.54977	181.547	4.11299
DNAJC12	ENSG00000108176	69556427	69597924	-1	69597924	chr10	69579001	69579500	188.327	44.57	2.07909	27.7222	2.86111	7.86111	344.319	244.5	204.75	14.4167	265.414	4.11111
DDAH1	ENSG00000153904	85784168	86044046	-1	86044046	chr1	85999501	86000000	178.133	923.22	-2.37372	86	76.4306	52	1150.67	1636.56	988.194	71.4514	1250.42	4.11041
FMOD	ENSG00000122176	203309753	203320617	-1	203320617	chr1	203319501	203320000	1976.71	74.9667	4.72071	41.7153	34.3194	2.73611	485.597	418.757	588.708	27.9317	497.409	4.10661
ACAN	ENSG00000157766	89346674	89418585	1	89346674	chr15	89351501	89352000	498.61	55.7067	3.16199	26.9236	2.86111	2.73611	213.028	151.222	315.583	12.2975	227.778	4.10473
PCOLCE2	ENSG00000163710	142534764	142608045	-1	142608045	chr3	142607501	142608000	4619.81	320.45	3.84966	21.8472	23.8333	24.625	410.271	513.667	423.632	25.1898	449.454	4.1043
KIF13B	ENSG00000197892	28924796	29120641	-1	29120641	chr8	29034001	29034500	290.187	58.23	2.31715	24.2083	14.2222	12.0417	384.736	233.347	380.111	18.5926	333.831	4.09505
DBNDD1	ENSG00000003249	90071273	90086526	-1	90086526	chr16	90086001	90086500	552.753	50.81	3.44345	53.25	19.8472	38.5972	589.444	784.569	632.5	38.1887	667.285	4.09195
ZNF385B	ENSG00000144331	180306709	180726232	-1	180726232	chr2	180470501	180471000	214.33	24.3567	3.13745	23.5694	2.86111	16.5556	287.111	257.222	320.903	16.0301	289.303	4.0914
MMP7	ENSG00000137673	102391239	102401484	-1	102401484	chr11	102380001	102380500	387.843	27.8167	3.80145	13.5139	2.86111	12.1389	169.847	213.354	213.403	10.827	200.4	4.08991
INSC	ENSG00000188487	15133970	15268754	1	15133970	chr11	15150501	15151000	253.423	28.21	3.16727	16.6806	14.6111	13.0833	223.236	436.75	220	16.5069	294.226	4.07582
SHC4	ENSG00000185634	49115932	49255641	-1	49255641	chr15	49237001	49237500	748.753	33.5267	4.48111	45.2014	24.6667	8.375	637.292	513.806	301.069	27.7419	483.663	4.07576
ACAN	ENSG00000157766	89346674	89418585	1	89346674	chr15	89413501	89414000	498.61	55.7067	3.16199	13.5139	9.11111	15.3056	254.354	164.611	339.514	14.2569	253.767	4.06164
TMEM100	ENSG00000166292	53796990	53809482	-1	53809482	chr17	53809001	53809500	351.523	38.16	3.20349	43.7361	37.8889	27.375	756.847	572.264	590.25	37.3646	638.157	4.05832
TPST1	ENSG00000169902	65670186	65885530	1	65670186	chr7	65725501	65726000	2172.88	348.867	2.63886	6.61111	9.84722	12.4306	173.722	190.222	224.111	10.9699	197.604	4.05241
ARHGEF19	ENSG00000142632	16524349	16539140	-1	16539140	chr1	16521001	16521500	1396.33	126.67	3.46249	17.9444	11.9028	2.73611	208.167	204.708	243.458	12.3194	219.986	4.05235
ZNF385B	ENSG00000144331	180306709	180726232	-1	180726232	chr2	180470001	180470500	214.33	24.3567	3.13745	19.8611	13.4583	2.73611	193.514	284.958	240.833	13.6088	241.032	4.05029
DPT	ENSG00000143196	168664697	168698502	-1	168698502	chr1	168695001	168695500	205.933	30.36	2.76193	6.61111	20.6667	16.5556	198.417	454.292	202.361	16.3356	286.033	4.0494
GNG2	ENSG00000186469	52327050	52436517	1	52327050	chr14	52381001	52381500	175.513	41.0667	2.09554	20.1389	2.86111	2.73611	156.25	225.042	142.375	9.78588	176.409	4.03986
ZBTB16	ENSG00000109906	113930315	114121398	1	113930315	chr11	114025001	114025500	212.7	26.1867	3.02192	15.8194	2.86111	2.73611	130.208	149.604	155.597	8.02778	147.233	4.03735
KIF13B	ENSG00000197892	28924796	29120641	-1	29120641	chr8	29054001	29054500	290.187	58.23	2.31715	20.5	19.6944	28.6944	366.208	462.375	419.125	24.7135	416.463	4.02105
SHC4	ENSG00000185634	49115932	49255641	-1	49255641	chr15	49097001	49097500	748.753	33.5267	4.48111	21.625	2.86111	17.1667	165.125	391.236	243.896	15.5579	267.661	4.0202
STAT4	ENSG00000138378	191894302	192016322	-1	192016322	chr2	191975001	191975500	53.5	327.963	-2.61592	58.4722	52.5	17.5139	722.694	910.826	520.257	43.2396	715.661	4.01788
FMOD	ENSG00000122176	203309753	203320617	-1	203320617	chr1	203291501	203292000	1976.71	74.9667	4.72071	13.5139	12.3889	12.4306	259.194	250.75	228.847	14.3866	247.388	4.01285
COL10A1	ENSG00000123500	116440086	116479910	-1	116479910	chr6	116457501	116458000	7059.34	38.96	7.5014	54.8333	127.556	31.5278	1008.28	1358.6	1153.97	71.2662	1165.1	4.01222
INSC	ENSG00000188487	15133970	15268754	1	15133970	chr11	15138501	15139000	253.423	28.21	3.16727	16.0139	2.86111	12.4306	170.708	285.431	157.569	11.8472	206.133	4.01103
DDAH1	ENSG00000153904	85784168	86044046	-1	86044046	chr1	85841501	85842000	178.133	923.22	-2.37372	34.7917	28.0139	34.6667	349.458	551.951	770.986	33.6944	557.332	4.00835
COL10A1	ENSG00000123500	116440086	116479910	-1	116479910	chr6	116451501	116452000	7059.34	38.96	7.5014	15.5833	25.7639	17.375	285.486	439.375	349.292	21.3796	358.799	4.00693
SMAD3	ENSG00000166949	67358183	67487533	1	67358183	chr15	67534001	67534500	88.1333	471.267	-2.41878	25.125	2.86111	2.73611	172.528	284.319	142.403	11.6366	201.278	4.00066
ANKRD6	ENSG00000135299	90142889	90343553	1	90142889	chr6	90274001	90274500	632.527	82.3033	2.9421	26.625	12.3889	2.73611	275.764	233.986	275.597	15.5926	262.591	3.98969
PAPSS2	ENSG00000198682	89419370	89507462	1	89419370	chr10	89430001	89430500	4166.18	947.093	2.13715	82	76.2083	50.7639	1040.97	1343.28	984.708	69.3981	1116.16	3.98815
LOXL4	ENSG00000138131	100007447	100028007	-1	100028007	chr10	100007501	100008000	82.8533	646.4	-2.9638	23.8194	9.11111	2.73611	143.097	213.639	324.861	13.4583	228.354	3.9876
ACAN	ENSG00000157766	89346674	89418585	1	89346674	chr15	89313001	89313500	498.61	55.7067	3.16199	70.3611	48.2361	30.4167	652.062	878.944	868.764	49.419	796.848	3.98408
ANGPTL2	ENSG00000136859	129849611	129885162	-1	129885162	chr9	129905501	129906000	2181.45	223.71	3.28558	35.5833	18.1944	36.6667	310.681	333.271	894.125	31.5081	512.403	3.98122
FMOD	ENSG00000122176	203309753	203320617	-1	203320617	chr1	203323001	203323500	1976.71	74.9667	4.72071	24.9861	19.9583	9	373.854	272.403	327.319	19.7454	325.475	3.97611
ARHGAP44	ENSG00000006740	12692829	12894960	1	12692829	chr17	12889501	12890000	908.713	61.8867	3.87612	27.2917	19.9583	2.73611	240.938	173.611	493.625	18.419	303.686	3.97179
SLC22A17	ENSG00000092096	23815512	23822121	-1	23822121	chr14	23829501	23830000	485.6	108.17	2.16647	19.8611	2.86111	2.73611	205.389	141.722	144.167	9.66435	165.726	3.96661
EFNA1	ENSG00000169242	155099936	155107333	1	155099936	chr1	155099001	155099500	227.253	29.1033	2.96505	16.7222	11.4306	16.5556	259.694	310.958	247.778	16.6389	273.784	3.96146
COL10A1	ENSG00000123500	116440086	116479910	-1	116479910	chr6	116459001	116459500	7059.34	38.96	7.5014	18.6944	10.9028	8.48611	231	205.125	270.951	14.3009	236.876	3.95852
INSC	ENSG00000188487	15133970	15268754	1	15133970	chr11	15152001	15152500	253.423	28.21	3.16727	25.125	24.4167	7.86111	168.458	570.556	275.861	20.9213	339.405	3.95685
IBSP	ENSG00000029559	88720733	88733074	1	88720733	chr4	88761501	88762000	179.637	30.58	2.55442	13.5139	9.11111	7.86111	273.986	156.132	143.681	11.5278	192.865	3.95185
COL11A2	ENSG00000204248	33130458	33160276	-1	33160276	chr6	33159001	33159500	153.153	29.1867	2.3916	25.125	2.86111	9.84722	135.181	181.597	382.403	14.2176	234.241	3.95033
COL10A1	ENSG00000123500	116440086	116479910	-1	116479910	chr6	116450501	116451000	7059.34	38.96	7.5014	18.7639	9.11111	2.73611	178.861	213.875	182.903	11.588	193.544	3.94998
PCOLCE2	ENSG00000163710	142534764	142608045	-1	142608045	chr3	142583001	142583500	4619.81	320.45	3.84966	93.1389	54.6528	56.6111	914.167	1087.49	1182.67	67.7454	1059.48	3.94731
SPON1	ENSG00000152268	13983914	14289646	1	13983914	chr11	14103501	14104000	110.197	26.3	2.06695	16.6806	2.86111	2.73611	116.889	169.285	136.931	8.36574	143.244	3.94498
MAMDC2	ENSG00000165072	72658497	72841886	1	72658497	chr9	72757001	72757500	182.333	39.9467	2.19043	14.7639	2.86111	15.2361	192.778	151.764	261.264	12.434	203.534	3.92837
SRPX	ENSG00000101955	38008589	38080696	-1	38080696	chrX	38075501	38076000	7484.86	668.797	3.48434	18.875	65.7361	19.5	456.5	771.222	436.014	35.7951	554.098	3.91516
STAT4	ENSG00000138378	191894302	192016322	-1	192016322	chr2	191862001	191862500	53.5	327.963	-2.61592	54.0694	48.1806	41.5417	707.069	522.118	983.292	47.8333	735.221	3.9142
PAPSS2	ENSG00000198682	89419370	89507462	1	89419370	chr10	89431001	89431500	4166.18	947.093	2.13715	45.9028	80.7778	56.0972	840.556	882.25	1036.47	60.0208	917.89	3.91252
MMP28	ENSG00000129270	34092876	34122640	-1	34122640	chr17	34043501	34044000	153.007	37.7167	2.02032	15.9583	10.5833	19.5694	338.681	234.944	234.215	17.1296	270.169	3.90277
INSC	ENSG00000188487	15133970	15268754	1	15133970	chr11	15167001	15167500	253.423	28.21	3.16727	14.5694	19.7986	9.63889	273.778	269.694	229.556	16.3831	258.539	3.9002
DBNDD1	ENSG00000003249	90071273	90086526	-1	90086526	chr16	90085501	90086000	552.753	50.81	3.44345	12.6806	2.86111	10.0556	130.292	190.194	147.042	9.72917	157.779	3.88741
APOD	ENSG00000189058	195295573	195311076	-1	195311076	chr3	195311001	195311500	12258.4	25.0267	8.93609	20.4028	10.1806	17.0417	229.319	337.361	254.847	17.662	274.772	3.8853
FKBP5	ENSG00000096060	35541362	35696360	-1	35696360	chr6	35568001	35568500	1262.12	82.5933	3.93368	29.1389	15.0694	7.86111	246.486	403.694	235.625	19.1111	296.056	3.88467
FKBP5	ENSG00000096060	35541362	35696360	-1	35696360	chr6	35565001	35565500	1262.12	82.5933	3.93368	27.375	15.0694	24.0556	331.639	522.66	245.028	23.9282	367.19	3.8846
COL10A1	ENSG00000123500	116440086	116479910	-1	116479910	chr6	116441001	116441500	7059.34	38.96	7.5014	12.1528	2.86111	8.75	130.167	156.347	145.167	8.96065	146.034	3.88376
SHC4	ENSG00000185634	49115932	49255641	-1	49255641	chr15	49227001	49227500	748.753	33.5267	4.48111	25.7361	13.8889	12.9861	265.528	259.75	366.778	19.2801	298.244	3.88319
COMP	ENSG00000105664	18893583	18902123	-1	18902123	chr19	18908001	18908500	11464.5	553.693	4.37195	18.875	2.86111	11.8333	158.056	139.028	299.243	12.6806	200.303	3.87917
MT1X	ENSG00000187193	56716336	56718108	1	56716336	chr16	56717501	56718000	10260.3	551.713	4.21701	14.8333	2.86111	7.86111	142.306	137.667	181.694	9.71296	155.873	3.87216
LOXL4	ENSG00000138131	100007447	100028007	-1	100028007	chr10	100006001	100006500	82.8533	646.4	-2.9638	28.3472	20.5139	7.86111	269.917	214.5	461.333	20.7083	316.316	3.8696
MAMDC2	ENSG00000165072	72658497	72841886	1	72658497	chr9	72776001	72776500	182.333	39.9467	2.19043	45.25	60.7917	41.2639	724.965	857.389	604.278	48.8744	727.122	3.86781
FKBP5	ENSG00000096060	35541362	35696360	-1	35696360	chr6	35568501	35569000	1262.12	82.5933	3.93368	57.4167	32.8056	17.1389	565.486	724.375	364.403	36.8345	551.087	3.86712
KIF13B	ENSG00000197892	28924796	29120641	-1	29120641	chr8	29057001	29057500	290.187	58.23	2.31715	19.8611	18.0208	10.1528	260.806	269	286.306	17.7905	272.968	3.86593
ANGPTL7	ENSG00000171819	11249398	11256038	1	11249398	chr1	11229501	11230000	496.8	27.2767	4.18693	12.6597	18.5556	7.86111	132.403	241.972	300.875	14.6308	226.253	3.86184
MAMDC2	ENSG00000165072	72658497	72841886	1	72658497	chr9	72780001	72780500	182.333	39.9467	2.19043	13.5139	38.25	7.86111	427.424	317.215	236.708	21.6713	328.152	3.85982
KIF13B	ENSG00000197892	28924796	29120641	-1	29120641	chr8	29052001	29052500	290.187	58.23	2.31715	22.1806	22.4583	13.0556	324.403	344	283.931	21.0255	318.541	3.85875
MMP7	ENSG00000137673	102391239	102401484	-1	102401484	chr11	102432001	102432500	387.843	27.8167	3.80145	18.7639	9.11111	7.86111	200.694	180.736	241.181	13.4884	209.032	3.85764
GLT25D2	ENSG00000198756	183898796	184006863	-1	184006863	chr1	183940501	183941000	270.927	45.8667	2.56238	6.61111	10.6944	12.4306	186.681	149.181	185.861	11.2639	175.746	3.84919
ACAN	ENSG00000157766	89346674	89418585	1	89346674	chr15	89349501	89350000	498.61	55.7067	3.16199	13.5139	15.0694	9.04167	154.778	170.653	322.653	14.1412	217.185	3.849
ATP1B1	ENSG00000143153	169074935	169101960	1	169074935	chr1	169132001	169132500	1569.95	182.03	3.10847	24.125	17.9722	2.73611	222.194	371.639	163.847	16.6759	253.537	3.84802
SHC4	ENSG00000185634	49115932	49255641	-1	49255641	chr15	49189001	49189500	748.753	33.5267	4.48111	78.3472	156.431	48.7361	1331.55	1422.5	1397.44	94.6296	1374.26	3.8461
SHC4	ENSG00000185634	49115932	49255641	-1	49255641	chr15	49189501	49190000	748.753	33.5267	4.48111	128.056	103.222	39.8889	1232.61	1506.44	1234.85	90.7338	1316.05	3.84372
SHC4	ENSG00000185634	49115932	49255641	-1	49255641	chr15	49267501	49268000	748.753	33.5267	4.48111	37.1111	62.625	33.9861	642.243	573.5	748.722	44.7975	653.228	3.83645
PRELP	ENSG00000188783	203444956	203460480	1	203444956	chr1	203419501	203420000	444.243	31.17	3.83312	22.375	21.8056	10.6944	232.667	245.333	418.306	20.0718	299.663	3.83477
FKBP5	ENSG00000096060	35541362	35696360	-1	35696360	chr6	35570001	35570500	1262.12	82.5933	3.93368	40.9861	43.0694	55.9722	666.222	871.417	505.542	46.728	679.549	3.83379
APOD	ENSG00000189058	195295573	195311076	-1	195311076	chr3	195314001	195314500	12258.4	25.0267	8.93609	36.3333	14.7917	20.3056	367.208	472.542	290.924	25.555	377.492	3.83321
TGM2	ENSG00000198959	36756863	36794980	-1	36794980	chr20	36728001	36728500	87.3033	366.96	-2.07151	17.3194	19.7222	2.73611	260.306	210.486	201.792	14.8866	225.363	3.83276
CRABP2	ENSG00000143320	156669398	156675608	-1	156675608	chr1	156631501	156632000	66.5033	613.433	-3.20541	98.6389	88.7083	37.0694	1066.26	1270.49	916.528	75.0394	1081.32	3.83123
PRELP	ENSG00000188783	203444956	203460480	1	203444956	chr1	203447001	203447500	444.243	31.17	3.83312	29.9306	13.5278	2.73611	252.715	243.049	273.694	17.1597	257.317	3.83033
COL11A1	ENSG00000060718	103342023	103574052	-1	103574052	chr1	103491501	103492000	963.237	198.553	2.27836	20.1111	8.18056	13.2778	143.25	166.361	386.875	15.5255	233.273	3.82543
IGFBP2	ENSG00000115457	217497551	217529159	1	217497551	chr2	217559001	217559500	84.83	1339.01	-3.98045	28.7431	32.4167	38.0417	594.083	536.75	365	34.2326	498.456	3.82537
CD109	ENSG00000156535	74405508	74538040	1	74405508	chr6	74412501	74413000	247.01	60.31	2.0341	29.6389	2.86111	10.375	271.694	233.014	210.847	15.9826	239.685	3.82501
KIF13B	ENSG00000197892	28924796	29120641	-1	29120641	chr8	29032001	29032500	290.187	58.23	2.31715	22.8056	2.86111	14.4028	173.306	228.778	271.208	14.9931	225.593	3.82459
IGFBP2	ENSG00000115457	217497551	217529159	1	217497551	chr2	217559501	217560000	84.83	1339.01	-3.98045	31.7222	15.3611	20.6667	434.861	322.431	310.681	24.338	356.84	3.81994
RAB4B	ENSG00000167578	41277553	41302847	1	41277553	chr19	41245501	41246000	149.703	25.6367	2.54583	21.4028	15.0694	10.0139	219.056	306.194	237.986	17.2407	255.273	3.81245
KIF13B	ENSG00000197892	28924796	29120641	-1	29120641	chr8	29033501	29034000	290.187	58.23	2.31715	35.3611	30.2361	21.1528	469.319	441.944	404.153	30.3889	438.965	3.80906
AC114947.1	ENSG00000177453	43192173	43280952	1	43192173	chr5	43209501	43210000	206.1	39.17	2.39552	13.5139	2.86111	7.86111	117.014	158.528	141.125	9.14583	141.065	3.80759
ACAN	ENSG00000157766	89346674	89418585	1	89346674	chr15	89383501	89384000	498.61	55.7067	3.16199	6.61111	9.11111	7.86111	111.139	108.208	186.194	8.88657	137.273	3.80591
CD109	ENSG00000156535	74405508	74538040	1	74405508	chr6	74479501	74480000	247.01	60.31	2.0341	17.2361	12.6944	8.36111	169.333	332.431	136	14.3727	213.844	3.80485
ANKRD6	ENSG00000135299	90142889	90343553	1	90142889	chr6	90272001	90272500	632.527	82.3033	2.9421	44.125	38.3611	20.9167	551.653	450.681	523.514	35.57	508.564	3.80053
INSC	ENSG00000188487	15133970	15268754	1	15133970	chr11	15178501	15179000	253.423	28.21	3.16727	35.9583	54.8125	33.2917	534.611	792.167	464.903	41.9178	596.954	3.80038
INSC	ENSG00000188487	15133970	15268754	1	15133970	chr11	15179501	15180000	253.423	28.21	3.16727	78.375	32.8333	37.0278	594.361	946.444	552.542	49.1759	696.275	3.79666
CHST1	ENSG00000175264	45670427	45687172	-1	45687172	chr11	45679501	45680000	151.923	37.3967	2.02236	25.5972	21.4583	18.6528	335.514	313.889	370.688	23.6667	341.255	3.79444
ACAN	ENSG00000157766	89346674	89418585	1	89346674	chr15	89344001	89344500	498.61	55.7067	3.16199	23.1806	16.0972	7.86111	281.819	147.014	334.014	17.4722	255.155	3.79359
KCNK2	ENSG00000082482	215179118	215410436	1	215179118	chr1	215300001	215300500	64.2367	267.203	-2.05647	13.5139	27.7639	16.5556	283.264	314.75	308.903	21.0671	303.204	3.78507
MAMDC2	ENSG00000165072	72658497	72841886	1	72658497	chr9	72792001	72792500	182.333	39.9467	2.19043	20.6944	20.1528	2.73611	233.986	223.167	248.028	16.2477	236.24	3.78187
OAF	ENSG00000184232	120081475	120101001	1	120081475	chr11	120081001	120081500	1568.91	198.493	2.9826	45.4583	50.6528	18.8681	516.333	652.278	472.389	39.1644	546.439	3.76871
TPST1	ENSG00000169902	65670186	65885530	1	65670186	chr7	65724501	65725000	2172.88	348.867	2.63886	6.61111	19.7639	30.375	282.597	307.028	290.674	20.7153	294.325	3.76552
ACAN	ENSG00000157766	89346674	89418585	1	89346674	chr15	89343001	89343500	498.61	55.7067	3.16199	30.0278	15.8333	13.8194	250.583	245.111	422.167	21.6968	306.971	3.76224
PCOLCE2	ENSG00000163710	142534764	142608045	-1	142608045	chr3	142583501	142584000	4619.81	320.45	3.84966	37.5278	2.86111	18.2361	261.111	287.847	353.347	21.3495	301.637	3.75927
RFTN1	ENSG00000131378	16357352	16555533	-1	16555533	chr3	16535501	16536000	267.08	1299.31	-2.28241	14.3611	2.86111	8.65278	120.833	166.75	140.042	9.82639	144.697	3.75034
COL11A1	ENSG00000060718	103342023	103574052	-1	103574052	chr1	103577501	103578000	963.237	198.553	2.27836	21.5278	16.1667	25.3194	286.458	227.069	440.097	22.7894	318.942	3.74942
SHC4	ENSG00000185634	49115932	49255641	-1	49255641	chr15	49098001	49098500	748.753	33.5267	4.48111	136.194	38.6736	52.6667	975.958	1315.51	807.125	76.1771	1033.56	3.7447
RCOR2	ENSG00000167771	63678693	63684316	-1	63684316	chr11	63686001	63686500	227.497	47.3033	2.26583	26.5	20.9722	19.5	198.056	288.222	515.431	24.0718	335.017	3.7444
ITGA10	ENSG00000143127	145524891	145543868	1	145524891	chr1	145541001	145541500	1739.23	267.623	2.70017	19.8611	21.9444	7.31944	321.986	243.569	197.403	18.1296	255.198	3.74338
RAB4B	ENSG00000167578	41277553	41302847	1	41277553	chr19	41228001	41228500	149.703	25.6367	2.54583	14.9444	9.875	20.6806	322.785	189.069	199.986	16.934	238.524	3.7394
PAPSS2	ENSG00000198682	89419370	89507462	1	89419370	chr10	89432501	89433000	4166.18	947.093	2.13715	30.1528	2.86111	16.4861	207.708	205.958	348.444	18.25	254.947	3.73291
PRELP	ENSG00000188783	203444956	203460480	1	203444956	chr1	203445501	203446000	444.243	31.17	3.83312	29.3472	15.0694	29.5	361.278	308.389	416.049	26.3634	362.607	3.73206
KCTD12	ENSG00000178695	77454312	77460540	-1	77460540	chr13	77434501	77435000	83.9	428.683	-2.35317	17.2917	32.4167	15.4167	433.132	299.139	235.472	23.4745	323.603	3.72932
ITGA11	ENSG00000137809	68594050	68724502	-1	68724502	chr15	68568001	68568500	219.82	2075.69	-3.23919	69.3333	10.0278	35.8472	683.611	251.764	658.222	39.2269	530.753	3.72453
ZBTB16	ENSG00000109906	113930315	114121398	1	113930315	chr11	114030501	114031000	212.7	26.1867	3.02192	16.7222	15.9028	17.9444	274.444	309.389	187.257	18.6204	257.896	3.72195
PRELP	ENSG00000188783	203444956	203460480	1	203444956	chr1	203446001	203446500	444.243	31.17	3.83312	41.0417	15.0694	10.5972	313.681	255.403	413.368	23.9959	328.499	3.72051
PRELP	ENSG00000188783	203444956	203460480	1	203444956	chr1	203433501	203434000	444.243	31.17	3.83312	16.8889	12.75	10.5694	220.667	162.514	242.514	15.0399	210.012	3.71759
SOX9	ENSG00000125398	70117161	70122561	1	70117161	chr17	70116001	70116500	2904.93	143.443	4.33995	43.2083	39.5139	19.0278	517.708	535.618	363.986	35.0208	472.613	3.71681
COL10A1	ENSG00000123500	116440086	116479910	-1	116479910	chr6	116396001	116396500	7059.34	38.96	7.5014	19.8611	2.86111	2.73611	130.167	128.722	151.667	9.66435	139.009	3.71465
SRPX	ENSG00000101955	38008589	38080696	-1	38080696	chrX	38075001	38075500	7484.86	668.797	3.48434	25.625	59.0972	2.73611	369.847	626.653	242.764	30.6111	413.626	3.71331
ANGPTL2	ENSG00000136859	129849611	129885162	-1	129885162	chr9	129879501	129880000	2181.45	223.71	3.28558	6.61111	24.6667	7.86111	198.458	154.458	252.569	14.6505	203.456	3.70751
ZNF385B	ENSG00000144331	180306709	180726232	-1	180726232	chr2	180541001	180541500	214.33	24.3567	3.13745	13.5139	2.86111	12.4306	150.319	151.583	154.028	10.9398	153.956	3.69801
ANGPTL2	ENSG00000136859	129849611	129885162	-1	129885162	chr9	129921501	129922000	2181.45	223.71	3.28558	56.625	78.9375	23.8056	597.903	711.708	776.708	52.5822	693.907	3.697
PRELP	ENSG00000188783	203444956	203460480	1	203444956	chr1	203435501	203436000	444.243	31.17	3.83312	34.0833	27.7639	40.9444	515.056	494.181	399.861	35.375	469.883	3.69435
COL10A1	ENSG00000123500	116440086	116479910	-1	116479910	chr6	116442501	116443000	7059.34	38.96	7.5014	19.8611	2.86111	9.27778	162.764	133.972	201.306	12.1042	167.9	3.68808
S100A1	ENSG00000160678	153600402	153604513	1	153600402	chr1	153601001	153601500	986.14	34.7067	4.82851	23.8056	21.0694	22.3889	261.833	324.625	380.312	24.1829	323.277	3.68671
ITGA11	ENSG00000137809	68594050	68724502	-1	68724502	chr15	68567501	68568000	219.82	2075.69	-3.23919	35.1944	28.1944	26.2222	525.479	229.556	479.125	31.2523	411.907	3.67834
FABP5	ENSG00000164687	82192598	82197012	1	82192598	chr8	82193001	82193500	592.323	59.7	3.31058	17.0278	15.0694	7.86111	216.653	188.667	196.639	14.9398	202.248	3.67253
SP7	ENSG00000170374	53720362	53739099	-1	53739099	chr12	53719001	53719500	315.503	24.6467	3.67819	30.5694	25.3889	33.1111	366.653	462.958	389.792	31.0729	406.788	3.66839
MAMDC2	ENSG00000165072	72658497	72841886	1	72658497	chr9	72775501	72776000	182.333	39.9467	2.19043	45.1806	35.3889	30.2361	427.424	507.847	536.833	37.919	490.384	3.65831
SCRG1	ENSG00000164106	174309299	174327531	-1	174327531	chr4	174336501	174337000	11772.7	445.787	4.72295	30.25	21.5069	20.0556	405.75	303.431	291.125	25.6794	334.544	3.6527
ARHGAP44	ENSG00000006740	12692829	12894960	1	12692829	chr17	12889001	12889500	908.713	61.8867	3.87612	28.9375	12.1528	42.9861	355.903	334.653	457.042	29.5498	383.044	3.65204
S100P	ENSG00000163993	6694796	6698897	1	6694796	chr4	6695001	6695500	3120.13	31.96	6.6092	106.833	62.0972	47	787.604	779.528	1182.9	71.9537	915.144	3.65052
IGFBP2	ENSG00000115457	217497551	217529159	1	217497551	chr2	217566501	217567000	84.83	1339.01	-3.98045	24.6667	2.86111	27.0139	262.139	355.597	162.306	19.9653	260.854	3.64269
PRELP	ENSG00000188783	203444956	203460480	1	203444956	chr1	203412501	203413000	444.243	31.17	3.83312	37.3194	8.22222	10.1667	336.458	208.528	247.694	20.3773	265.088	3.63775
CD109	ENSG00000156535	74405508	74538040	1	74405508	chr6	74413001	74413500	247.01	60.31	2.0341	25.5278	26.7222	37.8472	408.014	487.667	309.465	31.4115	402.101	3.63656
MAOA	ENSG00000189221	43515467	43606068	1	43515467	chrX	43502001	43502500	1003.53	44.79	4.48577	41.9583	12.6944	39.6806	390.653	555.111	307.847	32.7558	418.323	3.63485
TPST1	ENSG00000169902	65670186	65885530	1	65670186	chr7	65798501	65799000	2172.88	348.867	2.63886	13.5139	2.86111	16.5556	122.903	155.597	213.924	12.456	166.101	3.63439
IBSP	ENSG00000029559	88720733	88733074	1	88720733	chr4	88759501	88760000	179.637	30.58	2.55442	19.8611	52.9444	27.0278	420.889	416.153	476.653	34.4329	438.411	3.63241
KCTD20	ENSG00000112078	36410544	36458920	1	36410544	chr6	36472001	36472500	224.633	932.313	-2.05324	15.0833	34.8194	7.22222	270.097	395.083	141.167	20.838	269.609	3.6313
COL11A1	ENSG00000060718	103342023	103574052	-1	103574052	chr1	103578001	103578500	963.237	198.553	2.27836	22.1944	37.0417	21.8056	344.208	253.792	492.257	28.6319	364.074	3.62296
ZBTB16	ENSG00000109906	113930315	114121398	1	113930315	chr11	114038001	114038500	212.7	26.1867	3.02192	12.125	13.1528	12.4306	143.431	178.562	227.972	14.1748	185.073	3.61612
TPST1	ENSG00000169902	65670186	65885530	1	65670186	chr7	65729501	65730000	2172.88	348.867	2.63886	21.375	2.86111	11.1806	174.431	195.264	150.403	13.375	175.2	3.61558
TPST1	ENSG00000169902	65670186	65885530	1	65670186	chr7	65718001	65718500	2172.88	348.867	2.63886	6.61111	21.7361	10.5139	219.014	167.403	174.042	14.5579	188.516	3.6066
IBSP	ENSG00000029559	88720733	88733074	1	88720733	chr4	88759001	88759500	179.637	30.58	2.55442	20.1667	24.8611	2.73611	209.292	172.556	292.618	17.7014	225.983	3.60136
PRELP	ENSG00000188783	203444956	203460480	1	203444956	chr1	203445001	203445500	444.243	31.17	3.83312	56.1944	22.0139	23.7361	400.861	491.764	412.847	35.0966	435.553	3.59622
ZNF385B	ENSG00000144331	180306709	180726232	-1	180726232	chr2	180605501	180606000	214.33	24.3567	3.13745	13.5139	2.86111	12.4306	131.194	152.347	139.028	10.9398	143.071	3.59292
FKBP5	ENSG00000096060	35541362	35696360	-1	35696360	chr6	35695501	35696000	1262.12	82.5933	3.93368	71.4306	17.7361	38.0556	494.278	534.458	540.611	42.8449	522.856	3.57869
SOX9	ENSG00000125398	70117161	70122561	1	70117161	chr17	70116501	70117000	2904.93	143.443	4.33995	39.0417	35.1944	26.7778	469.132	480.743	323.5	34.8032	424.706	3.5717
ARHGEF19	ENSG00000142632	16524349	16539140	-1	16539140	chr1	16535001	16535500	1396.33	126.67	3.46249	18.125	2.86111	7.86111	154.125	116.042	146.625	10.9572	141.113	3.57109
CHI3L2	ENSG00000064886	111743393	111786062	1	111743393	chr1	111770501	111771000	167.113	25.3733	2.71944	59.0556	38.6944	38.125	577.917	611.639	460.014	45.4676	549.446	3.5663
SHC4	ENSG00000185634	49115932	49255641	-1	49255641	chr15	49098501	49099000	748.753	33.5267	4.48111	83.875	26.25	35.0278	571.444	848.535	323.292	48.2182	580.723	3.56307
TPST1	ENSG00000169902	65670186	65885530	1	65670186	chr7	65760501	65761000	2172.88	348.867	2.63886	27.3472	56.1111	55.2778	502.424	674.264	489.486	46.3322	555.015	3.55423
DDAH1	ENSG00000153904	85784168	86044046	-1	86044046	chr1	86000501	86001000	178.133	923.22	-2.37372	113.167	114.778	93.3194	1212.28	1562.29	1029.33	106.366	1259.7	3.55362
ANGPTL7	ENSG00000171819	11249398	11256038	1	11249398	chr1	11202501	11203000	496.8	27.2767	4.18693	38.7083	9.11111	16.125	295.486	320.292	224.597	23.0949	281.224	3.55004
MT1X	ENSG00000187193	56716336	56718108	1	56716336	chr16	56719001	56719500	10260.3	551.713	4.21701	17.9167	20.4861	13.2361	197.472	339.264	155.347	18.9653	231.803	3.54355
COL11A1	ENSG00000060718	103342023	103574052	-1	103574052	chr1	103521501	103522000	963.237	198.553	2.27836	6.61111	24.9861	2.73611	123.972	118.181	237.222	12.9653	161.792	3.54311
TYRO3	ENSG00000092445	41851220	41871536	1	41851220	chr15	41837001	41837500	434.39	68.71	2.6604	13.5139	18.0833	25.6806	221.792	170.083	365.729	20.8796	253.502	3.54002
ACAN	ENSG00000157766	89346674	89418585	1	89346674	chr15	89340501	89341000	498.61	55.7067	3.16199	28.1111	15.0694	21.1806	228.403	255.014	351.889	23.2297	279.451	3.5329
CSRP1	ENSG00000159176	201452658	201478584	-1	201478584	chr1	201417501	201418000	561.533	5379.02	-3.2599	46.0278	9.11111	14.6944	301.333	230.528	363.917	25.0179	299.472	3.52965
MAMDC2	ENSG00000165072	72658497	72841886	1	72658497	chr9	72792501	72793000	182.333	39.9467	2.19043	37.2361	26.4028	32.0278	435.361	465.903	277.125	33.162	393.244	3.52862
APCDD1L	ENSG00000198768	57034157	57090187	-1	57090187	chr20	57116501	57117000	1525.59	308.5	2.30602	63.4583	35.3194	26.7222	533.069	647.465	315.708	42.3495	498.564	3.52658
TNFAIP8L3	ENSG00000183578	51348801	51397473	-1	51397473	chr15	51362001	51362500	409.187	68.2833	2.58315	6.61111	19.4583	7.86111	146.069	133.569	188.035	12.8079	157.831	3.52393
ACAN	ENSG00000157766	89346674	89418585	1	89346674	chr15	89369501	89370000	498.61	55.7067	3.16199	13.5139	9.11111	7.86111	108.764	165.222	148.125	11.5278	142.918	3.52204
TIMP4	ENSG00000157150	12194551	12200851	-1	12200851	chr3	12199501	12200000	1033.69	39.6933	4.70276	6.61111	20.1528	9.25	172.486	148.611	172.167	13.5926	166.38	3.51982
THBS1	ENSG00000137801	39873127	39891119	1	39873127	chr15	39916001	39916500	1130.83	12554.3	-3.47272	39.75	37.7917	22.8472	169.889	271.653	779.319	34.6117	407.403	3.51957
ACAN	ENSG00000157766	89346674	89418585	1	89346674	chr15	89380001	89380500	498.61	55.7067	3.16199	16.2639	9.11111	2.73611	133.181	109.486	148.806	10.6678	132.394	3.51508
SMOC2	ENSG00000112562	168841831	169073984	1	168841831	chr6	168815501	168816000	361.583	51.66	2.80721	49.5556	29.1389	2.73611	408.903	434	169.764	28.7454	338.657	3.51334
GNG2	ENSG00000186469	52327050	52436517	1	52327050	chr14	52328001	52328500	175.513	41.0667	2.09554	35.3333	24.5417	18.4028	320.757	372.208	285.444	27.7575	327.115	3.51219
GNG2	ENSG00000186469	52327050	52436517	1	52327050	chr14	52339001	52339500	175.513	41.0667	2.09554	30	20.8333	20.6389	328.681	335.583	239.319	25.5648	302.016	3.51181
MAMDC2	ENSG00000165072	72658497	72841886	1	72658497	chr9	72776501	72777000	182.333	39.9467	2.19043	27.3333	45.0139	28.4861	485.042	441.292	292	34.7431	406.461	3.51093
PCOLCE2	ENSG00000163710	142534764	142608045	-1	142608045	chr3	142607001	142607500	4619.81	320.45	3.84966	28.6667	21.375	36.5	314.069	368.083	378.833	30.3131	354.744	3.506
ANGPTL2	ENSG00000136859	129849611	129885162	-1	129885162	chr9	129810501	129811000	2181.45	223.71	3.28558	31.2917	2.86111	14.3472	281.014	220.486	135.056	17.9271	213.498	3.50244
SLC22A17	ENSG00000092096	23815512	23822121	-1	23822121	chr14	23831001	23831500	485.6	108.17	2.16647	270.236	119.597	146.417	2411.25	2166.19	1485.89	176.87	2007.3	3.49708
OMD	ENSG00000127083	95176527	95186743	-1	95186743	chr9	95184501	95185000	773.81	37.8467	4.35374	6.61111	20.1528	21.4722	140.667	294.833	193.153	17.8519	211.021	3.49143
ARHGEF19	ENSG00000142632	16524349	16539140	-1	16539140	chr1	16518001	16518500	1396.33	126.67	3.46249	13.5139	13.8889	6.875	140.056	154.097	166.375	12.9398	155.5	3.48888
S100P	ENSG00000163993	6694796	6698897	1	6694796	chr4	6728501	6729000	3120.13	31.96	6.6092	19.8611	30.2361	29.0417	261.458	285.062	420.556	28.0666	323.378	3.48025
SLC22A17	ENSG00000092096	23815512	23822121	-1	23822121	chr14	23830001	23830500	485.6	108.17	2.16647	146.875	68.0694	70.1389	1308.42	1084.65	822.729	95.1424	1068.95	3.47623
MAMDC2	ENSG00000165072	72658497	72841886	1	72658497	chr9	72772501	72773000	182.333	39.9467	2.19043	28.9722	2.86111	15.75	262.535	205.611	146.708	17.6458	206.498	3.47617
ANGPTL7	ENSG00000171819	11249398	11256038	1	11249398	chr1	11228501	11229000	496.8	27.2767	4.18693	40.2917	71.8194	7.86111	400.326	451.306	527.25	40.6551	460.029	3.46829
LRP4	ENSG00000134569	46878419	46940193	-1	46940193	chr11	46969501	46970000	297.987	24.5767	3.59989	84.0069	54.1111	31.8472	597.972	818.799	468.486	55.8507	627.612	3.46692
APOD	ENSG00000189058	195295573	195311076	-1	195311076	chr3	195310501	195311000	12258.4	25.0267	8.93609	25.8194	27.3472	16.8056	261.889	360.181	235.861	25.0556	286.977	3.46629
SHC4	ENSG00000185634	49115932	49255641	-1	49255641	chr15	49097501	49098000	748.753	33.5267	4.48111	50.8194	27.9861	42.625	501.694	500.618	387.028	41.0995	463.405	3.46351
PAPSS2	ENSG00000198682	89419370	89507462	1	89419370	chr10	89440501	89441000	4166.18	947.093	2.13715	24.3333	15.0694	12.4306	154.389	164.25	336.611	19.0347	219.644	3.46114
ACAN	ENSG00000157766	89346674	89418585	1	89346674	chr15	89375001	89375500	498.61	55.7067	3.16199	18.9028	15.0694	12.4306	163.375	236.556	192.806	17.2176	199.086	3.45721
COL7A1	ENSG00000114270	48601506	48632700	-1	48632700	chr3	48602001	48602500	1745.82	153.653	3.50615	68.4722	37.6806	48.7361	667.146	631.472	419.069	51.2321	572.465	3.4567
RASL11B	ENSG00000128045	53728457	53733000	1	53728457	chr4	53705001	53705500	1721.93	31.2	5.78634	31.0139	83	11.7917	414.361	676.347	326.222	42.434	472.478	3.4464
SHC4	ENSG00000185634	49115932	49255641	-1	49255641	chr15	49268001	49268500	748.753	33.5267	4.48111	46.2361	47.625	31.6528	516.819	392.917	502.292	42.3565	470.824	3.44393
MAMDC2	ENSG00000165072	72658497	72841886	1	72658497	chr9	72741501	72742000	182.333	39.9467	2.19043	32.5417	23.9167	2.73611	284.021	192.5	249.146	21.5324	243.171	3.43782
CD109	ENSG00000156535	74405508	74538040	1	74405508	chr6	74414501	74415000	247.01	60.31	2.0341	124.444	116.333	164.139	1361.51	1666.53	1345.31	133.069	1449.54	3.43554
TIMP4	ENSG00000157150	12194551	12200851	-1	12200851	chr3	12186001	12186500	1033.69	39.6933	4.70276	121.5	21	39.5972	783.458	639.458	547.236	59.7859	655.155	3.43223
MAMDC2	ENSG00000165072	72658497	72841886	1	72658497	chr9	72612001	72612500	182.333	39.9467	2.19043	21.4722	2.86111	20.1389	218.417	156.819	184.528	16.5509	188.273	3.43085
C1QTNF3	ENSG00000082196	33987279	34124633	-1	34124633	chr5	34047001	34047500	152.91	31.7767	2.26664	32.6944	15.0694	20.1389	189.986	215.653	408.389	24.3866	272.264	3.42816
PRELP	ENSG00000188783	203444956	203460480	1	203444956	chr1	203435001	203435500	444.243	31.17	3.83312	54.4861	56.5833	27.1944	565.528	448.549	505.007	46.2014	506.352	3.42609
ANGPTL7	ENSG00000171819	11249398	11256038	1	11249398	chr1	11249001	11249500	496.8	27.2767	4.18693	32.8611	2.86111	10.7917	125.5	152.417	302.542	17.2546	195.135	3.42552
COL7A1	ENSG00000114270	48601506	48632700	-1	48632700	chr3	48599001	48599500	1745.82	153.653	3.50615	33.8194	20.7917	7.86111	291.306	317.917	143.201	22.6204	251.774	3.41975
TPST1	ENSG00000169902	65670186	65885530	1	65670186	chr7	65725001	65725500	2172.88	348.867	2.63886	18.4583	14.0139	9.95833	172.125	178.097	181.889	15.838	179.171	3.41958
ACAN	ENSG00000157766	89346674	89418585	1	89346674	chr15	89376001	89376500	498.61	55.7067	3.16199	48.3889	30.375	34.4444	444.694	520.528	299.778	38.6343	422.012	3.41588
FKBP5	ENSG00000096060	35541362	35696360	-1	35696360	chr6	35569001	35569500	1262.12	82.5933	3.93368	89.9583	75.4861	51.6806	741.167	1031.35	571.069	72.3819	778.683	3.40939
PAPSS2	ENSG00000198682	89419370	89507462	1	89419370	chr10	89433001	89433500	4166.18	947.093	2.13715	20.3056	14.7083	2.73611	119.375	126.417	227.694	14.1887	159.734	3.40361
TMEM100	ENSG00000166292	53796990	53809482	-1	53809482	chr17	53809501	53810000	351.523	38.16	3.20349	50.7778	25.8333	20.4861	439.917	270.972	380.993	33.5584	364.644	3.40333
MT1X	ENSG00000187193	56716336	56718108	1	56716336	chr16	56716501	56717000	10260.3	551.713	4.21701	27.4444	35.875	20.6806	390.736	350.41	220.681	29.5301	321.688	3.40183
PITPNC1	ENSG00000154217	65373924	65689645	1	65373924	chr17	65474001	65474500	160.883	38.48	2.06383	177.819	108.931	71.4514	1171.49	1235.26	1371.15	117.868	1251.22	3.39705
IGFBP2	ENSG00000115457	217497551	217529159	1	217497551	chr2	217558501	217559000	84.83	1339.01	-3.98045	31.2639	34.7917	51.6806	467.562	403.507	413.542	39.9769	428.428	3.38954
TYRO3	ENSG00000092445	41851220	41871536	1	41851220	chr15	41877501	41878000	434.39	68.71	2.6604	57.6944	34.1667	44.4583	395.014	461.847	605.028	45.5949	486.834	3.38815
CD109	ENSG00000156535	74405508	74538040	1	74405508	chr6	74506501	74507000	247.01	60.31	2.0341	15.9583	18.125	22.5694	150.875	356.764	165.986	20.6788	225.699	3.38642
THBS1	ENSG00000137801	39873127	39891119	1	39873127	chr15	39923001	39923500	1130.83	12554.3	-3.47272	19.8611	23.3333	15.5556	111.625	127.389	456.396	21.3889	232.92	3.38516
RASL11B	ENSG00000128045	53728457	53733000	1	53728457	chr4	53707501	53708000	1721.93	31.2	5.78634	31.2639	97.4583	23.9306	476.528	719.708	416.757	50.5648	537.459	3.38438
S100P	ENSG00000163993	6694796	6698897	1	6694796	chr4	6694501	6695000	3120.13	31.96	6.6092	72.7778	61.8472	44.8194	445.257	508.458	907.958	58.9259	620.013	3.37337
SP7	ENSG00000170374	53720362	53739099	-1	53739099	chr12	53719501	53720000	315.503	24.6467	3.67819	31.3889	2.86111	12.6111	140.056	197.847	224.264	17.3715	189.093	3.37116
SRPX	ENSG00000101955	38008589	38080696	-1	38080696	chrX	38065501	38066000	7484.86	668.797	3.48434	23.1389	41.2778	29.0556	298.069	504.083	227.917	32.4745	344.642	3.36814
ANGPTL2	ENSG00000136859	129849611	129885162	-1	129885162	chr9	129879001	129879500	2181.45	223.71	3.28558	15.5278	15.5556	7.86111	131.264	140.736	200.639	14.588	159.449	3.36361
SHC4	ENSG00000185634	49115932	49255641	-1	49255641	chr15	49231001	49231500	748.753	33.5267	4.48111	54.2639	17.3889	28.2083	416.132	376.556	295.75	34.4444	363.487	3.36224
TPST1	ENSG00000169902	65670186	65885530	1	65670186	chr7	65723001	65723500	2172.88	348.867	2.63886	55.1806	71.6111	314.278	1531.89	1454.83	1524.16	144.84	1497.23	3.3608
PPP1R14C	ENSG00000198729	150464212	150571493	1	150464212	chr6	150414001	150414500	295.55	32.3533	3.19142	22.8056	12.4167	8.95833	188.528	172.611	167.958	16.4468	178.231	3.36079
MGP	ENSG00000111341	15034115	15038860	-1	15038860	chr12	15063001	15063500	9743.44	281.8	5.11169	47.125	2.86111	28.6806	393.236	291.222	196.875	27.9005	294.613	3.35455
THBS1	ENSG00000137801	39873127	39891119	1	39873127	chr15	39914001	39914500	1130.83	12554.3	-3.47272	19.375	17.7917	9.90278	106.5	164.056	286.569	17.4421	187.417	3.35285
ACAN	ENSG00000157766	89346674	89418585	1	89346674	chr15	89354001	89354500	498.61	55.7067	3.16199	27.6528	13.1806	29.25	195.299	314.125	284.917	25.1076	265.686	3.3526
ZNF385B	ENSG00000144331	180306709	180726232	-1	180726232	chr2	180541501	180542000	214.33	24.3567	3.13745	29.0972	23.8889	30.6806	184.667	373.389	364.042	29.4271	308.359	3.34585
KIF13B	ENSG00000197892	28924796	29120641	-1	29120641	chr8	28890001	28890500	290.187	58.23	2.31715	13.5139	17.9028	2.73611	111.653	131.431	170.444	12.89	139.984	3.34341
COL11A1	ENSG00000060718	103342023	103574052	-1	103574052	chr1	103576001	103576500	963.237	198.553	2.27836	18.8472	32.0972	2.73611	177.111	152.083	288.819	19.6481	207.558	3.33636
FABP5	ENSG00000164687	82192598	82197012	1	82192598	chr8	82202501	82203000	592.323	59.7	3.31058	17.7361	12.1389	8.97222	123.208	197.819	141.333	14.5532	156.079	3.3362
MAMDC2	ENSG00000165072	72658497	72841886	1	72658497	chr9	72771001	72771500	182.333	39.9467	2.19043	169.819	55.1806	53	941.403	1168.08	734.861	92.8634	946.472	3.33545
INSC	ENSG00000188487	15133970	15268754	1	15133970	chr11	15151501	15152000	253.423	28.21	3.16727	29	44.0694	24.6944	269.139	501.361	273.778	33.7859	349.315	3.33208
ANGPTL2	ENSG00000136859	129849611	129885162	-1	129885162	chr9	129811001	129811500	2181.45	223.71	3.28558	55.1111	34.4861	62.1667	539.208	410.292	597.069	50.3038	515.096	3.3305
THBS1	ENSG00000137801	39873127	39891119	1	39873127	chr15	39921501	39922000	1130.83	12554.3	-3.47272	44.8056	48.1389	30.375	190.306	359.792	729.833	41.6991	426.802	3.32467
SHC4	ENSG00000185634	49115932	49255641	-1	49255641	chr15	49230501	49231000	748.753	33.5267	4.48111	22.2778	2.86111	23.4583	197.472	195.194	168.681	17.963	188.822	3.32339
RAB4B	ENSG00000167578	41277553	41302847	1	41277553	chr19	41247001	41247500	149.703	25.6367	2.54583	27.5417	21.5556	12.4306	230.069	266.347	197.819	22.331	232.516	3.3232
TPST1	ENSG00000169902	65670186	65885530	1	65670186	chr7	65762001	65762500	2172.88	348.867	2.63886	173.819	418.139	325.903	2968.4	3614.99	2515.58	305.046	3049.82	3.31738
TYRO3	ENSG00000092445	41851220	41871536	1	41851220	chr15	41850001	41850500	434.39	68.71	2.6604	13.5139	19.6667	8.79167	159.542	187.861	141.472	15.6736	164.917	3.31482
ID1	ENSG00000125968	30193086	30194318	1	30193086	chr20	30158001	30158500	1537.04	186.543	3.04257	145.319	79.3333	92.5278	924.903	1139.9	1099.31	105.095	1052.41	3.31165
DIO2	ENSG00000211448	80663870	80682502	-1	80682502	chr14	80682501	80683000	236.28	32.6433	2.85564	13.5139	2.86111	20.2778	156.444	115.694	159.792	13.827	146.109	3.31059
FAM46B	ENSG00000158246	27331511	27339327	-1	27339327	chr1	27328501	27329000	42.9433	176.713	-2.0409	118.903	69.2639	87.6806	1068.5	935.028	771.667	92.1829	922.997	3.30975
FOXQ1	ENSG00000164379	1312675	1314992	1	1312675	chr6	1287001	1287500	192.83	35.2133	2.45314	6.61111	22.6389	16.9583	161.931	202.75	166.917	17.162	179.02	3.30916
TMEM100	ENSG00000166292	53796990	53809482	-1	53809482	chr17	53808501	53809000	351.523	38.16	3.20349	50.9444	32.1389	29.5833	368.812	305.222	491.375	38.4676	388.984	3.30467
COL11A1	ENSG00000060718	103342023	103574052	-1	103574052	chr1	103575501	103576000	963.237	198.553	2.27836	24.4306	21.8056	17.6944	158.118	212.944	336.097	23.088	236.891	3.30392
DDAH1	ENSG00000153904	85784168	86044046	-1	86044046	chr1	85999001	85999500	178.133	923.22	-2.37372	78.9028	40.4028	49.2917	577.056	661.139	429.653	55.4086	555.669	3.30283
FAM176A	ENSG00000115363	75696428	75796848	-1	75796848	chr2	75827501	75828000	118.05	577.617	-2.29071	17.7917	18.2639	29.9444	254	215.208	255.486	23.7616	242.845	3.29979
S100A1	ENSG00000160678	153600402	153604513	1	153600402	chr1	153601501	153602000	986.14	34.7067	4.82851	26.1528	19.7639	9.55556	171.347	215.444	231.069	20.2928	207.507	3.29166
SAT1	ENSG00000130066	23801290	23804343	1	23801290	chrX	23840001	23840500	5706.69	764.083	2.90085	60.7222	24.2361	23.625	361.444	375.75	379.069	37.2269	372.764	3.28947
ARHGAP44	ENSG00000006740	12692829	12894960	1	12692829	chr17	12888501	12889000	908.713	61.8867	3.87612	85.8194	37.3194	38.4028	463.292	578.653	547.444	53.2512	529.387	3.28932
TSC22D3	ENSG00000157514	106956451	107020572	-1	107020572	chrX	107019501	107020000	842.15	147.243	2.51587	24.75	15.0694	25.1111	227.333	198.694	278.819	23.4028	236.159	3.28073
ACAN	ENSG00000157766	89346674	89418585	1	89346674	chr15	89345001	89345500	498.61	55.7067	3.16199	19.8611	2.86111	12.5972	135.417	120.25	150.917	13.3339	137.646	3.2739
ANKRD6	ENSG00000135299	90142889	90343553	1	90142889	chr6	90274501	90275000	632.527	82.3033	2.9421	52.6667	42.9583	11.5556	350.681	374.278	364.153	36.7685	363.692	3.27142
FAM176A	ENSG00000115363	75696428	75796848	-1	75796848	chr2	75828001	75828500	118.05	577.617	-2.29071	15.6111	22.0833	11.1389	134.361	166.778	241.042	18.0347	182.472	3.26886
THBS1	ENSG00000137801	39873127	39891119	1	39873127	chr15	39922001	39922500	1130.83	12554.3	-3.47272	46.7361	18.125	21.6528	123.208	314.965	459.924	30.3032	300.243	3.26654
KIF13B	ENSG00000197892	28924796	29120641	-1	29120641	chr8	29057501	29058000	290.187	58.23	2.31715	52.4306	30.5417	32.3611	425.042	429.014	302.653	39.2616	386.183	3.26554
S100P	ENSG00000163993	6694796	6698897	1	6694796	chr4	6695501	6696000	3120.13	31.96	6.6092	49.0278	14.3056	15.2917	280.806	246.583	298.861	27.8819	276.324	3.26333
ANKRD6	ENSG00000135299	90142889	90343553	1	90142889	chr6	90275001	90275500	632.527	82.3033	2.9421	16.4444	29.875	7.86111	202.958	173.722	214.819	19.831	198.681	3.26089
FAM176A	ENSG00000115363	75696428	75796848	-1	75796848	chr2	75827001	75827500	118.05	577.617	-2.29071	30.5972	9.11111	21.3056	229.278	172.069	258.181	22.1701	221.056	3.26058
FKBP5	ENSG00000096060	35541362	35696360	-1	35696360	chr6	35654501	35655000	1262.12	82.5933	3.93368	27.5972	18.1528	8.98611	190.056	185.326	218.972	20.0162	199.631	3.25497
PCOLCE2	ENSG00000163710	142534764	142608045	-1	142608045	chr3	142570001	142570500	4619.81	320.45	3.84966	34.0833	2.86111	15.0139	169.556	148.833	248.188	19.0764	190.549	3.25414
MAMDC2	ENSG00000165072	72658497	72841886	1	72658497	chr9	72775001	72775500	182.333	39.9467	2.19043	73.7083	29.2083	49.0556	568.292	446.681	445.861	50.3657	486.495	3.24651
TPST1	ENSG00000169902	65670186	65885530	1	65670186	chr7	65724001	65724500	2172.88	348.867	2.63886	40.6806	32.9444	109.667	510.868	630.708	596.958	60.206	579.095	3.24454
RFTN2	ENSG00000162944	198435524	198540769	-1	198540769	chr2	198493501	198494000	560.93	98.6233	2.50782	58.4583	68.1667	38.0694	465.444	639.681	461.458	54.2049	521.941	3.24378
PCOLCE2	ENSG00000163710	142534764	142608045	-1	142608045	chr3	142542501	142543000	4619.81	320.45	3.84966	19.8611	18.0833	8.83333	130.681	158.986	222.569	17.3449	172.544	3.24185
COL11A1	ENSG00000060718	103342023	103574052	-1	103574052	chr1	103574501	103575000	963.237	198.553	2.27836	46.6111	62.0139	36.7222	302.389	327.528	763.361	48.2801	464.623	3.24008
SLC22A17	ENSG00000092096	23815512	23822121	-1	23822121	chr14	23831501	23832000	485.6	108.17	2.16647	74.6528	40	39.5	531.667	448.326	487.306	51.0035	488.635	3.23503
PITPNC1	ENSG00000154217	65373924	65689645	1	65373924	chr17	65647501	65648000	160.883	38.48	2.06383	25.9444	15.0694	18.5	219.16	182.597	224.417	21.6296	210.2	3.22233
SLC22A17	ENSG00000092096	23815512	23822121	-1	23822121	chr14	23830501	23831000	485.6	108.17	2.16647	108.403	106.319	90.0417	1159.4	973.278	730.458	101.271	952.25	3.22046
LAMA2	ENSG00000196569	129204286	129837714	1	129204286	chr6	129455001	129455500	214.567	48.7467	2.13805	30.0139	9.11111	12.4306	180.014	210.486	156.319	18.9398	184.014	3.21391
AC026703.1	ENSG00000181495	32788945	32791819	1	32788945	chr5	32739501	32740000	102.727	477.743	-2.21743	40.3056	34.6944	21.8611	250.674	351.542	351.292	33.4838	318.914	3.2137
ID1	ENSG00000125968	30193086	30194318	1	30193086	chr20	30184501	30185000	1537.04	186.543	3.04257	40.3333	15.0694	13.5556	242.604	258.639	206.542	24.7419	237.08	3.20926
STAT4	ENSG00000138378	191894302	192016322	-1	192016322	chr2	191974501	191975000	53.5	327.963	-2.61592	40.5	34.9861	15.3333	312.41	359.271	227.083	31.6111	300.456	3.20851
CRYGS	ENSG00000213139	186256230	186264491	-1	186264491	chr3	186261501	186262000	1503.61	52.0467	4.85248	26.6667	28.1528	17.2917	191.694	328.806	214.819	25.7778	246.323	3.20729
FOXO1	ENSG00000150907	41129817	41240734	-1	41240734	chr13	41172501	41173000	1166.24	108.597	3.42481	13.5139	17.1389	9.19444	112.472	112.444	205.931	14.9109	145.771	3.20548
ANGPTL2	ENSG00000136859	129849611	129885162	-1	129885162	chr9	129921001	129921500	2181.45	223.71	3.28558	47.2222	40.9583	2.73611	194.944	328.042	369.458	31.6458	298.361	3.19692
HS3ST3A1	ENSG00000153976	13399006	13505244	-1	13505244	chr17	13461001	13461500	714.433	148.62	2.26517	47.0972	41.8194	27.9444	341.806	523.667	240.153	39.7037	369.225	3.18517
MAMDC2	ENSG00000165072	72658497	72841886	1	72658497	chr9	72777001	72777500	182.333	39.9467	2.19043	20.6667	36.0972	30.9583	363.583	236.903	258.25	30.7106	287.223	3.18415
ARHGEF19	ENSG00000142632	16524349	16539140	-1	16539140	chr1	16522001	16522500	1396.33	126.67	3.46249	46.9861	39.3889	44.6806	327.972	585.958	307.847	44.0417	407.712	3.18175
GNG2	ENSG00000186469	52327050	52436517	1	52327050	chr14	52327001	52327500	175.513	41.0667	2.09554	51.9167	30.3056	31.3472	387.903	429.111	256.681	38.7361	358.609	3.17791
SRPX	ENSG00000101955	38008589	38080696	-1	38080696	chrX	38073501	38074000	7484.86	668.797	3.48434	39.7222	39.3194	34.8472	397.014	434.91	244.431	38.8449	359.529	3.17765
SRPX	ENSG00000101955	38008589	38080696	-1	38080696	chrX	38080501	38081000	7484.86	668.797	3.48434	22.7847	22.1806	24.7569	219.417	316.319	159.736	24.9815	232.938	3.17057
FABP5	ENSG00000164687	82192598	82197012	1	82192598	chr8	82203001	82203500	592.323	59.7	3.31058	95.5417	139.639	92.4722	1141.81	1120.9	685.41	108.28	981.73	3.16876
COL7A1	ENSG00000114270	48601506	48632700	-1	48632700	chr3	48598501	48599000	1745.82	153.653	3.50615	68.9861	63.5972	21.7917	463.653	530.875	403.222	51.0741	466.073	3.16501
ZBTB16	ENSG00000109906	113930315	114121398	1	113930315	chr11	114037501	114038000	212.7	26.1867	3.02192	51.5833	19.1944	25.6528	278.972	301.861	334.014	33.3675	305.912	3.15871
ID1	ENSG00000125968	30193086	30194318	1	30193086	chr20	30159001	30159500	1537.04	186.543	3.04257	73.25	41.1389	70.0278	440.069	662.632	543.882	60.5903	548.412	3.15711
KIF13B	ENSG00000197892	28924796	29120641	-1	29120641	chr8	28890501	28891000	290.187	58.23	2.31715	27.4444	19.3611	32.2361	189.264	395.208	186.771	28.0301	257.947	3.15703
COL10A1	ENSG00000123500	116440086	116479910	-1	116479910	chr6	116440501	116441000	7059.34	38.96	7.5014	30.5972	15.0694	9.95833	124.132	263.472	174.236	20.338	188.995	3.15447
SRPX	ENSG00000101955	38008589	38080696	-1	38080696	chrX	38080001	38080500	7484.86	668.797	3.48434	22.3472	26.7639	10.4306	135.611	283.5	177.986	21.6424	200.567	3.15416
SAT1	ENSG00000130066	23801290	23804343	1	23801290	chrX	23840501	23841000	5706.69	764.083	2.90085	40.8333	18.4028	24.5	192.569	269.389	344.292	29.4491	269.583	3.1516
TPST1	ENSG00000169902	65670186	65885530	1	65670186	chr7	65714501	65715000	2172.88	348.867	2.63886	24.5417	23.5972	24.3611	274.236	233.153	202.097	25.8935	237.713	3.14995
C10orf81	ENSG00000148735	115511213	115543188	1	115511213	chr10	115511501	115512000	133.693	27.87	2.26214	37.4861	50.5764	26.1111	412.722	404.556	235.861	38.9444	352.207	3.14445
DDAH1	ENSG00000153904	85784168	86044046	-1	86044046	chr1	86001001	86001500	178.133	923.22	-2.37372	116.944	89.5694	54.0278	764.667	977.021	603.507	87.4352	779.167	3.14109
MYOF	ENSG00000138119	95066186	95242074	-1	95242074	chr10	95022001	95022500	263.74	1559.82	-2.56419	77.2361	58.6806	33.4722	496.521	662.799	336.181	55.6736	498.329	3.13924
ITGA10	ENSG00000143127	145524891	145543868	1	145524891	chr1	145541501	145542000	1739.23	267.623	2.70017	66.7917	59.1389	35.5278	464.708	419.806	544.75	53.2176	476.429	3.13845
PPP1R14C	ENSG00000198729	150464212	150571493	1	150464212	chr6	150414501	150415000	295.55	32.3533	3.19142	78.0972	64.8056	40.0139	599.819	512.542	494.597	60.0764	535.392	3.1346
KIAA1199	ENSG00000103888	81071684	81244117	1	81071684	chr15	81023001	81023500	1147.15	6287.91	-2.45453	14.8889	34.0556	26.2222	175.5	289.361	258.375	26.7731	242.322	3.1311
APCDD1L	ENSG00000198768	57034157	57090187	-1	57090187	chr20	57117501	57118000	1525.59	308.5	2.30602	73.75	27.875	40.1944	592.16	507.931	164.111	47.2778	421.794	3.13052
FMOD	ENSG00000122176	203309753	203320617	-1	203320617	chr1	203320001	203320500	1976.71	74.9667	4.72071	59.0556	47.3472	20.0556	336.674	319.611	483.722	42.6134	380.516	3.1289
RASL11B	ENSG00000128045	53728457	53733000	1	53728457	chr4	53708001	53708500	1721.93	31.2	5.78634	34.0417	93.4167	21.8611	478.118	586.396	257.083	49.5255	440.922	3.12871
PITPNC1	ENSG00000154217	65373924	65689645	1	65373924	chr17	65473501	65474000	160.883	38.48	2.06383	73.3194	42.5139	35.9444	450.847	386.188	505.125	50.3079	447.6	3.12818
ABCA1	ENSG00000165029	107543283	107690518	-1	107690518	chr9	107689501	107690000	2591.13	335.953	2.94725	74.5833	60.5	46.2083	557.306	595.972	429.486	59.4977	527.35	3.12654
MMP7	ENSG00000137673	102391239	102401484	-1	102401484	chr11	102431001	102431500	387.843	27.8167	3.80145	41.5972	112.236	36.8611	475.062	608.417	585.167	62.7894	556.073	3.12648
PAPSS2	ENSG00000198682	89419370	89507462	1	89419370	chr10	89379501	89380000	4166.18	947.093	2.13715	66.0417	40.9236	45.9028	327.667	402.354	617.292	50.6354	449.409	3.1248
SCRG1	ENSG00000164106	174309299	174327531	-1	174327531	chr4	174337001	174337500	11772.7	445.787	4.72295	46	13.4028	12.6389	310.236	182.028	200.694	25.7477	232.101	3.12347
RFTN1	ENSG00000131378	16357352	16555533	-1	16555533	chr3	16536001	16536500	267.08	1299.31	-2.28241	23.4583	47	11.8472	208	283.632	286.75	28.9931	260.337	3.12321
RDH5	ENSG00000135437	56114151	56118489	1	56114151	chr12	56131501	56132000	40.7833	652.143	-3.99914	23.8194	22.7917	22.8333	220.986	267.736	180.569	24.9005	224.273	3.12063
SLC35F2	ENSG00000110660	107661717	107799019	-1	107799019	chr11	107710501	107711000	302.757	42.7067	2.82563	68.9583	93.1944	54.125	640.431	704.042	555.069	72.0885	632.273	3.11511
ABCA1	ENSG00000165029	107543283	107690518	-1	107690518	chr9	107690001	107690500	2591.13	335.953	2.94725	90.5972	61.8472	58.6389	585.222	731.125	526.729	70.213	614.098	3.1106
IGFBP6	ENSG00000167779	53491220	53496129	1	53491220	chr12	53447001	53447500	535.067	3757.14	-2.81185	48.6667	54.1944	49.0556	341.806	408.264	568.528	50.3484	440.002	3.1024
SRPX	ENSG00000101955	38008589	38080696	-1	38080696	chrX	38074001	38074500	7484.86	668.797	3.48434	96.5139	123.778	65.8611	959.111	1057.79	471.889	95.5069	827.095	3.10109
MAMDC2	ENSG00000165072	72658497	72841886	1	72658497	chr9	72709001	72709500	182.333	39.9467	2.19043	45.8611	33.9028	22.7778	353.458	377	197.278	35.2847	310.304	3.10089
PDE5A	ENSG00000138735	120415550	120550146	-1	120550146	chr4	120390501	120391000	40.2833	200.033	-2.31199	42	16.4167	10.3472	194.25	232.208	225.958	24.6806	218.671	3.0966
RASL11B	ENSG00000128045	53728457	53733000	1	53728457	chr4	53703501	53704000	1721.93	31.2	5.78634	50.0833	67.9444	12	285.236	472.708	384.66	43.7222	381.346	3.09582
TPST1	ENSG00000169902	65670186	65885530	1	65670186	chr7	65760001	65760500	2172.88	348.867	2.63886	25.125	27.1944	16.2361	171.042	298.236	178.417	24.6088	217.051	3.08995
COL10A1	ENSG00000123500	116440086	116479910	-1	116479910	chr6	116440001	116440500	7059.34	38.96	7.5014	44.5556	65.7361	30.9167	388.792	497.042	338.708	47.1157	408.596	3.08962
SLC22A17	ENSG00000092096	23815512	23822121	-1	23822121	chr14	23835001	23835500	485.6	108.17	2.16647	35.7639	42.9583	44.6111	402.306	362.361	316.806	41.706	361.209	3.08431
KIF13B	ENSG00000197892	28924796	29120641	-1	29120641	chr8	29109001	29109500	290.187	58.23	2.31715	33.1944	26.5556	15.6528	328.139	194.653	175.5	26.8588	233.916	3.07594
PITPNC1	ENSG00000154217	65373924	65689645	1	65373924	chr17	65474501	65475000	160.883	38.48	2.06383	70.0972	46.1111	27.9028	345.861	462.861	424.083	47.9317	411.338	3.07499
FKBP5	ENSG00000096060	35541362	35696360	-1	35696360	chr6	35696501	35697000	1262.12	82.5933	3.93368	34.3472	9.11111	9.15278	118.597	175.292	209.389	19.2766	169.609	3.0728
THBS1	ENSG00000137801	39873127	39891119	1	39873127	chr15	39831501	39832000	1130.83	12554.3	-3.47272	24.1111	40.7917	7.86111	159.278	220.292	292	25.9745	224.998	3.06664
INSC	ENSG00000188487	15133970	15268754	1	15133970	chr11	15167501	15168000	253.423	28.21	3.16727	70.4583	48.6806	27.7847	365.472	535.917	342.458	48.7535	415.134	3.06418
PRELP	ENSG00000188783	203444956	203460480	1	203444956	chr1	203444501	203445000	444.243	31.17	3.83312	40.1806	37.5139	27.5139	334.424	316.278	275.764	36.1684	309.859	3.06411
ZBTB16	ENSG00000109906	113930315	114121398	1	113930315	chr11	114033501	114034000	212.7	26.1867	3.02192	49.9028	26.6944	16.8472	245.597	286.583	301.347	32.4618	278.831	3.06397
CHI3L2	ENSG00000064886	111743393	111786062	1	111743393	chr1	111771001	111771500	167.113	25.3733	2.71944	121.5	84.4167	61.9861	647.111	971.583	650.896	89.7407	753.573	3.05584
KIF13B	ENSG00000197892	28924796	29120641	-1	29120641	chr8	29033001	29033500	290.187	58.23	2.31715	79.4028	51.9167	33.4861	552.917	493.056	326.292	54.2315	457.736	3.0541
FHL1	ENSG00000022267	135229559	135293518	1	135229559	chrX	135282001	135282500	175.417	1180.9	-2.75103	121.389	92.9861	60.1806	718.681	742.722	849.5	91.7824	767.965	3.051
RFTN2	ENSG00000162944	198435524	198540769	-1	198540769	chr2	198539501	198540000	560.93	98.6233	2.50782	178.528	109.806	74.9028	904.562	1116.04	961.986	119.461	993.198	3.04497
DDAH1	ENSG00000153904	85784168	86044046	-1	86044046	chr1	86000001	86000500	178.133	923.22	-2.37372	119.194	66.8611	46.3611	546.979	742.312	666.375	77.9444	650.213	3.04422
MGP	ENSG00000111341	15034115	15038860	-1	15038860	chr12	15063501	15064000	9743.44	281.8	5.11169	63.6389	27.8194	31.125	467.431	306.375	269.833	41.4676	349.083	3.04326
LRP4	ENSG00000134569	46878419	46940193	-1	46940193	chr11	46970501	46971000	297.987	24.5767	3.59989	45.6944	25.4167	18.5139	294.375	319.458	176.444	31.2569	264.271	3.03978
ACAN	ENSG00000157766	89346674	89418585	1	89346674	chr15	89353501	89354000	498.61	55.7067	3.16199	34.4028	2.86111	21.0833	147.208	209.736	183.556	21.2454	181.917	3.03961
TNFAIP8L3	ENSG00000183578	51348801	51397473	-1	51397473	chr15	51370001	51370500	409.187	68.2833	2.58315	44.625	48.8889	24.9306	278.944	371.417	357.431	40.1898	337.037	3.03682
TPST1	ENSG00000169902	65670186	65885530	1	65670186	chr7	65722501	65723000	2172.88	348.867	2.63886	26.1944	32.3611	237.729	815.236	766.917	874.083	98.6343	815.414	3.03459
COMP	ENSG00000105664	18893583	18902123	-1	18902123	chr19	18906501	18907000	11464.5	553.693	4.37195	56.25	38.0556	60.4167	502.458	399.389	372.111	51.1806	424.926	3.02902
RASL11B	ENSG00000128045	53728457	53733000	1	53728457	chr4	53704501	53705000	1721.93	31.2	5.78634	60.0278	183.069	33.3472	776.556	899.694	590.208	92.3663	752.498	3.01263
ARHGEF19	ENSG00000142632	16524349	16539140	-1	16539140	chr1	16534001	16534500	1396.33	126.67	3.46249	50.9444	61.8889	40.1528	379.521	497.5	369.014	50.6753	415.815	3.01186
SHC4	ENSG00000185634	49115932	49255641	-1	49255641	chr15	49237501	49238000	748.753	33.5267	4.48111	63.7917	52.75	22.7222	416.132	430.375	297.069	46.4884	381.719	3.01064
SHC4	ENSG00000185634	49115932	49255641	-1	49255641	chr15	49217001	49217500	748.753	33.5267	4.48111	24.4861	24.5139	18.6528	271.694	189.347	141.667	24.3032	202.496	3.00761
SHC4	ENSG00000185634	49115932	49255641	-1	49255641	chr15	49159001	49159500	748.753	33.5267	4.48111	33.9722	16.2361	2.73611	152.389	180.847	148.625	19.3935	162.583	3.00384
PITPNC1	ENSG00000154217	65373924	65689645	1	65373924	chr17	65647001	65647500	160.883	38.48	2.06383	34.0278	13.5417	26.5694	203.528	241.75	206.611	26.4282	218.47	3.00029
TPST1	ENSG00000169902	65670186	65885530	1	65670186	chr7	65821501	65822000	2172.88	348.867	2.63886	53.5	81.25	54	521.132	564.972	422.806	62.11	503.088	2.99774
INSC	ENSG00000188487	15133970	15268754	1	15133970	chr11	15148501	15149000	253.423	28.21	3.16727	44.1528	30.6389	16.6944	221.056	343.854	213.736	31.8669	260.434	2.99174
RASD1	ENSG00000108551	17397751	17399707	-1	17399707	chr17	17399001	17399500	819.923	96.09	3.09303	30.125	2.86111	11.1528	123.111	145.514	137.444	16.4306	137.44	2.98957
ZNF385B	ENSG00000144331	180306709	180726232	-1	180726232	chr2	180542001	180542500	214.33	24.3567	3.13745	23.625	40.25	50.4444	273.986	291.792	380.056	38.9832	316.347	2.9886
DDAH1	ENSG00000153904	85784168	86044046	-1	86044046	chr1	85841001	85841500	178.133	923.22	-2.37372	54.5139	34.3472	28.25	218.639	293.056	451.806	39.7731	322.215	2.9868
AC026703.1	ENSG00000181495	32788945	32791819	1	32788945	chr5	32739001	32739500	102.727	477.743	-2.21743	54.7639	35.3333	25.5417	335	324.25	293.458	39.3507	318.668	2.98591
RASL11B	ENSG00000128045	53728457	53733000	1	53728457	chr4	53705501	53706000	1721.93	31.2	5.78634	25.125	34.3194	16.9306	140.097	327.736	195.444	27.1933	222.269	2.98536
APCDD1L	ENSG00000198768	57034157	57090187	-1	57090187	chr20	57117001	57117500	1525.59	308.5	2.30602	55.7222	43.9583	41.1944	383.181	467.653	276.931	46.9936	376.506	2.97558
INSC	ENSG00000188487	15133970	15268754	1	15133970	chr11	15168001	15168500	253.423	28.21	3.16727	67.7222	108.639	42.7083	665.826	693.243	384.792	73.088	580.898	2.97346
COL7A1	ENSG00000114270	48601506	48632700	-1	48632700	chr3	48603001	48603500	1745.82	153.653	3.50615	55.1806	46.4444	28.8333	374.111	438.583	236.16	43.8565	350.822	2.97146
SHC4	ENSG00000185634	49115932	49255641	-1	49255641	chr15	49233001	49233500	748.753	33.5267	4.48111	280.347	193.514	104.319	1534.75	1718.38	1262.61	191.032	1498.32	2.96489
TPST1	ENSG00000169902	65670186	65885530	1	65670186	chr7	65722001	65722500	2172.88	348.867	2.63886	28.5694	31.4306	345.458	1021.21	1007.51	1094.5	133.242	1041.16	2.95668
TAGLN	ENSG00000149591	117070037	117075503	1	117070037	chr11	117044001	117044500	1042.5	6967.62	-2.74061	29.7361	10.0278	17.6528	152.014	128.931	221.014	20.9248	169.162	2.95628
MT1X	ENSG00000187193	56716336	56718108	1	56716336	chr16	56716001	56716500	10260.3	551.713	4.21701	30.2222	40.4028	24.2222	215.208	323.66	243.847	32.9282	261.707	2.9529
SHC4	ENSG00000185634	49115932	49255641	-1	49255641	chr15	49227501	49228000	748.753	33.5267	4.48111	40.9167	33.8125	16.7083	218.778	239.25	298.611	31.8461	253.172	2.95202
LRP4	ENSG00000134569	46878419	46940193	-1	46940193	chr11	46970001	46970500	297.987	24.5767	3.59989	86.8194	39.9583	37.0972	362.236	480.715	420.181	53.9398	421.414	2.94273
DDAH1	ENSG00000153904	85784168	86044046	-1	86044046	chr1	85893501	85894000	178.133	923.22	-2.37372	79.9861	38.0139	33.7361	455.778	384.66	337.729	50.2986	393.149	2.94175
MMP28	ENSG00000129270	34092876	34122640	-1	34122640	chr17	34101501	34102000	153.007	37.7167	2.02032	48.1944	36.8611	20.5556	460.111	222.306	169.278	36.287	284.935	2.93894
FAM176A	ENSG00000115363	75696428	75796848	-1	75796848	chr2	75774001	75774500	118.05	577.617	-2.29071	101.514	117.194	65.2917	608.736	1047.57	547.681	94.794	732.574	2.93694
DDAH1	ENSG00000153904	85784168	86044046	-1	86044046	chr1	85893001	85893500	178.133	923.22	-2.37372	56.375	52.3542	59.4306	464.007	447.472	375.34	55.2882	429.225	2.93419
COL7A1	ENSG00000114270	48601506	48632700	-1	48632700	chr3	48604001	48604500	1745.82	153.653	3.50615	31.5972	14.7361	29.6944	206.139	269.069	160.236	27.0718	213.183	2.93165
ACAN	ENSG00000157766	89346674	89418585	1	89346674	chr15	89356001	89356500	498.61	55.7067	3.16199	23.4028	9.11111	21.5694	113.764	206.403	146.778	19.7917	157.616	2.93146
SLC22A17	ENSG00000092096	23815512	23822121	-1	23822121	chr14	23832001	23832500	485.6	108.17	2.16647	16.5417	17.4167	13.0833	118.056	132.667	159.986	17.4282	139.051	2.92596
C1QTNF3	ENSG00000082196	33987279	34124633	-1	34124633	chr5	34044501	34045000	152.91	31.7767	2.26664	74.6944	33.375	26.4722	398.146	273.472	368.743	45.0556	348.072	2.92208
PPP1R14C	ENSG00000198729	150464212	150571493	1	150464212	chr6	150591501	150592000	295.55	32.3533	3.19142	42.8611	26.5278	29.0417	252.181	266.958	269.875	33.9907	263.881	2.9203
PCOLCE2	ENSG00000163710	142534764	142608045	-1	142608045	chr3	142606501	142607000	4619.81	320.45	3.84966	27.9583	18.8333	10.2083	152.75	140.139	193.069	20.7894	163.919	2.92006
COL7A1	ENSG00000114270	48601506	48632700	-1	48632700	chr3	48600501	48601000	1745.82	153.653	3.50615	123.431	84.25	65.375	694.167	798.111	596.25	91.3171	694.679	2.91375
FABP5	ENSG00000164687	82192598	82197012	1	82192598	chr8	82203501	82204000	592.323	59.7	3.31058	50.9306	77.4306	44.0556	416.944	558.625	319.375	56.6435	432.025	2.90922
RFTN2	ENSG00000162944	198435524	198540769	-1	198540769	chr2	198492501	198493000	560.93	98.6233	2.50782	29.1597	58.5139	34.5278	310.042	398.861	238.903	41.3484	317.024	2.90876
RFTN2	ENSG00000162944	198435524	198540769	-1	198540769	chr2	198539001	198539500	560.93	98.6233	2.50782	41.125	26.9583	18.9861	171.167	224.458	304.958	30.4873	234.697	2.90409
PCOLCE2	ENSG00000163710	142534764	142608045	-1	142608045	chr3	142582501	142583000	4619.81	320.45	3.84966	148.014	107.208	97.3056	751.778	960.292	912.597	116.019	873.938	2.90244
CD109	ENSG00000156535	74405508	74538040	1	74405508	chr6	74404001	74404500	247.01	60.31	2.0341	136.639	56.6944	64.7222	672.028	582.896	712.688	86.6343	654.234	2.90244
FKBP5	ENSG00000096060	35541362	35696360	-1	35696360	chr6	35655001	35655500	1262.12	82.5933	3.93368	32.1389	30.9583	32.3889	281.125	261.597	214.944	33.1065	253.531	2.89972
ID1	ENSG00000125968	30193086	30194318	1	30193086	chr20	30195501	30196000	1537.04	186.543	3.04257	66.4028	19.1667	23.2361	213.847	278.194	355.958	37.3044	283.689	2.89381
COL10A1	ENSG00000123500	116440086	116479910	-1	116479910	chr6	116439501	116440000	7059.34	38.96	7.5014	40.125	50.7778	17.2361	275.236	368.736	194.347	37.0914	280.488	2.88554
DDAH1	ENSG00000153904	85784168	86044046	-1	86044046	chr1	85842001	85842500	178.133	923.22	-2.37372	33.7778	28.1944	22.7778	162.389	142.417	367.278	29.7812	225.177	2.87733
INSC	ENSG00000188487	15133970	15268754	1	15133970	chr11	15168501	15169000	253.423	28.21	3.16727	43	69.3056	27.9861	366.431	377.729	301.569	46.8183	349.846	2.8752
COL11A1	ENSG00000060718	103342023	103574052	-1	103574052	chr1	103575001	103575500	963.237	198.553	2.27836	46.0556	47	21.9444	238.583	169.222	469.847	39.169	293.488	2.87406
KIAA1199	ENSG00000103888	81071684	81244117	1	81071684	chr15	81023501	81024000	1147.15	6287.91	-2.45453	29.4028	57.9306	24.7361	224.181	362.069	269.472	38.2975	286.257	2.86983
TSC22D3	ENSG00000157514	106956451	107020572	-1	107020572	chrX	106918501	106919000	842.15	147.243	2.51587	414.278	80.1528	172.236	1609.14	1832.89	1424.35	221.015	1618.34	2.86667
TPST1	ENSG00000169902	65670186	65885530	1	65670186	chr7	65820501	65821000	2172.88	348.867	2.63886	31.7639	33.2083	16.9028	190.958	266.903	188.035	28.8692	216.446	2.86393
PCOLCE2	ENSG00000163710	142534764	142608045	-1	142608045	chr3	142568501	142569000	4619.81	320.45	3.84966	52.5139	38.1597	29.7222	252.819	267.125	384.896	40.7905	302.464	2.86028
MAMDC2	ENSG00000165072	72658497	72841886	1	72658497	chr9	72708501	72709000	182.333	39.9467	2.19043	39.1806	26.9583	12.0278	221.542	255.264	140.264	27.7222	207.229	2.85793
C10orf81	ENSG00000148735	115511213	115543188	1	115511213	chr10	115510501	115511000	133.693	27.87	2.26214	62.4722	118.417	34.25	694.25	550.958	328.736	71.6875	524.546	2.85404
SOX9	ENSG00000125398	70117161	70122561	1	70117161	chr17	70114501	70115000	2904.93	143.443	4.33995	35.9167	15.0694	7.86111	148.903	175.028	151.736	21.4213	160.453	2.84817
TIMP4	ENSG00000157150	12194551	12200851	-1	12200851	chr3	12185501	12186000	1033.69	39.6933	4.70276	124.139	46.4583	52.7361	472.542	532.361	621.993	74.6424	541.707	2.84291
TGM2	ENSG00000198959	36756863	36794980	-1	36794980	chr20	36728501	36729000	87.3033	366.96	-2.07151	28.6875	40.2639	9.43056	197.604	169.583	244.556	27.7928	205.568	2.84284
DDAH1	ENSG00000153904	85784168	86044046	-1	86044046	chr1	85892501	85893000	178.133	923.22	-2.37372	58.2361	47.1389	36.8611	353.778	348.479	327.444	47.3935	344.544	2.83598
TPST1	ENSG00000169902	65670186	65885530	1	65670186	chr7	65741501	65742000	2172.88	348.867	2.63886	33.9028	31.9167	14.4167	197.292	267.542	156.583	28.3843	208.633	2.83475
CNN2	ENSG00000064666	1026298	1039060	1	1026298	chr19	1017001	1017500	273.407	1575.2	-2.52641	57.1389	30.3889	34.0139	279.319	194.479	419.833	41.1343	298.736	2.83063
S100A1	ENSG00000160678	153600402	153604513	1	153600402	chr1	153602001	153602500	986.14	34.7067	4.82851	41.4444	37.6806	25.8472	245.75	313	225.722	36.0984	262.285	2.8272
TPST1	ENSG00000169902	65670186	65885530	1	65670186	chr7	65719501	65720000	2172.88	348.867	2.63886	50.0556	71.2083	79.625	489.944	463.486	478.028	66.4421	477.039	2.82541
FHL1	ENSG00000022267	135229559	135293518	1	135229559	chrX	135280501	135281000	175.417	1180.9	-2.75103	122.903	86.9028	146.681	763.833	763.667	980.028	117.285	833.799	2.81916
S100A1	ENSG00000160678	153600402	153604513	1	153600402	chr1	153600001	153600500	986.14	34.7067	4.82851	58.8194	70.2083	76.3958	466.806	478.639	512.785	68.1065	485.48	2.81549
FAM176A	ENSG00000115363	75696428	75796848	-1	75796848	chr2	75775001	75775500	118.05	577.617	-2.29071	166.083	191.847	116.847	1024.68	1392.37	917.403	156.274	1105.93	2.81521
TPST1	ENSG00000169902	65670186	65885530	1	65670186	chr7	65715001	65715500	2172.88	348.867	2.63886	59.2083	117.819	31.6528	449.167	610.819	419.021	69.2986	492.641	2.81189
TGM2	ENSG00000198959	36756863	36794980	-1	36794980	chr20	36785501	36786000	87.3033	366.96	-2.07151	47.9722	23.0972	14.1111	203.347	166.028	274.674	29.9115	215.87	2.81062
MAMDC2	ENSG00000165072	72658497	72841886	1	72658497	chr9	72731501	72732000	182.333	39.9467	2.19043	28.5417	42.1806	17.5139	243.556	212.125	208.125	30.8472	222.432	2.81059
COL2A1	ENSG00000139219	48366748	48398269	-1	48398269	chr12	48444001	48444500	1343.12	29.8267	5.49284	72.2778	32.2917	17.6528	213.722	228.056	442.486	41.3565	295.578	2.80775
RASD1	ENSG00000108551	17397751	17399707	-1	17399707	chr17	17398001	17398500	819.923	96.09	3.09303	44.5139	18.625	15.4167	197.458	205.785	193.069	27.8495	200.297	2.80271
TPST1	ENSG00000169902	65670186	65885530	1	65670186	chr7	65773001	65773500	2172.88	348.867	2.63886	35.9583	46.7708	24.2361	328.514	275.444	177.917	36.7072	261.433	2.79904
DPT	ENSG00000143196	168664697	168698502	-1	168698502	chr1	168680001	168680500	205.933	30.36	2.76193	24.9167	54.2222	25.7639	163.153	412.264	192.236	36.0671	256.722	2.7976
IGFBP2	ENSG00000115457	217497551	217529159	1	217497551	chr2	217560001	217560500	84.83	1339.01	-3.98045	32	43.7361	13.6528	240.889	239.181	183.917	31.1852	222.498	2.79579
ACAN	ENSG00000157766	89346674	89418585	1	89346674	chr15	89379501	89380000	498.61	55.7067	3.16199	24.7778	30.9722	24.2083	187.486	210.59	203.806	28.3079	202.223	2.79371
ZBTB16	ENSG00000109906	113930315	114121398	1	113930315	chr11	114003001	114003500	212.7	26.1867	3.02192	70.125	39.9167	44.9861	439.486	332.861	308.722	51.2743	361.083	2.79215
COMP	ENSG00000105664	18893583	18902123	-1	18902123	chr19	18907001	18907500	11464.5	553.693	4.37195	31.3194	25.0417	41.1944	217.625	257.069	239.5	33.7199	239.255	2.79073
PPP1R14C	ENSG00000198729	150464212	150571493	1	150464212	chr6	150591001	150591500	295.55	32.3533	3.19142	31.2639	39.125	25.1111	210.722	209.681	277.25	33.1134	233.686	2.78232
GNG2	ENSG00000186469	52327050	52436517	1	52327050	chr14	52289501	52290000	175.513	41.0667	2.09554	58.1528	41.8194	17.6944	277.403	407.361	152.764	39.9606	280.244	2.77951
TMEM59L	ENSG00000105696	18723682	18731841	1	18723682	chr19	18771501	18772000	313.443	44.95	2.80181	84.3056	53.7222	31.5972	408.25	487.118	267.819	55.7454	388.251	2.77813
CRABP2	ENSG00000143320	156669398	156675608	-1	156675608	chr1	156631001	156631500	66.5033	613.433	-3.20541	96.2083	37.8472	43.7361	334.597	528.694	351.708	58.3657	405.318	2.77491
TUFT1	ENSG00000143367	151512781	151556059	1	151512781	chr1	151592501	151593000	84.0333	433.203	-2.36601	24.4861	22.7639	39.7917	174.056	171.306	288.347	30.4745	212.602	2.76267
ABCA1	ENSG00000165029	107543283	107690518	-1	107690518	chr9	107689001	107689500	2591.13	335.953	2.94725	69.0972	73.75	57.8194	426.903	547.097	392.361	66.3704	455.817	2.76143
ID1	ENSG00000125968	30193086	30194318	1	30193086	chr20	30181501	30182000	1537.04	186.543	3.04257	35.5556	16.0833	46.0972	284.875	242.861	171.097	33.7749	234.111	2.75723
MYOF	ENSG00000138119	95066186	95242074	-1	95242074	chr10	95022501	95023000	263.74	1559.82	-2.56419	38.6944	56.1389	36.0694	274.958	391.167	239.458	43.9838	302.704	2.75519
FZD8	ENSG00000177283	35927177	35930362	-1	35930362	chr10	35931501	35932000	463.55	79.8567	2.53724	38.3611	31.8889	21.5694	176.889	330.903	152.347	31.9583	221.238	2.75339
MAMDC2	ENSG00000165072	72658497	72841886	1	72658497	chr9	72878001	72878500	182.333	39.9467	2.19043	92.2083	35.6389	83.9444	594.528	345.375	501.951	70.4722	480.413	2.75182
GAS6	ENSG00000183087	114523524	114567046	-1	114567046	chr13	114523501	114524000	452.77	2950.26	-2.70399	75.5417	44.0139	39.3611	350.306	465.653	257.139	52.4421	358.428	2.74965
KCTD20	ENSG00000112078	36410544	36458920	1	36410544	chr6	36473001	36473500	224.633	932.313	-2.05324	63.8611	47.3611	75.75	451.188	516.167	282.472	61.4815	417.128	2.74245
ACAN	ENSG00000157766	89346674	89418585	1	89346674	chr15	89375501	89376000	498.61	55.7067	3.16199	19.4028	25.3611	10.25	157.069	117.764	139.681	20.1227	140.303	2.74193
PDE5A	ENSG00000138735	120415550	120550146	-1	120550146	chr4	120391001	120391500	40.2833	200.033	-2.31199	53.2222	51.4028	21.7778	268.597	229.556	370.153	42.6019	290.31	2.74009
MMP7	ENSG00000137673	102391239	102401484	-1	102401484	chr11	102431501	102432000	387.843	27.8167	3.80145	32.4583	62.5417	17.9167	265.028	275.319	246.208	38.5475	262.987	2.73881
RCOR2	ENSG00000167771	63678693	63684316	-1	63684316	chr11	63685501	63686000	227.497	47.3033	2.26583	27.875	28.2639	22.2917	167.556	159.917	241.097	27.8102	191.193	2.73791
PITPNC1	ENSG00000154217	65373924	65689645	1	65373924	chr17	65386501	65387000	160.883	38.48	2.06383	185.667	49.0278	48.4722	571.826	789.639	550	94.5255	635.714	2.73669
ID1	ENSG00000125968	30193086	30194318	1	30193086	chr20	30194001	30194500	1537.04	186.543	3.04257	106.833	46.9306	64.9306	451.806	518.431	505.007	72.9514	491.529	2.73556
MAMDC2	ENSG00000165072	72658497	72841886	1	72658497	chr9	72730501	72731000	182.333	39.9467	2.19043	31.8056	49.7917	26.8056	301.812	283.611	163.069	37.1736	250.553	2.72022
C1QTNF3	ENSG00000082196	33987279	34124633	-1	34124633	chr5	34046501	34047000	152.91	31.7767	2.26664	57.0694	26.25	41.0833	327.917	181.306	334.528	42.0127	282.312	2.71956
MATN3	ENSG00000132031	20191872	20212455	-1	20212455	chr2	20212501	20213000	518.653	54.4233	3.25247	67.3611	154.861	56.7778	492.549	444.951	919.819	93.2164	618.542	2.71715
FKBP5	ENSG00000096060	35541362	35696360	-1	35696360	chr6	35700001	35700500	1262.12	82.5933	3.93368	78.0556	164.153	56.7222	582.194	753.931	640.646	99.4537	657.605	2.71288
KIF13B	ENSG00000197892	28924796	29120641	-1	29120641	chr8	29052501	29053000	290.187	58.23	2.31715	112.319	100.361	87.8472	574.069	778.375	632.444	99.9387	660.093	2.71137
COL7A1	ENSG00000114270	48601506	48632700	-1	48632700	chr3	48657001	48657500	1745.82	153.653	3.50615	18.25	30.8472	24.7778	215.097	132.306	181.319	26.3519	178.123	2.71124
TGM2	ENSG00000198959	36756863	36794980	-1	36794980	chr20	36801001	36801500	87.3033	366.96	-2.07151	62.1111	65.7222	17.4444	295.319	249.306	413.542	48.2558	320.363	2.70584
FHL1	ENSG00000022267	135229559	135293518	1	135229559	chrX	135281001	135281500	175.417	1180.9	-2.75103	211.875	90.2083	121.597	837.236	999.097	906.583	139.093	912.355	2.7048
DBNDD1	ENSG00000003249	90071273	90086526	-1	90086526	chr16	90087001	90087500	552.753	50.81	3.44345	77.1667	55.375	49.6667	393.069	469.25	321	59.8252	394.775	2.70194
TPST1	ENSG00000169902	65670186	65885530	1	65670186	chr7	65751001	65751500	2172.88	348.867	2.63886	18.7917	34.9306	17.4306	146.319	209.431	152.056	25.4583	171.021	2.70079
S100A1	ENSG00000160678	153600402	153604513	1	153600402	chr1	153598501	153599000	986.14	34.7067	4.82851	31.3194	28.6111	17.9861	134.944	191.972	222.458	27.6296	184.856	2.69861
TMEM100	ENSG00000166292	53796990	53809482	-1	53809482	chr17	53799501	53800000	351.523	38.16	3.20349	44.8056	51.1667	31.6944	438.292	217.153	194.708	42.9792	284.444	2.69832
TPST1	ENSG00000169902	65670186	65885530	1	65670186	chr7	65723501	65724000	2172.88	348.867	2.63886	104.681	75.7639	213.111	819.875	922.819	797.979	129.303	844.661	2.69821
S100A1	ENSG00000160678	153600402	153604513	1	153600402	chr1	153599001	153599500	986.14	34.7067	4.82851	184.944	85.7569	80.9444	711.486	885.944	677.361	115.733	755.152	2.69547
RASL11B	ENSG00000128045	53728457	53733000	1	53728457	chr4	53781001	53781500	1721.93	31.2	5.78634	32.5417	43.3889	17.3611	223.042	221.361	195.986	32.4184	214.664	2.69007
COL10A1	ENSG00000123500	116440086	116479910	-1	116479910	chr6	116458001	116458500	7059.34	38.96	7.5014	65.9306	166.694	65.5278	571.444	735.472	623.25	99.2176	641.955	2.68158
RASD1	ENSG00000108551	17397751	17399707	-1	17399707	chr17	17348501	17349000	819.923	96.09	3.09303	42.6528	26.4861	27.1389	232.472	164.056	256.597	33.3275	218.919	2.67953
PMEPA1	ENSG00000124225	56223448	56286592	-1	56286592	chr20	56274501	56275000	694.497	130.363	2.41343	20.2222	41.4861	13.8889	188.056	188.292	149.542	26.9178	177.2	2.67424
ANGPTL2	ENSG00000136859	129849611	129885162	-1	129885162	chr9	129811501	129812000	2181.45	223.71	3.28558	48.1111	15.0694	36.2778	261.694	238.375	167.556	34.3183	223.75	2.66983
SHC4	ENSG00000185634	49115932	49255641	-1	49255641	chr15	49218501	49219000	748.753	33.5267	4.48111	41.5972	21.5069	20.4167	209.056	173.403	188.958	29.3819	192.155	2.66847
TPST1	ENSG00000169902	65670186	65885530	1	65670186	chr7	65903501	65904000	2172.88	348.867	2.63886	6.61111	38.9722	28.5972	120.986	211.056	182.958	26.4444	173.477	2.66845
HSD11B1	ENSG00000117594	209859510	209908295	1	209859510	chr1	209893501	209894000	585.743	33.5933	4.12402	34.6111	30.2778	52.8333	249.694	320.847	204.014	39.9745	259.009	2.66576
MATN3	ENSG00000132031	20191872	20212455	-1	20212455	chr2	20213001	20213500	518.653	54.4233	3.25247	39.75	117.486	38.2222	318.222	294.542	628.236	64.4514	414.236	2.66544
TPST1	ENSG00000169902	65670186	65885530	1	65670186	chr7	65821001	65821500	2172.88	348.867	2.63886	88.75	143.278	86.8472	710.306	792.708	526.542	105.641	675.049	2.66436
PMEPA1	ENSG00000124225	56223448	56286592	-1	56286592	chr20	56284001	56284500	694.497	130.363	2.41343	103.361	75.8611	56.4583	368.278	481.931	668.368	79.1088	506.157	2.6624
CD109	ENSG00000156535	74405508	74538040	1	74405508	chr6	74407001	74407500	247.01	60.31	2.0341	59.6528	34.7361	28.8194	257.458	275.569	271.75	41.6655	269.108	2.66239
MAOA	ENSG00000189221	43515467	43606068	1	43515467	chrX	43514501	43515000	1003.53	44.79	4.48577	43.875	2.86111	37.4722	196.986	238.931	135.625	29.5995	192.201	2.65852
SPARCL1	ENSG00000152583	88394487	88452213	-1	88452213	chr4	88476501	88477000	577.783	26.9767	4.42074	78.5694	27.1389	57.0278	416.042	334.722	276.556	53.6308	343.78	2.65789
CA5B	ENSG00000169239	15706953	15805747	1	15706953	chrX	15740001	15740500	230.66	49.1933	2.22923	30.6806	26.2917	13.0833	130.208	213.819	140.743	25.0972	163.529	2.65637
PRELP	ENSG00000188783	203444956	203460480	1	203444956	chr1	203417501	203418000	444.243	31.17	3.83312	175.861	164.222	133.507	945.222	1168.78	848.986	155.883	986.909	2.65469
ARHGAP44	ENSG00000006740	12692829	12894960	1	12692829	chr17	12888001	12888500	908.713	61.8867	3.87612	267.931	27.7917	140.903	998.375	890.722	834.625	143.324	905.826	2.65151
MAOA	ENSG00000189221	43515467	43606068	1	43515467	chrX	43502501	43503000	1003.53	44.79	4.48577	57.5417	41.5417	57.2639	375.375	371.264	240.007	51.6794	329.825	2.65076
RNF144A	ENSG00000151692	7057523	7208417	1	7057523	chr2	7150501	7151000	237.08	32.1367	2.88308	42.3889	116.264	61.7083	315.639	676.069	406.917	73.5694	466.405	2.64802
CALD1	ENSG00000122786	134429003	134655479	1	134429003	chr7	134561001	134561500	1129.23	4654.58	-2.04331	78.8333	60.3889	89.0903	498.333	577.556	373.097	76.4549	482.593	2.64236
TPST1	ENSG00000169902	65670186	65885530	1	65670186	chr7	65750001	65750500	2172.88	348.867	2.63886	34.0833	18.8333	27.5972	161.764	240.653	140.153	28.4676	182.613	2.63947
COL7A1	ENSG00000114270	48601506	48632700	-1	48632700	chr3	48598001	48598500	1745.82	153.653	3.50615	53.4306	38.5556	18.3333	212.833	299.736	204.694	37.7824	240.292	2.6373
RASL11B	ENSG00000128045	53728457	53733000	1	53728457	chr4	53730501	53731000	1721.93	31.2	5.78634	19.5417	73.8889	19.1944	193.653	324.194	211.319	38.4525	244.241	2.63601
FKBP5	ENSG00000096060	35541362	35696360	-1	35696360	chr6	35564501	35565000	1262.12	82.5933	3.93368	59.5694	53.6528	36.5556	276.861	417.924	242.229	49.6597	313.366	2.63353
SRPX	ENSG00000101955	38008589	38080696	-1	38080696	chrX	38074501	38075000	7484.86	668.797	3.48434	39	80.0417	34.3056	338.556	473.111	144.069	50.7731	319.606	2.63053
MAMDC2	ENSG00000165072	72658497	72841886	1	72658497	chr9	72877501	72878000	182.333	39.9467	2.19043	89.0764	28.6736	54.0833	466.5	311.153	279.347	56.4329	353.464	2.62569
FKBP5	ENSG00000096060	35541362	35696360	-1	35696360	chr6	35696001	35696500	1262.12	82.5933	3.93368	88.5139	87.5278	89.9306	577.694	576.792	498.958	89.169	550.744	2.6133
EXT1	ENSG00000182197	118806729	119124092	-1	119124092	chr8	118849001	118849500	159.937	1157.19	-2.85505	36.3472	38.5833	25.75	256.09	237.639	154.229	34.6968	217.141	2.6114
AC026703.1	ENSG00000181495	32788945	32791819	1	32788945	chr5	32738501	32739000	102.727	477.743	-2.21743	55.875	29.1181	32.3333	262.569	214.75	265.458	39.8507	248.622	2.61131
COL10A1	ENSG00000123500	116440086	116479910	-1	116479910	chr6	116510501	116511000	7059.34	38.96	7.5014	22.7639	76.0694	17.1667	214.333	181.417	338.444	39.456	245.958	2.60984
SHC4	ENSG00000185634	49115932	49255641	-1	49255641	chr15	49232001	49232500	748.753	33.5267	4.48111	348.479	96.3056	174.347	1541.12	1323.12	914.917	204.804	1252.11	2.60617
PRELP	ENSG00000188783	203444956	203460480	1	203444956	chr1	203418001	203418500	444.243	31.17	3.83312	93.0139	79.0139	91.5417	437.215	478.375	710.5	88.4074	541.453	2.60103
TGM2	ENSG00000198959	36756863	36794980	-1	36794980	chr20	36801501	36802000	87.3033	366.96	-2.07151	114.556	73.6389	36.0139	432.285	371.556	569.042	74.9514	457.972	2.59526
TPST1	ENSG00000169902	65670186	65885530	1	65670186	chr7	65749001	65749500	2172.88	348.867	2.63886	114.194	115.417	123.653	752.771	983.528	375.958	116.278	702.353	2.58432
TPST1	ENSG00000169902	65670186	65885530	1	65670186	chr7	65670501	65671000	2172.88	348.867	2.63886	65.5833	56.3194	87.0208	348.764	548.806	363.028	69.3843	420.598	2.58254
TPST1	ENSG00000169902	65670186	65885530	1	65670186	chr7	65731501	65732000	2172.88	348.867	2.63886	47.5139	45.7778	101.75	371.625	508.528	280.972	64.2963	387.641	2.57337
FKBP5	ENSG00000096060	35541362	35696360	-1	35696360	chr6	35699001	35699500	1262.12	82.5933	3.93368	80.0417	61.8056	49.4167	369.667	424.917	342.528	62.9722	379.497	2.57237
COL7A1	ENSG00000114270	48601506	48632700	-1	48632700	chr3	48656501	48657000	1745.82	153.653	3.50615	44.3333	67.3889	62.75	327.722	415.153	285.694	57.3235	344.212	2.56533
SHC4	ENSG00000185634	49115932	49255641	-1	49255641	chr15	49158501	49159000	748.753	33.5267	4.48111	134.764	114.389	54.1389	634.062	707.535	455.75	100.803	598.564	2.55813
SHC4	ENSG00000185634	49115932	49255641	-1	49255641	chr15	49238001	49238500	748.753	33.5267	4.48111	78.7083	72.9861	57.2917	517.042	509.958	210.778	69.4005	413.128	2.55642
SLC22A17	ENSG00000092096	23815512	23822121	-1	23822121	chr14	23833001	23833500	485.6	108.17	2.16647	56.6944	45.6528	51.1528	318.75	335.583	254.014	50.8194	303.734	2.55598
GNG2	ENSG00000186469	52327050	52436517	1	52327050	chr14	52327501	52328000	175.513	41.0667	2.09554	125.417	62.5417	64.7917	585.639	554.125	372.083	84.9051	503.961	2.55536
ARHGEF19	ENSG00000142632	16524349	16539140	-1	16539140	chr1	16577501	16578000	1396.33	126.67	3.46249	26.125	34.9167	20.875	146.875	214.583	155.875	28.8889	174.297	2.55212
SLC22A17	ENSG00000092096	23815512	23822121	-1	23822121	chr14	23834501	23835000	485.6	108.17	2.16647	52.5694	59.8056	38.7361	267.653	318.375	304.271	50.0926	297.597	2.54701
IGFBP2	ENSG00000115457	217497551	217529159	1	217497551	chr2	217557501	217558000	84.83	1339.01	-3.98045	83.25	61.4028	114.111	568.722	522.792	446.347	86.8542	512.265	2.54652
LEF1	ENSG00000138795	108968701	109090112	-1	109090112	chr4	108919501	108920000	377.78	32.1567	3.55436	51.1111	35.2917	40.0694	290.069	207.153	260.375	42.6157	253.501	2.54475
ACAN	ENSG00000157766	89346674	89418585	1	89346674	chr15	89377501	89378000	498.61	55.7067	3.16199	109.417	118.931	114.222	631.674	719.653	644.424	112.928	663.466	2.54407
KIF13B	ENSG00000197892	28924796	29120641	-1	29120641	chr8	29058001	29058500	290.187	58.23	2.31715	57.5139	31.0556	51.3194	308.194	304.375	215.097	46.6875	276.812	2.54243
FKBP5	ENSG00000096060	35541362	35696360	-1	35696360	chr6	35698501	35699000	1262.12	82.5933	3.93368	33.1389	59.9028	2.73611	186.042	239.222	164.611	33.1944	198.146	2.54199
PAPSS2	ENSG00000198682	89419370	89507462	1	89419370	chr10	89419501	89420000	4166.18	947.093	2.13715	93.2361	116.819	90.3611	481.958	618.319	656.458	99.9005	585.159	2.53836
TPST1	ENSG00000169902	65670186	65885530	1	65670186	chr7	65721501	65722000	2172.88	348.867	2.63886	68	113.194	229.653	783.076	954.639	634.417	134.986	788.059	2.53667
SP7	ENSG00000170374	53720362	53739099	-1	53739099	chr12	53718001	53718500	315.503	24.6467	3.67819	33.375	50.9306	30.1111	246.931	254.903	186.958	39.0087	230.682	2.53376
CRABP2	ENSG00000143320	156669398	156675608	-1	156675608	chr1	156632501	156633000	66.5033	613.433	-3.20541	43.1389	34.125	21.6111	157.722	264.528	180.389	34.1395	202.479	2.53372
COL11A1	ENSG00000060718	103342023	103574052	-1	103574052	chr1	103572501	103573000	963.237	198.553	2.27836	42.4722	84.8056	38.9028	177.139	257.424	518.181	54.6644	318.675	2.52178
IGFBP6	ENSG00000167779	53491220	53496129	1	53491220	chr12	53446501	53447000	535.067	3757.14	-2.81185	40.625	35.0972	29.5417	151.875	155.472	324.861	36.1852	212.146	2.51904
INSC	ENSG00000188487	15133970	15268754	1	15133970	chr11	15180001	15180500	253.423	28.21	3.16727	66.0139	28.5417	54.25	253.278	373.604	233.056	49.3565	287.603	2.51884
CSRP1	ENSG00000159176	201452658	201478584	-1	201478584	chr1	201519501	201520000	561.533	5379.02	-3.2599	40.8472	22.4028	29.9722	233.194	139.799	190.111	32.3912	189.392	2.51144
DBNDD1	ENSG00000003249	90071273	90086526	-1	90086526	chr16	90089001	90089500	552.753	50.81	3.44345	100.611	42.8611	53.4167	362.208	399.597	359.16	64.9664	374.288	2.50819
RFTN2	ENSG00000162944	198435524	198540769	-1	198540769	chr2	198493001	198493500	560.93	98.6233	2.50782	136.597	149.667	179.958	758.639	1018.52	854.694	153.416	876.771	2.50703
HSD11B1	ENSG00000117594	209859510	209908295	1	209859510	chr1	209894501	209895000	585.743	33.5933	4.12402	69.875	45.9028	54.3056	364.597	350.125	248.833	55.8981	322.229	2.5061
KIF13B	ENSG00000197892	28924796	29120641	-1	29120641	chr8	29109501	29110000	290.187	58.23	2.31715	72.4722	36.5972	38.9306	355.931	292.972	197.653	49.1024	283.259	2.50425
CHST1	ENSG00000175264	45670427	45687172	-1	45687172	chr11	45680001	45680500	151.923	37.3967	2.02236	45.3194	35.1944	44.2083	277.028	194.479	255.097	42.1019	243.475	2.50386
MMP28	ENSG00000129270	34092876	34122640	-1	34122640	chr17	34100501	34101000	153.007	37.7167	2.02032	63.4861	71.3333	64.0278	414.111	351.417	364.097	65.706	377.156	2.50309
PCOLCE2	ENSG00000163710	142534764	142608045	-1	142608045	chr3	142581501	142582000	4619.81	320.45	3.84966	52.625	21.9028	16.6667	130.931	189.611	226.653	31.7477	184.144	2.49918
PAMR1	ENSG00000149090	35453370	35551848	-1	35551848	chr11	35552501	35553000	1333.16	70.6467	4.23809	135.208	138.25	50.2639	678.382	620.819	520.528	107.1	605.944	2.4892
KCNK2	ENSG00000082482	215179118	215410436	1	215179118	chr1	215292501	215293000	64.2367	267.203	-2.05647	60.3889	83.2639	67.7083	444.875	467.479	283.139	70.3032	398.939	2.48774
TSC22D3	ENSG00000157514	106956451	107020572	-1	107020572	chrX	107020001	107020500	842.15	147.243	2.51587	50.9444	36.1528	19.9861	211.875	180.556	234.944	36.7384	210.569	2.48703
MAMDC2	ENSG00000165072	72658497	72841886	1	72658497	chr9	72696001	72696500	182.333	39.9467	2.19043	64.1806	49	41.6111	353.236	318.319	198.347	51.2037	290.87	2.4831
PRELP	ENSG00000188783	203444956	203460480	1	203444956	chr1	203436001	203436500	444.243	31.17	3.83312	80.8611	61.5278	64.7222	437.215	374.181	345.319	68.6806	386.186	2.4742
TYRO3	ENSG00000092445	41851220	41871536	1	41851220	chr15	41836501	41837000	434.39	68.71	2.6604	43.6667	45.8333	28.3889	181.361	224.681	270.639	40.0243	226.736	2.47281
PCOLCE2	ENSG00000163710	142534764	142608045	-1	142608045	chr3	142569501	142570000	4619.81	320.45	3.84966	82.3056	76.4583	146.75	479.861	571.299	652.069	101.5	567.387	2.47125
FKBP5	ENSG00000096060	35541362	35696360	-1	35696360	chr6	35569501	35570000	1262.12	82.5933	3.93368	111.181	62.5417	53.9028	396.5	534.014	350.125	76.206	427.03	2.47093
COL7A1	ENSG00000114270	48601506	48632700	-1	48632700	chr3	48601501	48602000	1745.82	153.653	3.50615	148.389	182.625	156.333	867.708	1098.72	715.549	160.53	892.925	2.46835
PRELP	ENSG00000188783	203444956	203460480	1	203444956	chr1	203448001	203448500	444.243	31.17	3.83312	62.6528	53.6528	26.25	255.444	254.569	288.639	47.4861	267.148	2.46739
MAMDC2	ENSG00000165072	72658497	72841886	1	72658497	chr9	72772001	72772500	182.333	39.9467	2.19043	261.931	121.639	94.3472	902.681	1051.49	661.181	157.347	871.208	2.46158
SHC4	ENSG00000185634	49115932	49255641	-1	49255641	chr15	49161001	49161500	748.753	33.5267	4.48111	59.8056	36.5833	18.5833	251.194	224.069	177.625	39.1609	218.829	2.45252
INSC	ENSG00000188487	15133970	15268754	1	15133970	chr11	15145501	15146000	253.423	28.21	3.16727	26.8056	29.9028	28.9167	130.569	224.069	146.306	30.0428	168.801	2.45151
FHL1	ENSG00000022267	135229559	135293518	1	135229559	chrX	135281501	135282000	175.417	1180.9	-2.75103	215.722	114.569	135.646	817.792	978.958	735.986	153.3	841.926	2.44967
MYL9	ENSG00000101335	35169887	35178228	1	35169887	chr20	35171001	35171500	168.62	977.447	-2.53524	152.153	135.028	116.042	790.222	848.944	543.25	132.505	725.655	2.44438
FMOD	ENSG00000122176	203309753	203320617	-1	203320617	chr1	203320501	203321000	1976.71	74.9667	4.72071	78.25	59.2778	41.8472	357.278	311.056	300.986	58.9022	324.149	2.44042
CSRP1	ENSG00000159176	201452658	201478584	-1	201478584	chr1	201520001	201520500	561.533	5379.02	-3.2599	137.986	117.278	101.708	609.736	728.583	589.931	117.453	641.384	2.43913
MAMDC2	ENSG00000165072	72658497	72841886	1	72658497	chr9	72878501	72879000	182.333	39.9467	2.19043	74.6042	34.5139	52.6111	339.438	241.75	296.535	53.316	293.512	2.43888
FAM46B	ENSG00000158246	27331511	27339327	-1	27339327	chr1	27329001	27329500	42.9433	176.713	-2.0409	39.0972	2.86111	32.7083	119.806	158.597	159.917	26.6088	148.199	2.43404
FAM46B	ENSG00000158246	27331511	27339327	-1	27339327	chr1	27328001	27328500	42.9433	176.713	-2.0409	129.639	50.8056	124.597	584.028	573.944	496.062	101.359	551.001	2.43104
DDAH1	ENSG00000153904	85784168	86044046	-1	86044046	chr1	85906001	85906500	178.133	923.22	-2.37372	128.792	176.354	63.2361	521.993	730.826	711.896	121.11	653.28	2.42173
EXT1	ENSG00000182197	118806729	119124092	-1	119124092	chr8	118850001	118850500	159.937	1157.19	-2.85505	35.7778	50.3194	20.2361	212.597	232.75	148	36.5104	199.303	2.41682
SLC22A17	ENSG00000092096	23815512	23822121	-1	23822121	chr14	23834001	23834500	485.6	108.17	2.16647	170.861	197.667	106.125	753.625	954.361	805.708	156.236	835.8	2.41195
SCRG1	ENSG00000164106	174309299	174327531	-1	174327531	chr4	174320501	174321000	11772.7	445.787	4.72295	49.5694	77.9722	17.0417	217.736	269.069	290.438	48.0509	259.95	2.41142
CSRP1	ENSG00000159176	201452658	201478584	-1	201478584	chr1	201523501	201524000	561.533	5379.02	-3.2599	91.2083	72.4444	50.5556	396.167	469.486	284.208	71.3796	383.843	2.41061
SHC4	ENSG00000185634	49115932	49255641	-1	49255641	chr15	49228001	49228500	748.753	33.5267	4.48111	69.6528	51.375	52.125	293.611	231.806	389.722	56.875	306.007	2.40726
FKBP5	ENSG00000096060	35541362	35696360	-1	35696360	chr6	35699501	35700000	1262.12	82.5933	3.93368	107.986	173.792	171.958	758.396	911.361	706.41	149.118	789.49	2.39665
MAMDC2	ENSG00000165072	72658497	72841886	1	72658497	chr9	72734501	72735000	182.333	39.9467	2.19043	119.222	199.778	56.0833	754.833	738.458	467.84	123.303	652.051	2.39333
SHC4	ENSG00000185634	49115932	49255641	-1	49255641	chr15	49255501	49256000	748.753	33.5267	4.48111	68.25	60.5	80.7361	422.347	367.861	316.403	69.5949	369.581	2.39215
MAMDC2	ENSG00000165072	72658497	72841886	1	72658497	chr9	72774001	72774500	182.333	39.9467	2.19043	47.4583	52.1111	36.5833	278.347	271.514	176.014	45.5509	243.25	2.39148
ID1	ENSG00000125968	30193086	30194318	1	30193086	chr20	30157501	30158000	1537.04	186.543	3.04257	133.806	89	156.583	602.299	802.285	570.75	124.672	657.054	2.38855
PMEPA1	ENSG00000124225	56223448	56286592	-1	56286592	chr20	56283001	56283500	694.497	130.363	2.41343	75.8194	100.917	62.3333	308.986	367.208	595.542	80.2384	424.114	2.38762
SLC22A17	ENSG00000092096	23815512	23822121	-1	23822121	chr14	23833501	23834000	485.6	108.17	2.16647	210.875	152.222	104.181	905.819	835.66	677.542	153.785	803.469	2.37777
TPST1	ENSG00000169902	65670186	65885530	1	65670186	chr7	65761001	65761500	2172.88	348.867	2.63886	180.514	280.736	197.653	1024.35	1566.74	853.444	218.458	1139.32	2.37742
ITGA11	ENSG00000137809	68594050	68724502	-1	68724502	chr15	68591501	68592000	219.82	2075.69	-3.23919	56.5278	35.6944	67.6806	343.792	233.625	252.604	52.7257	277.626	2.37465
HS3ST3A1	ENSG00000153976	13399006	13505244	-1	13505244	chr17	13464501	13465000	714.433	148.62	2.26517	65.4444	49.8889	41.9167	358.333	279.361	179.986	51.9421	273.454	2.37407
FOXQ1	ENSG00000164379	1312675	1314992	1	1312675	chr6	1286501	1287000	192.83	35.2133	2.45314	29.9306	56.5556	11.0139	172.153	212.917	145.958	33.7083	178.852	2.37346
PCOLCE2	ENSG00000163710	142534764	142608045	-1	142608045	chr3	142582001	142582500	4619.81	320.45	3.84966	117.194	169.625	84.8611	643.139	717.069	554.431	122.167	636.759	2.3724
CD109	ENSG00000156535	74405508	74538040	1	74405508	chr6	74406501	74407000	247.01	60.31	2.0341	194.278	106.917	126.514	791.083	685.486	716.819	140.449	729.248	2.3681
MAMDC2	ENSG00000165072	72658497	72841886	1	72658497	chr9	72771501	72772000	182.333	39.9467	2.19043	170.069	132.556	93.6806	630.167	859.403	542.104	130.255	675.767	2.36629
EXT1	ENSG00000182197	118806729	119124092	-1	119124092	chr8	118954001	118954500	159.937	1157.19	-2.85505	51.0486	67.2639	28.8194	163.569	200.736	399.597	48.8252	255.485	2.36393
RFTN2	ENSG00000162944	198435524	198540769	-1	198540769	chr2	198540001	198540500	560.93	98.6233	2.50782	258.5	128.542	160	800.875	1108.47	890.153	180.605	931.112	2.3597
DDAH1	ENSG00000153904	85784168	86044046	-1	86044046	chr1	86001501	86002000	178.133	923.22	-2.37372	50.7639	16.2083	29	182.944	176.194	157.611	33.2413	174.083	2.35423
COL11A1	ENSG00000060718	103342023	103574052	-1	103574052	chr1	103573501	103574000	963.237	198.553	2.27836	76.8889	131.403	97.0833	409.201	473.264	686.486	101.449	522.749	2.35397
COL11A1	ENSG00000060718	103342023	103574052	-1	103574052	chr1	103611501	103612000	963.237	198.553	2.27836	33.3194	102.153	47.8194	123.75	163.611	644.25	60.2049	311.558	2.35241
TPST1	ENSG00000169902	65670186	65885530	1	65670186	chr7	65721001	65721500	2172.88	348.867	2.63886	218.917	196.625	358.333	1286.69	1625.5	1053.83	257.13	1312.28	2.347
PDPN	ENSG00000162493	13909960	13944452	1	13909960	chr1	13931001	13931500	170.66	34.4967	2.3066	47.5556	16.2361	20.8889	208.389	105.611	145.167	29.7523	155.042	2.34316
DLX5	ENSG00000105880	96649704	96654409	-1	96654409	chr7	96645501	96646000	1616.5	306.813	2.39744	76.8333	101.264	130.556	496.208	614.382	459.236	102.451	523.013	2.34065
GLT25D2	ENSG00000198756	183898796	184006863	-1	184006863	chr1	183971501	183972000	270.927	45.8667	2.56238	100.722	60.1944	35.5556	312.944	325.722	354.264	64.8032	332.076	2.33962
CD109	ENSG00000156535	74405508	74538040	1	74405508	chr6	74406001	74406500	247.01	60.31	2.0341	363.778	161.861	227.083	1330.81	1307.86	1192.36	249.845	1268.07	2.3389
SLC35F2	ENSG00000110660	107661717	107799019	-1	107799019	chr11	107641501	107642000	302.757	42.7067	2.82563	83	114.694	60.0556	386.764	596.847	336.847	86.5278	440.615	2.33497
ID1	ENSG00000125968	30193086	30194318	1	30193086	chr20	30194501	30195000	1537.04	186.543	3.04257	97.0278	31.0556	72.2361	348.917	354.139	308.486	66.2523	338.26	2.33474
MAMDC2	ENSG00000165072	72658497	72841886	1	72658497	chr9	72879001	72879500	182.333	39.9467	2.19043	45.25	2.86111	28.3194	155.736	118.306	143.083	27.2106	141.225	2.33386
IGFBP2	ENSG00000115457	217497551	217529159	1	217497551	chr2	217558001	217558500	84.83	1339.01	-3.98045	36.7917	31.4861	10.375	132.153	140.583	154.389	27.8889	144.558	2.33301
COL7A1	ENSG00000114270	48601506	48632700	-1	48632700	chr3	48633501	48634000	1745.82	153.653	3.50615	36.6389	63.7361	33.2292	247.667	284.431	152.5	44.765	229.322	2.33133
PPP1R14C	ENSG00000198729	150464212	150571493	1	150464212	chr6	150463001	150463500	295.55	32.3533	3.19142	114.069	85.9306	52.4028	512.597	470.91	306.819	84.7801	430.517	2.3307
MGP	ENSG00000111341	15034115	15038860	-1	15038860	chr12	15046501	15047000	9743.44	281.8	5.11169	77.0139	65.125	45.1667	460.042	260.431	218.062	61.6019	313.862	2.33044
HSD11B1	ENSG00000117594	209859510	209908295	1	209859510	chr1	209894001	209894500	585.743	33.5933	4.12402	125.722	89.5833	211.931	784.889	832.632	513.444	140.278	708.227	2.32771
HEY1	ENSG00000164683	80676245	80680098	-1	80680098	chr8	80673501	80674000	410.807	30.7967	3.73761	34.2917	16.0556	16.9583	116.292	112.25	141.333	24.1968	125.076	2.32299
TNFAIP8L3	ENSG00000183578	51348801	51397473	-1	51397473	chr15	51322501	51323000	409.187	68.2833	2.58315	84.7778	36.9306	50.5417	341.389	258.181	258.5	56.5914	287.014	2.32221
TGM2	ENSG00000198959	36756863	36794980	-1	36794980	chr20	36786001	36786500	87.3033	366.96	-2.07151	46.8333	74.5139	29.1667	261.042	208.181	286.694	49.8889	252.928	2.31899
MATN4	ENSG00000124159	43922085	43937169	-1	43937169	chr20	43984001	43984500	108.6	24.78	2.13178	78.5833	108.417	96.0278	496.208	456.667	472.736	94.4792	475.377	2.31885
COL11A1	ENSG00000060718	103342023	103574052	-1	103574052	chr1	103572001	103572500	963.237	198.553	2.27836	44.6389	146.389	40.5278	284.861	382.972	501.076	77.662	390.001	2.31343
CRIM1	ENSG00000150938	36583069	36778278	1	36583069	chr2	36756501	36757000	106.34	471.44	-2.14839	120.181	62.9444	69.9722	409.722	463.361	402.139	85.0231	425.296	2.30906
ID1	ENSG00000125968	30193086	30194318	1	30193086	chr20	30195001	30195500	1537.04	186.543	3.04257	50.2083	34.9583	42.5556	226	231.139	187.097	43.0023	215.914	2.30147
FOXO1	ENSG00000150907	41129817	41240734	-1	41240734	chr13	41238501	41239000	1166.24	108.597	3.42481	56.2778	49.3611	53.0417	222.944	253	305.819	52.3727	261.398	2.29758
TSC22D3	ENSG00000157514	106956451	107020572	-1	107020572	chrX	106917501	106918000	842.15	147.243	2.51587	580.542	214.778	324.806	1765.83	1967.89	1800.42	372.685	1832.59	2.29478
C1QTNF3	ENSG00000082196	33987279	34124633	-1	34124633	chr5	34045501	34046000	152.91	31.7767	2.26664	68.4444	66.1389	54.5694	288.181	303.549	332.417	62.2431	309.078	2.29365
COL7A1	ENSG00000114270	48601506	48632700	-1	48632700	chr3	48601001	48601500	1745.82	153.653	3.50615	384.5	275.986	323.167	1549.92	1880.46	1395	326.939	1604.72	2.29173
GAS6	ENSG00000183087	114523524	114567046	-1	114567046	chr13	114543501	114544000	452.77	2950.26	-2.70399	52.6667	45.5278	36.3333	149.5	110.611	409.25	45.0509	224.299	2.29054
SLC22A17	ENSG00000092096	23815512	23822121	-1	23822121	chr14	23767001	23767500	485.6	108.17	2.16647	54.4028	26.7917	28.8611	260.597	150.375	148.833	37.7002	188.289	2.29018
MAMDC2	ENSG00000165072	72658497	72841886	1	72658497	chr9	72695501	72696000	182.333	39.9467	2.19043	161.083	112.278	74.8056	650.194	678.021	366.681	114.662	564.708	2.29014
SP7	ENSG00000170374	53720362	53739099	-1	53739099	chr12	53739001	53739500	315.503	24.6467	3.67819	38.375	47.2292	25.4167	122.792	207.153	233.958	37.9873	189.653	2.28987
MAOA	ENSG00000189221	43515467	43606068	1	43515467	chrX	43503001	43503500	1003.53	44.79	4.48577	125.042	108.639	160.333	698.917	767.965	444.236	129.446	635.59	2.28692
SLC35F2	ENSG00000110660	107661717	107799019	-1	107799019	chr11	107640501	107641000	302.757	42.7067	2.82563	63.2083	15.6111	23.7361	181.042	199.493	142	35.2882	176.036	2.28647
ID1	ENSG00000125968	30193086	30194318	1	30193086	chr20	30183001	30183500	1537.04	186.543	3.04257	65.8889	40.4306	93.8889	381.736	315.986	278.903	66.2199	326.447	2.2843
DLX5	ENSG00000105880	96649704	96654409	-1	96654409	chr7	96645001	96645500	1616.5	306.813	2.39744	49.9722	87.7778	22.7222	187.417	283	310.174	52.9172	261.02	2.28086
ITGA11	ENSG00000137809	68594050	68724502	-1	68724502	chr15	68633501	68634000	219.82	2075.69	-3.23919	86.7292	131.153	74.25	538.819	386.139	503.861	97.3646	476.31	2.27872
ITGA11	ENSG00000137809	68594050	68724502	-1	68724502	chr15	68656501	68657000	219.82	2075.69	-3.23919	88.1806	107.486	60.9306	432.764	380.896	448.458	86.1447	421.1	2.2761
TNFAIP8L3	ENSG00000183578	51348801	51397473	-1	51397473	chr15	51400501	51401000	409.187	68.2833	2.58315	144.75	153.5	125.25	657.972	642.639	732.625	139.009	676.248	2.27416
TPST1	ENSG00000169902	65670186	65885530	1	65670186	chr7	65747501	65748000	2172.88	348.867	2.63886	176.458	204.069	198.944	1017.1	1154.38	610.722	191.472	925.208	2.26669
DNAJC12	ENSG00000108176	69556427	69597924	-1	69597924	chr10	69582501	69583000	188.327	44.57	2.07909	45.1389	42.5417	10.25	132.306	212.458	148.833	33.8403	166.491	2.26525
CALD1	ENSG00000122786	134429003	134655479	1	134429003	chr7	134564001	134564500	1129.23	4654.58	-2.04331	70.5417	86.3611	106.236	404.965	385.806	491.167	88.2755	427.497	2.26295
PMP2	ENSG00000147588	82352561	82359758	-1	82359758	chr8	82334501	82335000	110.56	24.2633	2.18798	69.5278	101.556	26.3056	277.778	328.625	339.431	65.162	316.347	2.26199
LRP4	ENSG00000134569	46878419	46940193	-1	46940193	chr11	46941501	46942000	297.987	24.5767	3.59989	118.125	90.6944	83.2083	514.521	441.917	454.222	97.331	470.351	2.26108
SHC4	ENSG00000185634	49115932	49255641	-1	49255641	chr15	49218001	49218500	748.753	33.5267	4.48111	95.7222	82.5278	52.7569	543.514	390.806	186.25	77.4479	374.188	2.2578
INSC	ENSG00000188487	15133970	15268754	1	15133970	chr11	15179001	15179500	253.423	28.21	3.16727	95.0833	73.4722	31.7778	324.333	391.375	242.986	66.2569	320.606	2.25754
PMEPA1	ENSG00000124225	56223448	56286592	-1	56286592	chr20	56286001	56286500	694.497	130.363	2.41343	98.3889	74.1389	28.2083	384.069	279.958	296.458	66.3935	321.248	2.25749
FOXO1	ENSG00000150907	41129817	41240734	-1	41240734	chr13	41239001	41239500	1166.24	108.597	3.42481	50.7083	28.3333	55.8056	271.861	158.903	224.472	45.1574	219.639	2.25705
PMEPA1	ENSG00000124225	56223448	56286592	-1	56286592	chr20	56285501	56286000	694.497	130.363	2.41343	194.5	112.639	106.125	658.472	713.764	588.236	135.734	651.714	2.25508
ABCA1	ENSG00000165029	107543283	107690518	-1	107690518	chr9	107669501	107670000	2591.13	335.953	2.94725	112.472	97.5278	82.9306	464.25	442.389	498.931	97.6227	468.741	2.25187
TPST1	ENSG00000169902	65670186	65885530	1	65670186	chr7	65742001	65742500	2172.88	348.867	2.63886	77.5417	80.5417	62.7778	333.694	510.257	216.944	73.75	354.686	2.25046
COL11A1	ENSG00000060718	103342023	103574052	-1	103574052	chr1	103573001	103573500	963.237	198.553	2.27836	83	166.236	102.833	358.688	516.438	790.083	115.868	554.696	2.24941
STAT1	ENSG00000115415	191829084	191885686	-1	191885686	chr2	191803001	191803500	296.863	1520.37	-2.35655	76.75	65.6667	70.4167	255.861	399.632	361.361	70.8808	340.047	2.24629
PMEPA1	ENSG00000124225	56223448	56286592	-1	56286592	chr20	56283501	56284000	694.497	130.363	2.41343	141.708	229.694	106.583	669.028	707.806	878.438	157.363	748.654	2.24299
MGP	ENSG00000111341	15034115	15038860	-1	15038860	chr12	14995001	14995500	9743.44	281.8	5.11169	45.4583	34.2917	35.7361	183.167	230.875	149.778	39.3056	189.623	2.24167
FKBP5	ENSG00000096060	35541362	35696360	-1	35696360	chr6	35655501	35656000	1262.12	82.5933	3.93368	64.8889	38.4444	33.2292	204	270.944	177.229	45.6678	218.568	2.23417
ITGA11	ENSG00000137809	68594050	68724502	-1	68724502	chr15	68664001	68664500	219.82	2075.69	-3.23919	81.5972	130.542	61.4167	377.306	539.903	381.938	91.4745	433.385	2.23185
TPST1	ENSG00000169902	65670186	65885530	1	65670186	chr7	65742501	65743000	2172.88	348.867	2.63886	58.5972	51.9028	35.3333	231.181	293.431	165	48.4144	230.944	2.23078
PPP1R14C	ENSG00000198729	150464212	150571493	1	150464212	chr6	150618501	150619000	295.55	32.3533	3.19142	429.778	233.931	289.292	1570.22	1686.54	1221.21	316.63	1489.12	2.23002
PAPSS2	ENSG00000198682	89419370	89507462	1	89419370	chr10	89420501	89421000	4166.18	947.093	2.13715	164.722	109.028	142.681	537.708	659.708	738.278	136.778	643.694	2.22627
SLIT3	ENSG00000184347	168088745	168728133	-1	168728133	chr5	168548501	168549000	71.85	478.737	-2.73617	70.2361	91.0139	48.8056	212.458	434.604	337.764	69.8102	329.242	2.22149
GNG2	ENSG00000186469	52327050	52436517	1	52327050	chr14	52339501	52340000	175.513	41.0667	2.09554	179.528	118.708	56.9861	586.667	743.333	313.5	116.882	547.312	2.21766
COL10A1	ENSG00000123500	116440086	116479910	-1	116479910	chr6	116465501	116466000	7059.34	38.96	7.5014	63.5556	85.8194	33.9722	267.194	251.097	328.389	60.2234	283.287	2.21519
ITGA11	ENSG00000137809	68594050	68724502	-1	68724502	chr15	68656001	68656500	219.82	2075.69	-3.23919	120.083	172.625	101.069	614.861	648.431	547.778	129.363	603.084	2.21221
PRELP	ENSG00000188783	203444956	203460480	1	203444956	chr1	203447501	203448000	444.243	31.17	3.83312	35.75	42.375	24.8056	161.083	155.389	180.75	35.4184	167.632	2.21114
IGFBP2	ENSG00000115457	217497551	217529159	1	217497551	chr2	217557001	217557500	84.83	1339.01	-3.98045	80.8611	53.5833	65.0556	325.264	361.306	237.111	65.9444	308.903	2.21078
COL10A1	ENSG00000123500	116440086	116479910	-1	116479910	chr6	116479501	116480000	7059.34	38.96	7.5014	52.8194	108.083	29.8889	326.556	347.993	201.111	62.8148	292.817	2.20296
ADCY4	ENSG00000129467	24787559	24804277	-1	24804277	chr14	24768001	24768500	67.9167	450.717	-2.73038	39.6389	25.875	29.375	113.653	198.125	147.542	32.9421	155.087	2.2012
PITPNC1	ENSG00000154217	65373924	65689645	1	65373924	chr17	65387001	65387500	160.883	38.48	2.06383	284.208	92.8611	146.236	664.792	1054.61	680.194	172.641	796.807	2.19993
MATN4	ENSG00000124159	43922085	43937169	-1	43937169	chr20	43983501	43984000	108.6	24.78	2.13178	314.597	388.569	176.097	1280.21	1502.14	1266.97	292.102	1343.08	2.19715
TSC22D3	ENSG00000157514	106956451	107020572	-1	107020572	chrX	106958001	106958500	842.15	147.243	2.51587	155.097	33.4861	66.9306	515.778	400.792	269.097	85.8194	395.529	2.19134
RNF144A	ENSG00000151692	7057523	7208417	1	7057523	chr2	7150001	7150500	237.08	32.1367	2.88308	80.0972	174.375	108.931	407.799	758.069	479.403	119.509	547.947	2.18752
FABP5	ENSG00000164687	82192598	82197012	1	82192598	chr8	82204001	82204500	592.323	59.7	3.31058	38.7778	53.5556	30.0833	154.389	236.556	177.312	41.412	191.103	2.17933
CRIM1	ENSG00000150938	36583069	36778278	1	36583069	chr2	36757001	36757500	106.34	471.44	-2.14839	253.667	199.569	171.389	816.097	977.021	1019.61	206.674	935.894	2.17357
TMEM100	ENSG00000166292	53796990	53809482	-1	53809482	chr17	53806001	53806500	351.523	38.16	3.20349	48.625	50.4861	29.7222	240	167.153	183.792	43.3524	198.507	2.16935
ID1	ENSG00000125968	30193086	30194318	1	30193086	chr20	30191001	30191500	1537.04	186.543	3.04257	89.7361	31.2083	80.9167	294.986	392.819	218.667	66.8218	303.025	2.16437
TSC22D3	ENSG00000157514	106956451	107020572	-1	107020572	chrX	106916501	106917000	842.15	147.243	2.51587	377.396	103.917	209.958	1118.81	1093.82	878.764	229.293	1030.79	2.16361
CHST1	ENSG00000175264	45670427	45687172	-1	45687172	chr11	45680501	45681000	151.923	37.3967	2.02236	36.9028	53.6806	17.6389	156.736	200.264	146.625	37.1204	169.693	2.16277
MAMDC2	ENSG00000165072	72658497	72841886	1	72658497	chr9	72751501	72752000	182.333	39.9467	2.19043	131.792	80.8194	77.4861	389.931	550.701	367.104	96.7384	436.278	2.16155
MAMDC2	ENSG00000165072	72658497	72841886	1	72658497	chr9	72731001	72731500	182.333	39.9467	2.19043	51.1806	112.306	17.9444	294.014	302.403	207.306	59.5382	268.778	2.15585
PRELP	ENSG00000188783	203444956	203460480	1	203444956	chr1	203503001	203503500	444.243	31.17	3.83312	107.875	53.1528	77.0417	385.236	365.167	325.625	79.8773	359.4	2.15579
SP7	ENSG00000170374	53720362	53739099	-1	53739099	chr12	53718501	53719000	315.503	24.6467	3.67819	72.4583	33.7361	61.6667	210.722	261.708	271.847	55.2002	249.153	2.15416
HEY1	ENSG00000164683	80676245	80680098	-1	80680098	chr8	80673001	80673500	410.807	30.7967	3.73761	59.125	37.0139	46.2917	176.583	244.285	218.667	47.4514	214.418	2.15253
ID1	ENSG00000125968	30193086	30194318	1	30193086	chr20	30183501	30184000	1537.04	186.543	3.04257	124	75.7083	151.736	539.597	585.222	428.389	115.66	517.233	2.15129
PMP2	ENSG00000147588	82352561	82359758	-1	82359758	chr8	82334001	82334500	110.56	24.2633	2.18798	45.7361	69.9861	11.7778	169.583	226.028	180.347	42.9329	193.638	2.14742
ARHGAP44	ENSG00000006740	12692829	12894960	1	12692829	chr17	12920501	12921000	908.713	61.8867	3.87612	76.9028	46.3194	56.25	269.625	315.986	204.278	58.9352	264.155	2.14536
DDAH1	ENSG00000153904	85784168	86044046	-1	86044046	chr1	85918501	85919000	178.133	923.22	-2.37372	100.694	51.4028	42.625	378.208	330.396	150.306	64.1782	287.286	2.14504
SOX9	ENSG00000125398	70117161	70122561	1	70117161	chr17	70117501	70118000	2904.93	143.443	4.33995	181.806	87.375	71.6111	461.403	571.792	465.458	112.347	499.352	2.14219
ID1	ENSG00000125968	30193086	30194318	1	30193086	chr20	30193501	30194000	1537.04	186.543	3.04257	162.069	66.8333	151.069	472.944	658.757	532.958	124.884	554.513	2.14172
CDC42EP3	ENSG00000163171	37869032	37965611	-1	37965611	chr2	37947001	37947500	74.52	439.767	-2.56104	69.4861	24.9583	46.1667	108.708	122.708	394.785	46.9155	210.209	2.14011
GRAMD2	ENSG00000175318	72452148	72490136	-1	72490136	chr15	72531001	72531500	124.583	25.47	2.29024	51.0486	78.5	47.2778	170.139	291.639	314.028	58.0868	259.424	2.13995
CA5B	ENSG00000169239	15706953	15805747	1	15706953	chrX	15768001	15768500	230.66	49.1933	2.22923	357.194	174.09	189.639	1257.15	1077.07	839.472	239.094	1055.67	2.13785
SLAMF9	ENSG00000162723	159921282	159924044	-1	159924044	chr1	159923501	159924000	160.303	31.48	2.3483	88.3194	94.6389	52.625	406.458	304.194	338.333	79.0787	350.9	2.13568
PPP1R14C	ENSG00000198729	150464212	150571493	1	150464212	chr6	150619001	150619500	295.55	32.3533	3.19142	236.889	100.667	251.069	1041.96	907.597	626.444	194.623	857.922	2.13445
PAPSS2	ENSG00000198682	89419370	89507462	1	89419370	chr10	89420001	89420500	4166.18	947.093	2.13715	230.785	325.069	244.194	1143.11	1215.69	1172.58	265.76	1168.65	2.13246
CALD1	ENSG00000122786	134429003	134655479	1	134429003	chr7	134560001	134560500	1129.23	4654.58	-2.04331	83.0556	41.9583	62.6528	271.201	287.694	259.833	61.7188	273.877	2.13182
MGP	ENSG00000111341	15034115	15038860	-1	15038860	chr12	15037001	15037500	9743.44	281.8	5.11169	97.5833	30.8194	44.0833	362.597	218.278	170.625	56.662	251.48	2.13048
PITPNC1	ENSG00000154217	65373924	65689645	1	65373924	chr17	65524501	65525000	160.883	38.48	2.06383	217.153	160.097	74.8056	682.174	909.347	369.056	148.597	651.78	2.12551
ITGA11	ENSG00000137809	68594050	68724502	-1	68724502	chr15	68666501	68667000	219.82	2075.69	-3.23919	37.2639	72.8333	29.6667	206.819	218.264	190.722	46.6528	206.801	2.12457
STAT1	ENSG00000115415	191829084	191885686	-1	191885686	chr2	191833001	191833500	296.863	1520.37	-2.35655	65	64.0556	33.3472	168.722	175.347	361.569	53.5185	236.391	2.12245
IGFBP6	ENSG00000167779	53491220	53496129	1	53491220	chr12	53447501	53448000	535.067	3757.14	-2.81185	61.0278	46.6528	53.3056	194.764	182.542	322.472	53.088	234.451	2.12205
MAMDC2	ENSG00000165072	72658497	72841886	1	72658497	chr9	72774501	72775000	182.333	39.9467	2.19043	78.7361	73.5	59.25	319.111	373.667	229.389	70.3657	308.397	2.11616
TPM1	ENSG00000140416	63334831	63364111	1	63334831	chr15	63351001	63351500	959.027	5335.04	-2.47586	66.0556	117.458	57.5556	275.104	272.583	508.715	80.9444	353.292	2.11222
ACAN	ENSG00000157766	89346674	89418585	1	89346674	chr15	89379001	89379500	498.61	55.7067	3.16199	40.5972	86.9861	78.9861	297.729	268.653	324.958	68.5	298.012	2.10512
SHC4	ENSG00000185634	49115932	49255641	-1	49255641	chr15	49231501	49232000	748.753	33.5267	4.48111	196.306	139.917	105.222	795.299	682.153	392.903	144.978	622.942	2.09566
SHC4	ENSG00000185634	49115932	49255641	-1	49255641	chr15	49232501	49233000	748.753	33.5267	4.48111	332.125	206.014	176.944	1174.81	1208.57	650.118	237.19	1010.09	2.08573
DDAH1	ENSG00000153904	85784168	86044046	-1	86044046	chr1	86028001	86028500	178.133	923.22	-2.37372	65.5833	27.6528	34.9583	154.458	186.986	212.368	43.1528	186.338	2.08507
COL10A1	ENSG00000123500	116440086	116479910	-1	116479910	chr6	116511001	116511500	7059.34	38.96	7.5014	47.6806	184.347	60.6528	264.306	376.583	605.611	97.544	415.962	2.08108
KIAA1199	ENSG00000103888	81071684	81244117	1	81071684	chr15	81187501	81188000	1147.15	6287.91	-2.45453	99.2778	49.4167	52.4028	274.833	278.306	295.611	66.5243	283.949	2.07723
TSC22D3	ENSG00000157514	106956451	107020572	-1	107020572	chrX	106919501	106920000	842.15	147.243	2.51587	420.09	239.493	318.708	1405.32	1533.4	1210.18	325.134	1373.57	2.07544
TPST1	ENSG00000169902	65670186	65885530	1	65670186	chr7	65748001	65748500	2172.88	348.867	2.63886	205.153	283.403	255.736	1166.29	1293.96	669.458	246.914	1042.9	2.07406
TPST1	ENSG00000169902	65670186	65885530	1	65670186	chr7	65672501	65673000	2172.88	348.867	2.63886	48.9583	50.8611	78.3889	240.104	287.083	217.139	58.5133	249.166	2.0716
TPST1	ENSG00000169902	65670186	65885530	1	65670186	chr7	65720001	65720500	2172.88	348.867	2.63886	142.375	167.667	166.375	652.882	698.528	639.333	156.84	662	2.07054
PAPSS2	ENSG00000198682	89419370	89507462	1	89419370	chr10	89421001	89421500	4166.18	947.093	2.13715	143.167	152.944	170.986	569.194	750.278	626.201	153.728	646.976	2.06621
CA9	ENSG00000107159	35673853	35681156	1	35673853	chr9	35697001	35697500	406.527	31.7233	3.67973	58.8889	49.125	35.5972	205.931	113.069	285.806	47.7778	203.241	2.06597
SLIT3	ENSG00000184347	168088745	168728133	-1	168728133	chr5	168549001	168549500	71.85	478.737	-2.73617	131.431	176.431	73.1667	387.042	649.806	545.021	125.22	527.112	2.06491
COL11A1	ENSG00000060718	103342023	103574052	-1	103574052	chr1	103574001	103574500	963.237	198.553	2.27836	61.7292	65.5278	59.5417	258.5	222.167	296.347	61.412	259.866	2.06341
FAM176A	ENSG00000115363	75696428	75796848	-1	75796848	chr2	75775501	75776000	118.05	577.617	-2.29071	65.6528	68.8333	30.4583	233.681	247.514	204.875	54.2801	229.757	2.06154
GRAMD2	ENSG00000175318	72452148	72490136	-1	72490136	chr15	72527501	72528000	124.583	25.47	2.29024	24.0278	41.0278	33.0278	124.667	133.222	167.465	33.8866	144.006	2.05537
CSRP1	ENSG00000159176	201452658	201478584	-1	201478584	chr1	201500001	201500500	561.533	5379.02	-3.2599	112.819	229.222	84.5139	645.556	740.528	366.486	140.042	583.638	2.05142
SHC4	ENSG00000185634	49115932	49255641	-1	49255641	chr15	49095501	49096000	748.753	33.5267	4.48111	73.4583	69.4861	72.2778	246.097	432.181	214.944	71.7199	298.605	2.04264
MAMDC2	ENSG00000165072	72658497	72841886	1	72658497	chr9	72734001	72734500	182.333	39.9467	2.19043	69.6528	87.6389	36.6389	318.417	317.333	153.75	63.8866	264.043	2.03023
OMD	ENSG00000127083	95176527	95186743	-1	95186743	chr9	95188001	95188500	773.81	37.8467	4.35374	44.5139	123.319	52.9444	207.458	509.694	190.542	73.7164	303.528	2.02708
CD109	ENSG00000156535	74405508	74538040	1	74405508	chr6	74413501	74414000	247.01	60.31	2.0341	134.958	128.333	109.5	508.132	635.389	361.236	122.553	501.443	2.02383
MMP28	ENSG00000129270	34092876	34122640	-1	34122640	chr17	34101001	34101500	153.007	37.7167	2.02032	105.514	107.861	134.597	578.083	416.632	408.333	114.589	467.906	2.02029
CRYGS	ENSG00000213139	186256230	186264491	-1	186264491	chr3	186284501	186285000	1503.61	52.0467	4.85248	88.1806	55.5556	94.4306	228.153	444.458	304.194	79.912	326.509	2.01711
MATN4	ENSG00000124159	43922085	43937169	-1	43937169	chr20	43982501	43983000	108.6	24.78	2.13178	110.042	123.986	29.3611	353.861	354.972	368.493	88.3495	359.84	2.01383
TPST1	ENSG00000169902	65670186	65885530	1	65670186	chr7	65746001	65746500	2172.88	348.867	2.63886	116.681	198.396	163.903	669.944	856.792	392.333	157.708	638.087	2.00963
TSC22D3	ENSG00000157514	106956451	107020572	-1	107020572	chrX	106918001	106918500	842.15	147.243	2.51587	262.681	127.097	208.958	824.271	871.083	709.431	198.032	798.628	2.00633
OMD	ENSG00000127083	95176527	95186743	-1	95186743	chr9	95187501	95188000	773.81	37.8467	4.35374	48.9306	157.472	79.625	255.611	714.569	186.917	95.4653	386.309	2.0054
CSRP1	ENSG00000159176	201452658	201478584	-1	201478584	chr1	201523001	201523500	561.533	5379.02	-3.2599	323.007	211.229	157.361	928.764	1158.75	687.333	229.421	922.9	2.00347
COL10A1	ENSG00000123500	116440086	116479910	-1	116479910	chr6	116466001	116466500	7059.34	38.96	7.5014	169.403	267	103.292	748.722	820.847	584.083	178.005	715.63	2.00123
PITPNC1	ENSG00000154217	65373924	65689645	1	65373924	chr17	65387501	65388000	160.883	38.48	2.06383	87.3056	23.1806	20.5	150.736	171.417	210	44.0162	179.19	2.001
PAPSS2	ENSG00000198682	89419370	89507462	1	89419370	chr10	89520501	89521000	4166.18	947.093	2.13715	56.9722	40.9236	55.5694	188.931	226.375	198.278	50.8056	206.1	1.99915
EXT1	ENSG00000182197	118806729	119124092	-1	119124092	chr8	119062001	119062500	159.937	1157.19	-2.85505	51.5278	17.2222	27.0694	126.25	138.375	135.972	33.2049	135.514	1.99677
CDC42EP3	ENSG00000163171	37869032	37965611	-1	37965611	chr2	37846001	37846500	74.52	439.767	-2.56104	192.931	117.653	82.4861	360.042	500.16	695.792	129.134	518.241	1.9964
PRELP	ENSG00000188783	203444956	203460480	1	203444956	chr1	203436501	203437000	444.243	31.17	3.83312	95.5694	62.3333	43.1528	327.569	253.028	220.5	66.4954	267.894	1.99417
TMEM59L	ENSG00000105696	18723682	18731841	1	18723682	chr19	18769001	18769500	313.443	44.95	2.80181	63.0417	39.0278	29.1389	224.903	152.889	151.431	44.0961	178.271	1.99107
TSC22D3	ENSG00000157514	106956451	107020572	-1	107020572	chrX	106958501	106959000	842.15	147.243	2.51587	159.111	91.4722	118.778	624.493	392.917	439.208	121.403	484.95	1.98917
KCNK2	ENSG00000082482	215179118	215410436	1	215179118	chr1	215340501	215341000	64.2367	267.203	-2.05647	84.6111	55.6111	47.5972	230.319	289.319	220.431	61.7708	247.821	1.98694
KIF13B	ENSG00000197892	28924796	29120641	-1	29120641	chr8	29027001	29027500	290.187	58.23	2.31715	99.5278	86.7778	81.5208	444.875	430.958	196.708	89.7188	358.229	1.98543
TSC22D3	ENSG00000157514	106956451	107020572	-1	107020572	chrX	106919001	106919500	842.15	147.243	2.51587	297.931	99.4861	230.458	844.292	845.5	793.222	207.775	825.119	1.9844
CALD1	ENSG00000122786	134429003	134655479	1	134429003	chr7	134560501	134561000	1129.23	4654.58	-2.04331	95.1528	79.6389	57.3194	348.181	325.639	255.569	77.8455	310.859	1.98379
CA5B	ENSG00000169239	15706953	15805747	1	15706953	chrX	15768501	15769000	230.66	49.1933	2.22923	425.465	270.778	323.556	1525.45	1357.75	1152	338.823	1338.86	1.97922
COMP	ENSG00000105664	18893583	18902123	-1	18902123	chr19	18906001	18906500	11464.5	553.693	4.37195	65.7917	68.8333	109.403	348.708	305.264	321.764	82.0035	326.19	1.97888
TSC22D3	ENSG00000157514	106956451	107020572	-1	107020572	chrX	106957501	106958000	842.15	147.243	2.51587	133.417	52.9861	45.0139	434.222	275.514	210.708	77.6181	307.83	1.97388
CD109	ENSG00000156535	74405508	74538040	1	74405508	chr6	74514001	74514500	247.01	60.31	2.0341	82.25	125.889	55.4583	275.597	542.792	228.569	88.4178	350.221	1.97375
GAS6	ENSG00000183087	114523524	114567046	-1	114567046	chr13	114524001	114524500	452.77	2950.26	-2.70399	110.319	104.861	66.6389	391.215	422.639	298.153	94.0694	371.381	1.96973
ID1	ENSG00000125968	30193086	30194318	1	30193086	chr20	30181001	30181500	1537.04	186.543	3.04257	41.7778	32.6667	59.4583	162.569	164.833	194.188	44.8524	175.692	1.94617
STAT1	ENSG00000115415	191829084	191885686	-1	191885686	chr2	191826501	191827000	296.863	1520.37	-2.35655	200.889	134.903	172.028	678.646	706.222	563.715	167.372	647.75	1.94601
ITGA11	ENSG00000137809	68594050	68724502	-1	68724502	chr15	68633001	68633500	219.82	2075.69	-3.23919	88.2083	96.9722	65.0417	369.861	235.861	371.333	84.0787	326.627	1.94519
TMEM59L	ENSG00000105696	18723682	18731841	1	18723682	chr19	18770501	18771000	313.443	44.95	2.80181	200.208	168.347	63.6667	592.812	670.708	382.736	141.873	548.355	1.94301
HS3ST3A1	ENSG00000153976	13399006	13505244	-1	13505244	chr17	13466001	13466500	714.433	148.62	2.26517	86.9028	127.958	26.7917	448.424	309.278	183.167	81.1435	314.647	1.94209
DDAH1	ENSG00000153904	85784168	86044046	-1	86044046	chr1	85825001	85825500	178.133	923.22	-2.37372	345.167	156	257.625	1117.12	996.167	801.528	251.97	970.562	1.94134
PPP1R14C	ENSG00000198729	150464212	150571493	1	150464212	chr6	150618001	150618500	295.55	32.3533	3.19142	335.764	125.944	204.708	920.958	945.819	691.438	220.947	851.039	1.94071
ITGA10	ENSG00000143127	145524891	145543868	1	145524891	chr1	145542001	145542500	1739.23	267.623	2.70017	330.125	228.625	286.569	1060.93	1162.07	1024.94	280.708	1079.37	1.93925
PAPSS2	ENSG00000198682	89419370	89507462	1	89419370	chr10	89419001	89419500	4166.18	947.093	2.13715	49.1111	47.5417	46.2083	148.167	140.083	260.847	47.5556	184.769	1.9358
IGFBP6	ENSG00000167779	53491220	53496129	1	53491220	chr12	53444001	53444500	535.067	3757.14	-2.81185	83.6389	127.528	119.653	392.444	507.708	357.75	109.271	419.722	1.93182
CDC42EP3	ENSG00000163171	37869032	37965611	-1	37965611	chr2	37847501	37848000	74.52	439.767	-2.56104	82.5625	51.7083	35.3889	192.986	151.653	297.875	55.7627	215.356	1.93039
ANGPTL2	ENSG00000136859	129849611	129885162	-1	129885162	chr9	129893001	129893500	2181.45	223.71	3.28558	122.319	39.5972	75.1389	266.708	195.361	452.896	79.5532	305.953	1.93
FAM176A	ENSG00000115363	75696428	75796848	-1	75796848	chr2	75774501	75775000	118.05	577.617	-2.29071	181.986	216.653	82.2778	560.889	771.556	487.326	158.37	605.979	1.92926
C1orf198	ENSG00000119280	230972865	231005335	-1	231005335	chr1	230995501	230996000	187.38	1195.77	-2.67391	55.6667	18.5417	25.75	121.639	135.403	139.028	34.4722	133.956	1.92773
SHC4	ENSG00000185634	49115932	49255641	-1	49255641	chr15	49171001	49171500	748.753	33.5267	4.48111	70.7917	36.3333	39.0833	174.181	202.25	180.708	48.5417	187.433	1.92734
STAT1	ENSG00000115415	191829084	191885686	-1	191885686	chr2	191803501	191804000	296.863	1520.37	-2.35655	79.625	73.9167	69.1528	300.264	255.431	297.292	74.419	285.343	1.92474
ITGA11	ENSG00000137809	68594050	68724502	-1	68724502	chr15	68634001	68634500	219.82	2075.69	-3.23919	116.125	95.5	54.4583	335.562	324.493	360.354	89.2014	341.383	1.92439
SHC4	ENSG00000185634	49115932	49255641	-1	49255641	chr15	49217501	49218000	748.753	33.5267	4.48111	120.778	57.1806	49.2639	418.847	248.889	203.069	76.0509	291.161	1.92288
PCOLCE2	ENSG00000163710	142534764	142608045	-1	142608045	chr3	142569001	142569500	4619.81	320.45	3.84966	97.625	89.7292	58.875	268.25	322.236	356	82.7674	316.549	1.92252
ID1	ENSG00000125968	30193086	30194318	1	30193086	chr20	30158501	30159000	1537.04	186.543	3.04257	197.556	82.625	104.819	344.681	596.139	506.16	126.486	481.895	1.92137
KIF13B	ENSG00000197892	28924796	29120641	-1	29120641	chr8	28886501	28887000	290.187	58.23	2.31715	73.1111	65.0972	99.625	264.208	309.979	338.292	79.8125	305.103	1.92137
PAMR1	ENSG00000149090	35453370	35551848	-1	35551848	chr11	35533501	35534000	1333.16	70.6467	4.23809	102.694	75.4861	43.375	278.306	328.694	236.639	73.985	282.275	1.91753
KANK4	ENSG00000132854	62702651	62785085	-1	62785085	chr1	62791001	62791500	425.11	37.74	3.49367	53.5278	133.653	60.7778	372.194	415.056	160.028	83.3206	316.844	1.91436
IGFBP6	ENSG00000167779	53491220	53496129	1	53491220	chr12	53444501	53445000	535.067	3757.14	-2.81185	176.542	57.6389	127.458	535.806	497.132	315.389	118.97	449.718	1.90955
ZBTB16	ENSG00000109906	113930315	114121398	1	113930315	chr11	114003501	114004000	212.7	26.1867	3.02192	66.0139	99.7083	43.2639	244.042	312.514	227.278	69.4005	262.088	1.90189
TPST1	ENSG00000169902	65670186	65885530	1	65670186	chr7	65720501	65721000	2172.88	348.867	2.63886	356.528	302.903	430.25	1284.57	1523.97	1292.46	362.537	1356.93	1.90123
CDC42EP3	ENSG00000163171	37869032	37965611	-1	37965611	chr2	37847001	37847500	74.52	439.767	-2.56104	292.611	178.264	193.514	761.458	667.41	1051.99	220.266	824.319	1.89917
IGFBP6	ENSG00000167779	53491220	53496129	1	53491220	chr12	53446001	53446500	535.067	3757.14	-2.81185	67.6111	53.0972	52.0556	185.556	225.681	228.056	56.7477	214.329	1.89871
KCNK2	ENSG00000082482	215179118	215410436	1	215179118	chr1	215292001	215292500	64.2367	267.203	-2.05647	58.0972	34.2639	21.7778	131.819	153.778	148.764	38.9306	146.907	1.88913
TNFAIP8L3	ENSG00000183578	51348801	51397473	-1	51397473	chr15	51323001	51323500	409.187	68.2833	2.58315	210.306	140.361	78.0694	564.778	543.306	462.111	140.749	523.249	1.88691
SLC35F2	ENSG00000110660	107661717	107799019	-1	107799019	chr11	107711001	107711500	302.757	42.7067	2.82563	239.069	246.979	149.403	733.986	870.597	740.938	210.344	779.311	1.88446
GNG2	ENSG00000186469	52327050	52436517	1	52327050	chr14	52340501	52341000	175.513	41.0667	2.09554	242.861	163.389	145.917	754.625	812.882	463.236	182.301	675.483	1.88384
ABCA1	ENSG00000165029	107543283	107690518	-1	107690518	chr9	107688501	107689000	2591.13	335.953	2.94725	68.9097	83.7083	63.9583	323.042	262.431	219.403	72.2002	269.137	1.88377
TNFAIP8L3	ENSG00000183578	51348801	51397473	-1	51397473	chr15	51369501	51370000	409.187	68.2833	2.58315	144.944	181.472	114.736	471.528	574.736	558	144.866	534.605	1.87653
C10orf81	ENSG00000148735	115511213	115543188	1	115511213	chr10	115511001	115511500	133.693	27.87	2.26214	46.6111	114.194	83.5417	390.069	336.361	182.514	82.0949	303.91	1.87555
TSC22D3	ENSG00000157514	106956451	107020572	-1	107020572	chrX	106917001	106917500	842.15	147.243	2.51587	194.75	81.6667	115.319	434.396	547.917	440.847	128.708	474.566	1.87437
C1QTNF3	ENSG00000082196	33987279	34124633	-1	34124633	chr5	34045001	34045500	152.91	31.7767	2.26664	97.6528	62.5833	45.1111	271.347	233.264	248.75	68.0833	252.065	1.8731
PAMR1	ENSG00000149090	35453370	35551848	-1	35551848	chr11	35551501	35552000	1333.16	70.6467	4.23809	97.9028	155.764	58.4167	390.167	377.028	372.542	103.535	380.417	1.86739
CALD1	ENSG00000122786	134429003	134655479	1	134429003	chr7	134564501	134565000	1129.23	4654.58	-2.04331	133.375	69.4444	158.278	370.583	419.528	514.792	118.803	435.36	1.86485
COL10A1	ENSG00000123500	116440086	116479910	-1	116479910	chr6	116480001	116480500	7059.34	38.96	7.5014	33.7083	46.4028	44.375	111.139	186.306	160.979	42.0301	154.816	1.85643
CD248	ENSG00000174807	66081958	66084515	-1	66084515	chr11	66035001	66035500	930.6	7210.4	-2.95385	206.736	172.486	224	591.889	781.771	803.75	199.565	723.609	1.85313
PAMR1	ENSG00000149090	35453370	35551848	-1	35551848	chr11	35553001	35553500	1333.16	70.6467	4.23809	79.0417	69.625	33.8611	249.465	208.361	195.188	59.9352	218.88	1.85137
CDC42EP3	ENSG00000163171	37869032	37965611	-1	37965611	chr2	37845501	37846000	74.52	439.767	-2.56104	67.8611	31.4583	24.0694	117.625	111.785	223.75	41.7222	153.078	1.8506
PRELP	ENSG00000188783	203444956	203460480	1	203444956	chr1	203448501	203449000	444.243	31.17	3.83312	36.9444	48.5694	40.7083	173.139	133.972	154.34	42.5394	155.807	1.8486
ADCY4	ENSG00000129467	24787559	24804277	-1	24804277	chr14	24768501	24769000	67.9167	450.717	-2.73038	173.181	111.125	176.014	537.507	618.25	486.833	151.354	547.017	1.84679
ACAN	ENSG00000157766	89346674	89418585	1	89346674	chr15	89376501	89377000	498.61	55.7067	3.16199	193.958	179.139	177.917	617.375	743.417	609.507	181.921	655.263	1.84305
S100A1	ENSG00000160678	153600402	153604513	1	153600402	chr1	153605501	153606000	986.14	34.7067	4.82851	26.5278	63.5694	27.2083	162.889	128.542	138.556	39.8414	145.495	1.84275
RDH5	ENSG00000135437	56114151	56118489	1	56114151	chr12	56132001	56132500	40.7833	652.143	-3.99914	46.1806	124.264	70.0278	285.403	310.333	277.514	80.7431	292.043	1.84195
STAT1	ENSG00000115415	191829084	191885686	-1	191885686	chr2	191804001	191804500	296.863	1520.37	-2.35655	51.9306	56.0833	41.2917	134.611	186.333	212.778	49.5197	179.713	1.83878
TPST1	ENSG00000169902	65670186	65885530	1	65670186	chr7	65747001	65747500	2172.88	348.867	2.63886	437.812	388.299	472.528	1560.65	1985.33	1118.76	432.406	1548.41	1.83793
TAGLN	ENSG00000149591	117070037	117075503	1	117070037	chr11	117102001	117102500	1042.5	6967.62	-2.74061	124.167	78.8889	89.9306	360.694	380.812	308.819	97.6412	351.277	1.83645
ID1	ENSG00000125968	30193086	30194318	1	30193086	chr20	30157001	30157500	1537.04	186.543	3.04257	52.1111	43.2222	36	113.806	209.5	150.125	44.1366	159.72	1.83218
TPST1	ENSG00000169902	65670186	65885530	1	65670186	chr7	65672001	65672500	2172.88	348.867	2.63886	64.125	80.4028	84.0694	224.986	348.542	247.903	76.5579	274.75	1.83002
DBNDD1	ENSG00000003249	90071273	90086526	-1	90086526	chr16	90089501	90090000	552.753	50.81	3.44345	59.3333	63.9028	43.9167	188.708	219.778	178.111	54.9734	197.133	1.82366
COL7A1	ENSG00000114270	48601506	48632700	-1	48632700	chr3	48656001	48656500	1745.82	153.653	3.50615	116.889	267.458	136.319	556.347	633.361	643.417	171.769	610.359	1.82318
DDAH1	ENSG00000153904	85784168	86044046	-1	86044046	chr1	85827501	85828000	178.133	923.22	-2.37372	152.556	109.264	158.708	510.083	472.083	486.861	138.046	489.279	1.81804
CSRP1	ENSG00000159176	201452658	201478584	-1	201478584	chr1	201508501	201509000	561.533	5379.02	-3.2599	255.569	123.722	213.319	762.875	802	517.806	195.855	692.881	1.81755
DBNDD1	ENSG00000003249	90071273	90086526	-1	90086526	chr16	90060501	90061000	552.753	50.81	3.44345	157.264	65.9583	125.569	502.285	418.111	300.264	114.87	407.284	1.81706
HS3ST3A1	ENSG00000153976	13399006	13505244	-1	13505244	chr17	13447501	13448000	714.433	148.62	2.26517	76.6806	87.9861	64.4722	228.562	437.958	148.5	76.7523	272.603	1.81513
ITGA11	ENSG00000137809	68594050	68724502	-1	68724502	chr15	68568501	68569000	219.82	2075.69	-3.23919	91.2361	43.4444	31.1944	280.639	119.208	178.556	54.5486	194.41	1.81468
AFAP1	ENSG00000196526	7760441	7941653	-1	7941653	chr4	7893001	7893500	62.5733	297.953	-2.25147	278.819	233.875	228.639	771.486	1063.92	765.326	245.877	866.557	1.81317
CSRP1	ENSG00000159176	201452658	201478584	-1	201478584	chr1	201509501	201510000	561.533	5379.02	-3.2599	293.764	188.722	225.444	808.826	920.597	758.361	234.811	826.672	1.81143
KCNK2	ENSG00000082482	215179118	215410436	1	215179118	chr1	215340001	215340500	64.2367	267.203	-2.05647	93.8889	39.5278	36.9583	201.278	254.25	136.75	55.9826	198.955	1.81108
HS3ST3A1	ENSG00000153976	13399006	13505244	-1	13505244	chr17	13465001	13465500	714.433	148.62	2.26517	204.861	187.917	134.403	635.097	789.514	410.243	173.912	611.161	1.80728
CA5B	ENSG00000169239	15706953	15805747	1	15706953	chrX	15770001	15770500	230.66	49.1933	2.22923	493.903	201.764	237.764	917.181	1390.61	966.778	310.086	1086.32	1.8054
KIF13B	ENSG00000197892	28924796	29120641	-1	29120641	chr8	29053501	29054000	290.187	58.23	2.31715	261.583	205.458	167.597	751.34	831.194	629.528	210.097	735.084	1.80196
TPST1	ENSG00000169902	65670186	65885530	1	65670186	chr7	65761501	65762000	2172.88	348.867	2.63886	180.708	360.368	291.639	970.271	1095.75	838.556	276.653	966.253	1.80061
KCNK2	ENSG00000082482	215179118	215410436	1	215179118	chr1	215277001	215277500	64.2367	267.203	-2.05647	80.0139	71.1111	56.5556	249.16	317.736	156.931	68.9167	242.515	1.8003
CSRP1	ENSG00000159176	201452658	201478584	-1	201478584	chr1	201522501	201523000	561.533	5379.02	-3.2599	732.917	460	416.556	1976.44	2255.9	1426.43	536.699	1870.74	1.79951
PAMR1	ENSG00000149090	35453370	35551848	-1	35551848	chr11	35552001	35552500	1333.16	70.6467	4.23809	229.653	252.917	90.7361	806.257	723.694	456.736	189.414	660.804	1.79726
DDAH1	ENSG00000153904	85784168	86044046	-1	86044046	chr1	86029001	86029500	178.133	923.22	-2.37372	88.9236	56.3611	59.25	164.056	253.979	289.431	67.7928	236.999	1.79062
ITGA11	ENSG00000137809	68594050	68724502	-1	68724502	chr15	68655501	68656000	219.82	2075.69	-3.23919	60.7778	44.25	45.5833	148.986	191.153	179.958	49.9306	175.199	1.7906
GLT25D2	ENSG00000198756	183898796	184006863	-1	184006863	chr1	183971001	183971500	270.927	45.8667	2.56238	72.0972	76.0972	50.6944	269.875	202.222	213.319	65.7199	229.558	1.78894
CSRP1	ENSG00000159176	201452658	201478584	-1	201478584	chr1	201524501	201525000	561.533	5379.02	-3.2599	49.9722	62.9444	40.1944	170.611	215.167	141.472	50.7083	177.62	1.78842
CD109	ENSG00000156535	74405508	74538040	1	74405508	chr6	74405001	74405500	247.01	60.31	2.0341	636.083	262.222	429.556	1561.86	1406.31	1638.72	442.299	1528.61	1.78681
KCNK2	ENSG00000082482	215179118	215410436	1	215179118	chr1	215293501	215294000	64.2367	267.203	-2.05647	103.153	70.2083	110.333	304.576	419.528	259.722	94.6921	328.942	1.78574
CA9	ENSG00000107159	35673853	35681156	1	35673853	chr9	35689501	35690000	406.527	31.7233	3.67973	88.4722	85.0417	84.7083	282.264	395.667	221.347	86.6829	300.625	1.78239
IGFBP6	ENSG00000167779	53491220	53496129	1	53491220	chr12	53445501	53446000	535.067	3757.14	-2.81185	74.0347	102.326	62.9444	258.458	389.597	184.194	80.3148	278.385	1.78067
SHC4	ENSG00000185634	49115932	49255641	-1	49255641	chr15	49094501	49095000	748.753	33.5267	4.48111	138.458	176.486	90.8056	310.583	734.625	333.278	133.35	459.88	1.7784
PMEPA1	ENSG00000124225	56223448	56286592	-1	56286592	chr20	56285001	56285500	694.497	130.363	2.41343	182.583	208.5	165.542	632.583	731.444	536.25	183.792	632.516	1.77748
THBS2	ENSG00000186340	169615875	169654139	-1	169654139	chr6	169651001	169651500	283.907	3910.82	-3.78398	58.5833	77.1736	61.4722	199.444	306.083	167.139	65.0961	225.396	1.77621
LEF1	ENSG00000138795	108968701	109090112	-1	109090112	chr4	108919001	108919500	377.78	32.1567	3.55436	309.347	223.306	267.25	998.16	805.972	935.806	265.729	911.392	1.77428
CA9	ENSG00000107159	35673853	35681156	1	35673853	chr9	35696501	35697000	406.527	31.7233	3.67973	87.2361	64.0139	61.1806	213.986	184.667	329.451	70.7321	243.924	1.77164
CALD1	ENSG00000122786	134429003	134655479	1	134429003	chr7	134565001	134565500	1129.23	4654.58	-2.04331	113.028	50.0278	112.208	341.319	292.125	312.736	91.9838	316.461	1.77153
TMEM59L	ENSG00000105696	18723682	18731841	1	18723682	chr19	18769501	18770000	313.443	44.95	2.80181	78.4028	100.042	43.8472	258.458	263.347	241.153	74.2847	255.198	1.76683
TPST1	ENSG00000169902	65670186	65885530	1	65670186	chr7	65748501	65749000	2172.88	348.867	2.63886	272.958	213.292	164.097	759.667	1019.18	435.028	215.605	735.762	1.76613
SLAMF9	ENSG00000162723	159921282	159924044	-1	159924044	chr1	159924001	159924500	160.303	31.48	2.3483	121.431	82.5278	67	357.59	233.347	337.236	90.6713	310.469	1.76455
SOX9	ENSG00000125398	70117161	70122561	1	70117161	chr17	70118001	70118500	2904.93	143.443	4.33995	82.6944	79.5347	76.2917	255.792	283.951	278.5	80.0301	273.703	1.76134
DPT	ENSG00000143196	168664697	168698502	-1	168698502	chr1	168679501	168680000	205.933	30.36	2.76193	321.542	506.667	236.625	993.361	1771.17	848.083	353.819	1197.42	1.75598
ZNF385B	ENSG00000144331	180306709	180726232	-1	180726232	chr2	180456501	180457000	214.33	24.3567	3.13745	58.4375	148.472	44.1667	335.792	288.597	234.028	84.3623	287.14	1.7551
SERPINA3	ENSG00000196136	95078634	95090397	1	95078634	chr14	95079001	95079500	3536.34	76.2867	5.53468	55.5833	96.4167	42.6597	189.75	167.097	295.292	64.1609	218.56	1.75254
ITGA10	ENSG00000143127	145524891	145543868	1	145524891	chr1	145526001	145526500	1739.23	267.623	2.70017	144.181	152.722	104.847	404.681	584.292	350.597	132.021	446.756	1.75106
ID1	ENSG00000125968	30193086	30194318	1	30193086	chr20	30156501	30157000	1537.04	186.543	3.04257	61.1806	45.5694	33.7639	154.542	131.361	188.75	46.8773	160.09	1.75046
ARHGEF19	ENSG00000142632	16524349	16539140	-1	16539140	chr1	16533501	16534000	1396.33	126.67	3.46249	202.875	273.056	152.722	647.583	790.792	669.986	208.067	701.127	1.74777
S100A1	ENSG00000160678	153600402	153604513	1	153600402	chr1	153599501	153600000	986.14	34.7067	4.82851	260.847	192.764	258.847	706.486	1015.9	674.319	236.305	795.63	1.74717
SLC35F2	ENSG00000110660	107661717	107799019	-1	107799019	chr11	107712001	107712500	302.757	42.7067	2.82563	87.2361	84.375	56.125	213.847	227.181	329.049	76.2431	257.524	1.74282
CXCL13	ENSG00000156234	78432907	78532988	1	78432907	chr4	78503001	78503500	115.25	27.2133	2.08238	73.1111	130.792	22.8472	277.472	292.083	196.736	75.9005	256.251	1.74211
C1QTNF3	ENSG00000082196	33987279	34124633	-1	34124633	chr5	34046001	34046500	152.91	31.7767	2.26664	56.5556	63.7639	34.6111	171.597	144.639	198.25	51.2454	173.303	1.73822
TNFRSF11B	ENSG00000164761	119935796	119964439	-1	119964439	chr8	119964001	119964500	112.447	992.96	-3.14249	174.333	140.778	207.139	594.25	524.264	601.806	172.299	573.416	1.72883
DLX5	ENSG00000105880	96649704	96654409	-1	96654409	chr7	96648001	96648500	1616.5	306.813	2.39744	60.8889	65.5278	200.347	252.681	370.125	455.75	108.025	360.237	1.72828
CSRP1	ENSG00000159176	201452658	201478584	-1	201478584	chr1	201520501	201521000	561.533	5379.02	-3.2599	579.153	375.944	495.431	1560.33	1779.58	1477.82	483.991	1602.16	1.72489
TPST1	ENSG00000169902	65670186	65885530	1	65670186	chr7	65904001	65904500	2172.88	348.867	2.63886	62.1806	75.8611	62.4444	197.604	236.028	226.389	66.3102	221.196	1.72293
HS3ST3A1	ENSG00000153976	13399006	13505244	-1	13505244	chr17	13460501	13461000	714.433	148.62	2.26517	96.4028	143.417	108.778	350.278	505.75	285.806	114.799	381.079	1.72225
ID1	ENSG00000125968	30193086	30194318	1	30193086	chr20	30191501	30192000	1537.04	186.543	3.04257	317.076	258.479	320.875	1036.32	1024.75	896.944	297.933	985.054	1.72185
DDAH1	ENSG00000153904	85784168	86044046	-1	86044046	chr1	85905501	85906000	178.133	923.22	-2.37372	82.5	72.5694	64.25	147.375	282.347	295.34	73.1852	242.966	1.71748
SCRG1	ENSG00000164106	174309299	174327531	-1	174327531	chr4	174290501	174291000	11772.7	445.787	4.72295	126.153	62.5556	89.5417	325.972	320.847	273.014	92.9653	307.594	1.71551
SHC4	ENSG00000185634	49115932	49255641	-1	49255641	chr15	49169501	49170000	748.753	33.5267	4.48111	90.9167	116.819	83.6944	306.764	300.097	352.653	97.1528	320.875	1.7134
MAOA	ENSG00000189221	43515467	43606068	1	43515467	chrX	43504001	43504500	1003.53	44.79	4.48577	52.3194	47.0694	66.0972	169.681	221.097	145.806	54.4398	180.604	1.7118
DDAH1	ENSG00000153904	85784168	86044046	-1	86044046	chr1	85906501	85907000	178.133	923.22	-2.37372	122.292	161.458	90.0694	376.319	426.875	404.438	122.917	402.902	1.70463
ADAMTS1	ENSG00000154734	28208606	28217728	-1	28217728	chr21	28215001	28215500	88.1	936.89	-3.41067	446.25	299.931	365.938	1360.72	1292.15	988.681	369.95	1206.22	1.70239
HS3ST3A1	ENSG00000153976	13399006	13505244	-1	13505244	chr17	13460001	13460500	714.433	148.62	2.26517	116.917	124.764	57.4861	296.389	509.417	166.764	99.5162	325.166	1.69818
ARHGEF19	ENSG00000142632	16524349	16539140	-1	16539140	chr1	16576501	16577000	1396.33	126.67	3.46249	91.0556	198.792	151.792	350.722	657.764	401.403	145.044	470.119	1.68969
TPST1	ENSG00000169902	65670186	65885530	1	65670186	chr7	65715501	65716000	2172.88	348.867	2.63886	151.736	368.403	158.167	633.556	902.576	651.583	224.944	727.589	1.68914
KIAA1199	ENSG00000103888	81071684	81244117	1	81071684	chr15	81036001	81036500	1147.15	6287.91	-2.45453	183.139	130.562	176.986	441.285	645.111	483.521	161.594	523.113	1.68861
MYL9	ENSG00000101335	35169887	35178228	1	35169887	chr20	35120001	35120500	168.62	977.447	-2.53524	65.8611	60.8611	56.4444	189.653	200.264	192.653	60.1707	195.863	1.68628
CALD1	ENSG00000122786	134429003	134655479	1	134429003	chr7	134537501	134538000	1129.23	4654.58	-2.04331	79.5972	52.0556	47.5417	217.556	181.861	169.472	58.8495	191.306	1.68399
TAGLN	ENSG00000149591	117070037	117075503	1	117070037	chr11	117102501	117103000	1042.5	6967.62	-2.74061	129.042	62.25	48.9583	277.931	287.764	214.667	80.6678	260.961	1.68151
CALD1	ENSG00000122786	134429003	134655479	1	134429003	chr7	134403501	134404000	1129.23	4654.58	-2.04331	122.861	77.5139	86.1944	219.208	502.236	198.431	95.6343	307.602	1.67514
C1orf198	ENSG00000119280	230972865	231005335	-1	231005335	chr1	231041001	231041500	187.38	1195.77	-2.67391	79.625	205.583	77.2361	316.389	435.069	394.958	119.222	382.572	1.67379
NRP1	ENSG00000099250	33466420	33625190	-1	33625190	chr10	33548001	33548500	80.95	393.353	-2.28072	79.8472	121.5	58.7083	282.181	323.236	232.444	87.2662	280.356	1.67247
MAOA	ENSG00000189221	43515467	43606068	1	43515467	chrX	43513501	43514000	1003.53	44.79	4.48577	70.0694	67.125	24.625	163.438	189.882	157.819	53.3461	172.174	1.67197
HS3ST3A1	ENSG00000153976	13399006	13505244	-1	13505244	chr17	13465501	13466000	714.433	148.62	2.26517	226.222	257.181	139.25	791.896	744.222	438.056	205.958	656.713	1.66812
LDLR	ENSG00000130164	11200057	11244506	1	11200057	chr19	11250501	11251000	185.45	853.333	-2.20208	47.8472	39.3056	43.9722	149.5	127.931	140.083	44.0625	141.345	1.65939
PMEPA1	ENSG00000124225	56223448	56286592	-1	56286592	chr20	56289001	56289500	694.497	130.363	2.41343	99.5694	75.6319	48.6528	236.444	198.792	276.069	74.8299	238.351	1.65829
ZNF385B	ENSG00000144331	180306709	180726232	-1	180726232	chr2	180457501	180458000	214.33	24.3567	3.13745	50.1806	46.3889	62.7361	155.597	137.125	205.125	52.5648	167.847	1.65636
ACAN	ENSG00000157766	89346674	89418585	1	89346674	chr15	89377001	89377500	498.61	55.7067	3.16199	340.792	337.792	351.778	1127.29	1119.68	1004.53	342.191	1080.72	1.65624
DBNDD1	ENSG00000003249	90071273	90086526	-1	90086526	chr16	90062501	90063000	552.753	50.81	3.44345	190.722	101.153	161.722	549.299	459.681	402.792	149.072	470.741	1.65234
PMEPA1	ENSG00000124225	56223448	56286592	-1	56286592	chr20	56274001	56274500	694.497	130.363	2.41343	161.653	182.542	64.7778	503.757	471.903	297.014	134.398	424.447	1.65177
CA5B	ENSG00000169239	15706953	15805747	1	15706953	chrX	15809001	15809500	230.66	49.1933	2.22923	85	85.875	88.0972	196.938	428.812	193.75	86.9167	274.128	1.6459
MAMDC2	ENSG00000165072	72658497	72841886	1	72658497	chr9	72742501	72743000	182.333	39.9467	2.19043	44.2222	144.542	65.4028	389.625	250.889	159.389	85.3866	267.544	1.63628
KIF13B	ENSG00000197892	28924796	29120641	-1	29120641	chr8	29028001	29028500	290.187	58.23	2.31715	288.278	125.667	251.444	788.972	944.361	333.215	220.6	687.205	1.63488
C1orf198	ENSG00000119280	230972865	231005335	-1	231005335	chr1	230995001	230995500	187.38	1195.77	-2.67391	162.986	68.3889	120.111	364.174	395.028	321.875	115.671	361.089	1.6339
ZBTB16	ENSG00000109906	113930315	114121398	1	113930315	chr11	114165501	114166000	212.7	26.1867	3.02192	442.681	424.028	320.833	1167	1494.89	1047.83	395.552	1229.01	1.63309
TPST1	ENSG00000169902	65670186	65885530	1	65670186	chr7	65716501	65717000	2172.88	348.867	2.63886	124.583	240.486	54	423.167	552.16	309.639	137.591	428.58	1.63209
TSC22D3	ENSG00000157514	106956451	107020572	-1	107020572	chrX	106961001	106961500	842.15	147.243	2.51587	183.722	138.722	99.8611	511.59	354.472	427.396	138.609	431.595	1.63163
TNFRSF11B	ENSG00000164761	119935796	119964439	-1	119964439	chr8	119963501	119964000	112.447	992.96	-3.14249	154.875	237.931	286.986	613.236	548.174	942.444	225.426	699.774	1.62991
CA5B	ENSG00000169239	15706953	15805747	1	15706953	chrX	15769001	15769500	230.66	49.1933	2.22923	704.181	426.042	349.764	1379.67	1745.44	1480.6	493.647	1528.06	1.62817
CA5B	ENSG00000169239	15706953	15805747	1	15706953	chrX	15767501	15768000	230.66	49.1933	2.22923	164.319	79.9444	104.347	383.625	440.806	241.681	114.801	356.315	1.62555
MAMDC2	ENSG00000165072	72658497	72841886	1	72658497	chr9	72752001	72752500	182.333	39.9467	2.19043	141.972	91.375	57.4028	343.389	396.472	160.458	96.9421	300.995	1.62452
ACAN	ENSG00000157766	89346674	89418585	1	89346674	chr15	89378501	89379000	498.61	55.7067	3.16199	129.986	114.875	166.306	421.569	447.194	384.764	135.08	418.286	1.62348
DDAH1	ENSG00000153904	85784168	86044046	-1	86044046	chr1	85826001	85826500	178.133	923.22	-2.37372	536.361	551.944	541.278	1569.97	1875.4	1580.51	543.544	1670.82	1.6183
KIAA1199	ENSG00000103888	81071684	81244117	1	81071684	chr15	81133001	81133500	1147.15	6287.91	-2.45453	37.0278	91.8056	42.1111	157.361	184.764	174.153	56.1806	173.91	1.61301
MMP28	ENSG00000129270	34092876	34122640	-1	34122640	chr17	34116501	34117000	153.007	37.7167	2.02032	98.7083	19	126.167	271.375	277.694	206.403	81.9572	252.755	1.613
CSRP1	ENSG00000159176	201452658	201478584	-1	201478584	chr1	201509001	201509500	561.533	5379.02	-3.2599	256.528	137.139	281.715	659.181	889.764	516.194	223.913	686.618	1.61224
ACAN	ENSG00000157766	89346674	89418585	1	89346674	chr15	89378001	89378500	498.61	55.7067	3.16199	128.889	124.292	187.153	448.062	486.771	395.708	144.601	443.8	1.61114
DDAH1	ENSG00000153904	85784168	86044046	-1	86044046	chr1	85986001	85986500	178.133	923.22	-2.37372	289.118	199.014	164.958	696.764	816.583	482.764	216.547	663.569	1.61109
DDAH1	ENSG00000153904	85784168	86044046	-1	86044046	chr1	85912001	85912500	178.133	923.22	-2.37372	142.972	139.806	114.111	485.667	392.653	321.764	130.447	400.45	1.61074
SOCS2	ENSG00000120833	93963590	93977263	1	93963590	chr12	93984501	93985000	591.377	72.3533	3.03095	169.847	69.2083	103.667	346.389	306.917	382.389	112.977	346.536	1.60842
CSRP1	ENSG00000159176	201452658	201478584	-1	201478584	chr1	201521501	201522000	561.533	5379.02	-3.2599	637.653	444.764	569.542	1834.19	1923.42	1287.93	550.997	1677.45	1.6044
KIF13B	ENSG00000197892	28924796	29120641	-1	29120641	chr8	28886001	28886500	290.187	58.23	2.31715	117.194	129.194	130.792	331.306	471.167	332.236	123.981	378.72	1.60322
SHC4	ENSG00000185634	49115932	49255641	-1	49255641	chr15	49229501	49230000	748.753	33.5267	4.48111	105.722	150.319	58.7917	319.819	332.722	301.056	104.396	318.938	1.60197
STAT1	ENSG00000115415	191829084	191885686	-1	191885686	chr2	191827001	191827500	296.863	1520.37	-2.35655	82.5	50.6389	122.056	263.444	300.069	219.653	85.7106	261.865	1.60004
DLX5	ENSG00000105880	96649704	96654409	-1	96654409	chr7	96647501	96648000	1616.5	306.813	2.39744	200.028	324.417	246.375	774.125	967.736	599.208	256.106	777.841	1.59897
TGM2	ENSG00000198959	36756863	36794980	-1	36794980	chr20	36802001	36802500	87.3033	366.96	-2.07151	175.681	174.597	67.5417	366.306	315.403	568.014	137.192	417.093	1.59715
DDAH1	ENSG00000153904	85784168	86044046	-1	86044046	chr1	86028501	86029000	178.133	923.22	-2.37372	139.514	113.069	175.625	369.146	429.958	480.097	140.597	426.582	1.59441
STAT4	ENSG00000138378	191894302	192016322	-1	192016322	chr2	191865001	191865500	53.5	327.963	-2.61592	136.931	186.903	114.986	361.181	383.014	563.278	144.058	436.208	1.59169
TSC22D3	ENSG00000157514	106956451	107020572	-1	107020572	chrX	106957001	106957500	842.15	147.243	2.51587	122.125	47.625	122.306	322.653	238.375	322.361	97.338	295.252	1.59101
SOX9	ENSG00000125398	70117161	70122561	1	70117161	chr17	70117001	70117500	2904.93	143.443	4.33995	112.611	50.8889	78.0417	250.167	285.222	199.597	81.1042	246.211	1.59021
SLC22A17	ENSG00000092096	23815512	23822121	-1	23822121	chr14	23768501	23769000	485.6	108.17	2.16647	172.278	60.5694	70.5417	375.521	289.84	247.458	100.833	305.225	1.58838
TPST1	ENSG00000169902	65670186	65885530	1	65670186	chr7	65732501	65733000	2172.88	348.867	2.63886	168.458	95.1111	128.542	469.236	475.667	213.694	128.829	386.762	1.57856
KCNK2	ENSG00000082482	215179118	215410436	1	215179118	chr1	215301501	215302000	64.2367	267.203	-2.05647	33.4514	102.5	48.4722	184.014	175.049	183.75	60.5914	182.698	1.57653
PRELP	ENSG00000188783	203444956	203460480	1	203444956	chr1	203504001	203504500	444.243	31.17	3.83312	168.403	119.361	142.986	331.125	561.139	376.528	141.412	423.134	1.57445
RFTN2	ENSG00000162944	198435524	198540769	-1	198540769	chr2	198569501	198570000	560.93	98.6233	2.50782	88.5556	131.847	71.1667	251.194	396.736	223.611	97.1921	291.435	1.57444
TPM1	ENSG00000140416	63334831	63364111	1	63334831	chr15	63350501	63351000	959.027	5335.04	-2.47586	65.7778	47.6806	45.75	188.056	111.278	169.681	52.5312	158.28	1.57311
DDAH1	ENSG00000153904	85784168	86044046	-1	86044046	chr1	85869001	85869500	178.133	923.22	-2.37372	111.431	157.472	84.0972	344.403	398.75	295.66	116.194	347.598	1.57266
C1orf198	ENSG00000119280	230972865	231005335	-1	231005335	chr1	230992501	230993000	187.38	1195.77	-2.67391	97.3472	133.722	84.4028	262.292	256.319	415.694	104.59	312.505	1.57001
PAMR1	ENSG00000149090	35453370	35551848	-1	35551848	chr11	35533001	35533500	1333.16	70.6467	4.23809	88.8889	124.708	37.2917	200.806	318.139	231.486	84.3056	251.157	1.56361
KCNK2	ENSG00000082482	215179118	215410436	1	215179118	chr1	215305001	215305500	64.2367	267.203	-2.05647	89.4861	72.875	107.722	215.472	384.028	202.681	90.4028	268.252	1.55865
SPARCL1	ENSG00000152583	88394487	88452213	-1	88452213	chr4	88477001	88477500	577.783	26.9767	4.42074	224.701	75.6111	126.111	389.292	440.75	410.194	140.003	413.977	1.5573
LAMA2	ENSG00000196569	129204286	129837714	1	129204286	chr6	129204001	129204500	214.567	48.7467	2.13805	71.1111	42.3194	55.7917	139.292	144.736	206.833	55.6111	165.557	1.55686
GNG2	ENSG00000186469	52327050	52436517	1	52327050	chr14	52319501	52320000	175.513	41.0667	2.09554	112.847	194.556	60.0139	350.153	392.847	326.125	120.782	357.146	1.55624
SHC4	ENSG00000185634	49115932	49255641	-1	49255641	chr15	49158001	49158500	748.753	33.5267	4.48111	195.958	278.278	217.542	744.653	780.972	508.16	229.495	676.521	1.55553
SRPX	ENSG00000101955	38008589	38080696	-1	38080696	chrX	38092501	38093000	7484.86	668.797	3.48434	49	92.3889	51.6667	189.083	225.931	144.028	63.6042	188.041	1.549
AFAP1	ENSG00000196526	7760441	7941653	-1	7941653	chr4	7893501	7894000	62.5733	297.953	-2.25147	113.806	81.5833	82.4583	267.681	362.097	183.556	92.8125	271.993	1.54101
FLNC	ENSG00000128591	128470431	128499328	1	128470431	chr7	128503001	128503500	191.08	1080.47	-2.49941	137.25	138.222	64.2778	263.903	490.688	225.181	112.028	327.566	1.53951
GNG2	ENSG00000186469	52327050	52436517	1	52327050	chr14	52340001	52340500	175.513	41.0667	2.09554	273.597	273.222	210.778	833.708	846.361	525.618	251.539	733.037	1.53934
THBS1	ENSG00000137801	39873127	39891119	1	39873127	chr15	39917501	39918000	1130.83	12554.3	-3.47272	113.542	71.3611	86.2222	232.125	179.486	381.806	90.7222	265.363	1.53805
DDAH1	ENSG00000153904	85784168	86044046	-1	86044046	chr1	85827001	85827500	178.133	923.22	-2.37372	213	150.708	226.042	562.069	563.278	579.153	194.949	567.882	1.53765
SCRG1	ENSG00000164106	174309299	174327531	-1	174327531	chr4	174320001	174320500	11772.7	445.787	4.72295	183.653	255.264	68.5625	379.847	489.292	593.042	167.242	486.95	1.5362
EXT1	ENSG00000182197	118806729	119124092	-1	119124092	chr8	118939001	118939500	159.937	1157.19	-2.85505	59.125	55.5	38.2917	132.986	153.097	154	50.6534	148.802	1.53612
CSRP1	ENSG00000159176	201452658	201478584	-1	201478584	chr1	201525501	201526000	561.533	5379.02	-3.2599	188.708	115.986	117.646	415.819	471.653	321.625	138.619	403.365	1.53416
ITGA10	ENSG00000143127	145524891	145543868	1	145524891	chr1	145526501	145527000	1739.23	267.623	2.70017	142.236	88.7778	74.8056	339.333	328.222	217.639	101.588	295.852	1.53288
MGP	ENSG00000111341	15034115	15038860	-1	15038860	chr12	15046001	15046500	9743.44	281.8	5.11169	100.583	125.014	142.861	479.035	274.514	296.833	121.132	351.295	1.52834
ADCY4	ENSG00000129467	24787559	24804277	-1	24804277	chr14	24769001	24769500	67.9167	450.717	-2.73038	73.5417	61.0278	54.0139	189.778	195.431	150.444	62.0475	180.319	1.52402
CHI3L2	ENSG00000064886	111743393	111786062	1	111743393	chr1	111735001	111735500	167.113	25.3733	2.71944	50.8611	77.8889	18.4444	123.528	107.486	188.319	48.8403	141.965	1.52028
PITPNC1	ENSG00000154217	65373924	65689645	1	65373924	chr17	65525501	65526000	160.883	38.48	2.06383	154.25	93.5417	60.25	324.667	326.215	232.444	102.287	295.233	1.52007
STAT4	ENSG00000138378	191894302	192016322	-1	192016322	chr2	191866001	191866500	53.5	327.963	-2.61592	131.222	124.375	82.0139	242.917	248.639	466.347	111.385	320.257	1.51527
NMB	ENSG00000197696	85198360	85201794	-1	85201794	chr15	85197501	85198000	784.66	138.77	2.49937	138.139	121.194	104.278	285.542	376.319	361.125	119.572	342.273	1.50946
CALD1	ENSG00000122786	134429003	134655479	1	134429003	chr7	134647501	134648000	1129.23	4654.58	-2.04331	140.722	90.7222	119.889	298.167	371.083	320.542	115.612	330.986	1.5094
GRAMD2	ENSG00000175318	72452148	72490136	-1	72490136	chr15	72513001	72513500	124.583	25.47	2.29024	91.9028	35.1667	48.7222	169.361	110.111	213.222	57.7523	166.191	1.50878
KIAA1199	ENSG00000103888	81071684	81244117	1	81071684	chr15	81187001	81187500	1147.15	6287.91	-2.45453	92.875	35.3611	58.8472	158.75	205.611	160.389	61.515	176.779	1.50781
VGLL3	ENSG00000206538	86987119	87040269	-1	87040269	chr3	87028001	87028500	54.7033	448.8	-3.03637	82.7917	72.8333	76.2361	116.708	278.083	269.764	77.7755	222.694	1.50571
ITGA10	ENSG00000143127	145524891	145543868	1	145524891	chr1	145525501	145526000	1739.23	267.623	2.70017	146.181	87.5556	103.986	275.028	419.417	255.444	111.419	317.676	1.5032
NMB	ENSG00000197696	85198360	85201794	-1	85201794	chr15	85181001	85181500	784.66	138.77	2.49937	124.333	128.986	92.2917	350.403	319.694	300.139	113.836	324.414	1.50271
ITGA11	ENSG00000137809	68594050	68724502	-1	68724502	chr15	68592001	68592500	219.82	2075.69	-3.23919	102.583	67.8889	59.6667	216.507	194.875	244.028	77.1308	219.707	1.49817
MAOA	ENSG00000189221	43515467	43606068	1	43515467	chrX	43514001	43514500	1003.53	44.79	4.48577	123.153	109.583	61.0833	236.861	336.306	258.757	97.8924	278.263	1.49769
ID1	ENSG00000125968	30193086	30194318	1	30193086	chr20	30192001	30192500	1537.04	186.543	3.04257	405.819	309.319	412.708	1137.38	1123.06	930.153	375.382	1061.8	1.4976
AC114947.1	ENSG00000177453	43192173	43280952	1	43192173	chr5	43194501	43195000	206.1	39.17	2.39552	242.958	78.3889	68.7083	388.951	274.153	421.542	128.097	362.263	1.49256
CSRP1	ENSG00000159176	201452658	201478584	-1	201478584	chr1	201510001	201510500	561.533	5379.02	-3.2599	140.556	89.6667	138.819	380.75	361.875	281.028	121.315	342.524	1.48981
KCNK2	ENSG00000082482	215179118	215410436	1	215179118	chr1	215293001	215293500	64.2367	267.203	-2.05647	85.0833	101.486	86.8472	236.972	345.778	187.736	91.4259	257.685	1.48483
PITPNC1	ENSG00000154217	65373924	65689645	1	65373924	chr17	65374001	65374500	160.883	38.48	2.06383	76.9444	30.1667	46.0278	130.764	154.431	136.847	50.7176	142.891	1.47625
CALD1	ENSG00000122786	134429003	134655479	1	134429003	chr7	134622001	134622500	1129.23	4654.58	-2.04331	156.417	149.208	197.708	435.306	458.604	492.181	165.81	462.421	1.47412
STAT1	ENSG00000115415	191829084	191885686	-1	191885686	chr2	191826001	191826500	296.863	1520.37	-2.35655	88.4722	51.5278	91.5139	197.111	169.931	279.222	77.6481	216.584	1.46809
MAMDC2	ENSG00000165072	72658497	72841886	1	72658497	chr9	72748001	72748500	182.333	39.9467	2.19043	142.069	333.764	138.431	687.507	613.792	388.472	203.132	563.19	1.46668
CA5B	ENSG00000169239	15706953	15805747	1	15706953	chrX	15808501	15809000	230.66	49.1933	2.22923	93.8333	129.222	155.236	258.542	419.806	349.972	124.324	344.1	1.46135
AFAP1	ENSG00000196526	7760441	7941653	-1	7941653	chr4	7892001	7892500	62.5733	297.953	-2.25147	240.382	224.486	194.847	553.611	783.646	475.389	218.698	603.694	1.46069
CALD1	ENSG00000122786	134429003	134655479	1	134429003	chr7	134501501	134502000	1129.23	4654.58	-2.04331	138.25	85.3056	117.972	239.132	398.083	293.944	112.576	311.407	1.45977
ARHGEF19	ENSG00000142632	16524349	16539140	-1	16539140	chr1	16533001	16533500	1396.33	126.67	3.46249	57.6389	109.944	64.3333	168.653	290.556	180.667	77.7894	214.525	1.45179
GRAMD2	ENSG00000175318	72452148	72490136	-1	72490136	chr15	72530501	72531000	124.583	25.47	2.29024	232.861	233.014	157.931	515.917	629.375	553.472	206.37	566.019	1.45119
ID1	ENSG00000125968	30193086	30194318	1	30193086	chr20	30161501	30162000	1537.04	186.543	3.04257	158.194	100.5	95.375	365.431	271.653	320.375	116.516	320.111	1.45021
MAMDC2	ENSG00000165072	72658497	72841886	1	72658497	chr9	72750501	72751000	182.333	39.9467	2.19043	147.431	87.9306	59.4444	264.361	312.285	230.688	98.1875	269.943	1.44976
DLX5	ENSG00000105880	96649704	96654409	-1	96654409	chr7	96653001	96653500	1616.5	306.813	2.39744	145.056	219.111	220.486	522.847	659.097	407.34	193.265	529.356	1.44894
FHL1	ENSG00000022267	135229559	135293518	1	135229559	chrX	135280001	135280500	175.417	1180.9	-2.75103	146.583	157.764	81	266.819	364.097	404.792	126.604	346.553	1.44556
ITGA10	ENSG00000143127	145524891	145543868	1	145524891	chr1	145543501	145544000	1739.23	267.623	2.70017	68.1528	92.3611	35.7222	167.556	185.583	174.736	64.7176	177.846	1.44437
CD109	ENSG00000156535	74405508	74538040	1	74405508	chr6	74404501	74405000	247.01	60.31	2.0341	480.035	298.931	382.715	1206.26	1051.81	900.333	386.668	1051.16	1.44046
ITGA11	ENSG00000137809	68594050	68724502	-1	68724502	chr15	68710501	68711000	219.82	2075.69	-3.23919	192.618	244.083	78.2083	220.403	533.938	629.861	169.8	461.841	1.43821
TPM1	ENSG00000140416	63334831	63364111	1	63334831	chr15	63397501	63398000	959.027	5335.04	-2.47586	70.3889	106.194	51.9583	212.389	153.194	255.625	76.5324	208.553	1.43445
TAGLN	ENSG00000149591	117070037	117075503	1	117070037	chr11	117101501	117102000	1042.5	6967.62	-2.74061	106.347	55.7083	35.3333	197.347	155.167	174.653	65.1551	177.59	1.43273
HSPB7	ENSG00000173641	16340523	16346089	-1	16346089	chr1	16292501	16293000	146.56	637.153	-2.12015	357.681	156.431	206.292	659.833	754.194	528.472	238.892	645.926	1.43121
DDAH1	ENSG00000153904	85784168	86044046	-1	86044046	chr1	85826501	85827000	178.133	923.22	-2.37372	554	444.014	501.764	1320.94	1555.33	1195.31	500.144	1349.11	1.42978
ID1	ENSG00000125968	30193086	30194318	1	30193086	chr20	30156001	30156500	1537.04	186.543	3.04257	74.5833	57.6389	44.3056	148.097	170.514	148.806	57.9873	157.753	1.42831
MYL9	ENSG00000101335	35169887	35178228	1	35169887	chr20	35122501	35123000	168.62	977.447	-2.53524	136.375	81.0556	87.0208	232.208	290.208	294.903	101.172	273.354	1.42503
TYRO3	ENSG00000092445	41851220	41871536	1	41851220	chr15	41836001	41836500	434.39	68.71	2.6604	90.2639	48.8194	68.9583	188.125	207.236	160.069	69.0544	186.873	1.42321
APCDD1L	ENSG00000198768	57034157	57090187	-1	57090187	chr20	57129001	57129500	1525.59	308.5	2.30602	167.917	107.153	63.2917	378.076	387	135.056	111.632	300.925	1.42257
RASD1	ENSG00000108551	17397751	17399707	-1	17399707	chr17	17420001	17420500	819.923	96.09	3.09303	187.292	33.375	92.4167	259.417	270.375	306.938	103.844	279.949	1.42207
RAB4B	ENSG00000167578	41277553	41302847	1	41277553	chr19	41283501	41284000	149.703	25.6367	2.54583	284.083	389.181	388.528	838.028	1121.4	880.278	352.811	945.039	1.41892
CALD1	ENSG00000122786	134429003	134655479	1	134429003	chr7	134551001	134551500	1129.23	4654.58	-2.04331	145.764	128.139	153.069	361.444	467.528	298.736	140.184	376.495	1.41888
CSRP1	ENSG00000159176	201452658	201478584	-1	201478584	chr1	201527001	201527500	561.533	5379.02	-3.2599	77.9028	86.3611	59.8194	168.403	257.042	175.153	74.9097	201.775	1.41753
ID1	ENSG00000125968	30193086	30194318	1	30193086	chr20	30192501	30193000	1537.04	186.543	3.04257	636.528	328.347	613.194	1356.69	1523.62	1365.71	526.098	1405.9	1.41638
SHC4	ENSG00000185634	49115932	49255641	-1	49255641	chr15	49229001	49229500	748.753	33.5267	4.48111	192.556	329.653	203.917	781.917	556.972	585.556	240.817	639.875	1.40613
S100A1	ENSG00000160678	153600402	153604513	1	153600402	chr1	153606001	153606500	986.14	34.7067	4.82851	106.319	66.7014	75.9861	199.535	240.111	226.528	83.6817	223.258	1.40504
RFTN2	ENSG00000162944	198435524	198540769	-1	198540769	chr2	198540501	198541000	560.93	98.6233	2.50782	414.681	449.181	295.889	984.764	1276.65	792.201	385.948	1017.63	1.39642
RAI14	ENSG00000039560	34656342	34832732	1	34656342	chr5	34666001	34666500	469.533	1883.55	-2.00415	136.292	75.2917	74.2083	208.25	362.792	181.889	95.3935	251.933	1.39175
TSC22D3	ENSG00000157514	106956451	107020572	-1	107020572	chrX	106959501	106960000	842.15	147.243	2.51587	293.583	352.222	216.806	746.806	695.25	820.292	286.528	751.258	1.38753
DDAH1	ENSG00000153904	85784168	86044046	-1	86044046	chr1	86019001	86019500	178.133	923.22	-2.37372	116.833	119.389	74.9167	308.986	340.056	162.889	103.241	271.505	1.38636
MYL9	ENSG00000101335	35169887	35178228	1	35169887	chr20	35121001	35121500	168.62	977.447	-2.53524	123.681	84.6111	109.236	266.014	330.444	230.208	105.215	276.461	1.38529
CSRP1	ENSG00000159176	201452658	201478584	-1	201478584	chr1	201500501	201501000	561.533	5379.02	-3.2599	146.653	345.306	94.9722	490.868	691.812	341.958	194.019	508.174	1.38455
MAOA	ENSG00000189221	43515467	43606068	1	43515467	chrX	43503501	43504000	1003.53	44.79	4.48577	121.083	77.5833	133.417	274.333	388.417	197.625	109.648	287.752	1.38385
DDAH1	ENSG00000153904	85784168	86044046	-1	86044046	chr1	85912501	85913000	178.133	923.22	-2.37372	117.306	128.486	96.7569	388.417	329.375	168.792	112.922	296.287	1.3838
TMEM59L	ENSG00000105696	18723682	18731841	1	18723682	chr19	18771001	18771500	313.443	44.95	2.80181	96.5347	124.472	38.1944	253.986	278.778	146.347	86.9826	227.525	1.37706
DDAH1	ENSG00000153904	85784168	86044046	-1	86044046	chr1	85993001	85993500	178.133	923.22	-2.37372	84.7083	189.875	130.014	306.472	366.382	361.792	132.965	346.256	1.37414
MAMDC2	ENSG00000165072	72658497	72841886	1	72658497	chr9	72749501	72750000	182.333	39.9467	2.19043	99.5	166.486	75.6944	416.347	285.583	171.819	112.632	292.218	1.3676
CALD1	ENSG00000122786	134429003	134655479	1	134429003	chr7	134406001	134406500	1129.23	4654.58	-2.04331	82.3889	127.125	70.1389	231.694	285.736	206.542	93.4074	242.576	1.3674
HSD11B1	ENSG00000117594	209859510	209908295	1	209859510	chr1	209942001	209942500	585.743	33.5933	4.12402	139.944	164.611	97.4861	428.153	338.75	256.347	132.113	342.375	1.36713
SLC22A17	ENSG00000092096	23815512	23822121	-1	23822121	chr14	23768001	23768500	485.6	108.17	2.16647	196.861	84.9306	171.792	538.889	395.694	219.083	149.067	385.181	1.36367
FHL1	ENSG00000022267	135229559	135293518	1	135229559	chrX	135287501	135288000	175.417	1180.9	-2.75103	162.264	111.944	99.6806	223.389	319.194	408.028	122.935	317.931	1.36366
TAGLN	ENSG00000149591	117070037	117075503	1	117070037	chr11	117049501	117050000	1042.5	6967.62	-2.74061	124.597	106.375	98.2778	226.806	322.639	290.236	108.773	280.924	1.36078
RDH5	ENSG00000135437	56114151	56118489	1	56114151	chr12	56124001	56124500	40.7833	652.143	-3.99914	173.069	171.722	148.667	427.542	464.062	364.014	162.528	418.962	1.36072
MAMDC2	ENSG00000165072	72658497	72841886	1	72658497	chr9	72750001	72750500	182.333	39.9467	2.19043	98.1528	90.4861	56.0417	262.028	219.778	152.264	82.2245	212.729	1.3607
DLX5	ENSG00000105880	96649704	96654409	-1	96654409	chr7	96648501	96649000	1616.5	306.813	2.39744	77.2778	75.375	163.903	295.25	348.819	165.903	104.905	270.918	1.3604
SAT1	ENSG00000130066	23801290	23804343	1	23801290	chrX	23822501	23823000	5706.69	764.083	2.90085	128.403	167.75	65.9306	273.861	353.722	289.722	119.109	306.809	1.35769
TPST1	ENSG00000169902	65670186	65885530	1	65670186	chr7	65732001	65732500	2172.88	348.867	2.63886	147.903	158	165.167	374.458	513.889	302.875	155.038	397.373	1.35222
STAT4	ENSG00000138378	191894302	192016322	-1	192016322	chr2	191865501	191866000	53.5	327.963	-2.61592	157.174	144.806	104.403	234.361	293.028	494.972	133.536	342.061	1.35048
LEPR	ENSG00000116678	65886248	66107242	1	65886248	chr1	65886001	65886500	43.3967	221.067	-2.34883	157.5	173.653	141.583	390.708	343.521	457.729	155.583	397.683	1.34832
KIAA1199	ENSG00000103888	81071684	81244117	1	81071684	chr15	81035501	81036000	1147.15	6287.91	-2.45453	96.4028	121.375	155.403	304.708	382.5	249.333	122.681	313.222	1.34517
RGS2	ENSG00000116741	192778169	192781403	1	192778169	chr1	192777501	192778000	887.337	64.4067	3.7842	86.0833	204.375	74.5417	245.597	402.931	264.069	120.01	305.159	1.33915
GLT25D2	ENSG00000198756	183898796	184006863	-1	184006863	chr1	183926001	183926500	270.927	45.8667	2.56238	185.319	172.25	136.681	308.778	463.583	465.597	162.784	413.22	1.3386
SLC35F2	ENSG00000110660	107661717	107799019	-1	107799019	chr11	107641001	107641500	302.757	42.7067	2.82563	107.292	74.6736	51.7917	189.431	262.993	142.778	78.4433	199.906	1.33853
C10orf81	ENSG00000148735	115511213	115543188	1	115511213	chr10	115548001	115548500	133.693	27.87	2.26214	78.5278	159.056	101.167	253.958	377.986	217.417	111.766	284.16	1.33844
ANGPTL2	ENSG00000136859	129849611	129885162	-1	129885162	chr9	129893501	129894000	2181.45	223.71	3.28558	246.958	82.6111	260.375	500.889	435.097	548.889	195.008	494.622	1.33833
CRIM1	ENSG00000150938	36583069	36778278	1	36583069	chr2	36757501	36758000	106.34	471.44	-2.14839	762.056	687.458	586.708	1723.72	1917.78	1524.16	680.352	1719.46	1.33632
ID1	ENSG00000125968	30193086	30194318	1	30193086	chr20	30190501	30191000	1537.04	186.543	3.04257	133.139	61.1528	77.1944	265.986	283.028	139.931	90.8194	230.745	1.33567
DLX5	ENSG00000105880	96649704	96654409	-1	96654409	chr7	96649001	96649500	1616.5	306.813	2.39744	57.7222	67.0278	75.4028	170.764	168.736	159.25	66.2025	168.127	1.33152
HSPB7	ENSG00000173641	16340523	16346089	-1	16346089	chr1	16293001	16293500	146.56	637.153	-2.12015	96.2917	118.667	78.7778	218.444	320.431	201.167	97.8727	247.81	1.3314
SPARCL1	ENSG00000152583	88394487	88452213	-1	88452213	chr4	88477501	88478000	577.783	26.9767	4.42074	182.722	58.0417	76.9583	299.083	256.056	240.333	105.285	266.081	1.32934
CALD1	ENSG00000122786	134429003	134655479	1	134429003	chr7	134576501	134577000	1129.23	4654.58	-2.04331	238.028	247.479	196.944	711.111	590.931	405.986	226.319	569.045	1.32636
COL7A1	ENSG00000114270	48601506	48632700	-1	48632700	chr3	48635501	48636000	1745.82	153.653	3.50615	272.639	203.431	260.222	625.681	703.819	510.486	244.248	612.818	1.32357
CSRP1	ENSG00000159176	201452658	201478584	-1	201478584	chr1	201522001	201522500	561.533	5379.02	-3.2599	529.542	404.458	382.347	1215.68	1295.01	796.25	438.286	1097.58	1.32241
DDAH1	ENSG00000153904	85784168	86044046	-1	86044046	chr1	85825501	85826000	178.133	923.22	-2.37372	447.528	396.653	410.375	1016.88	1233.32	891.097	417.718	1046.09	1.32233
FHL1	ENSG00000022267	135229559	135293518	1	135229559	chrX	135282501	135283000	175.417	1180.9	-2.75103	180.292	118.958	109.667	322.493	364.181	321.986	134.38	337.332	1.32143
DLX5	ENSG00000105880	96649704	96654409	-1	96654409	chr7	96653501	96654000	1616.5	306.813	2.39744	212.931	316.819	235.931	547.861	855.292	507.493	254.3	635.45	1.31785
KIF13B	ENSG00000197892	28924796	29120641	-1	29120641	chr8	29029001	29029500	290.187	58.23	2.31715	116.333	69.9028	89.7083	202.028	336.847	151.25	92.213	231.108	1.31619
TAGLN	ENSG00000149591	117070037	117075503	1	117070037	chr11	117050001	117050500	1042.5	6967.62	-2.74061	291.278	279.611	212.028	476.736	821.139	654.861	260.111	649.132	1.31607
GRAMD2	ENSG00000175318	72452148	72490136	-1	72490136	chr15	72530001	72530500	124.583	25.47	2.29024	567.278	517.312	499.444	1204.46	1478.33	1290.64	528.444	1315.58	1.31424
S100P	ENSG00000163993	6694796	6698897	1	6694796	chr4	6690001	6690500	3120.13	31.96	6.6092	130.819	281.861	141.347	387.743	562.59	410.382	182.915	453.956	1.30669
IGFBP6	ENSG00000167779	53491220	53496129	1	53491220	chr12	53445001	53445500	535.067	3757.14	-2.81185	135.757	88.5139	84.8056	281.472	318.75	162.139	102.578	255.016	1.30552
SCRG1	ENSG00000164106	174309299	174327531	-1	174327531	chr4	174292001	174292500	11772.7	445.787	4.72295	54.1667	28.6111	73.5278	180.514	111.403	88.9722	51.6667	128.84	1.30178
TAGLN	ENSG00000149591	117070037	117075503	1	117070037	chr11	117101001	117101500	1042.5	6967.62	-2.74061	126.361	54.4167	59.7917	228.778	155.972	210.5	80.7755	199.931	1.29696
IER3	ENSG00000137331	30710976	30712331	-1	30712331	chr6	30687501	30688000	287.8	1891.46	-2.71636	277.361	193.458	235.264	541.542	654.451	533.736	234.192	576.257	1.29537
DLX5	ENSG00000105880	96649704	96654409	-1	96654409	chr7	96647001	96647500	1616.5	306.813	2.39744	282.014	385.583	336.847	957.764	911.847	598.722	333.688	819.891	1.29438
TAGLN	ENSG00000149591	117070037	117075503	1	117070037	chr11	117050501	117051000	1042.5	6967.62	-2.74061	210.333	249.083	227.514	469.069	617.375	593.264	227.814	559.84	1.29342
TSC22D3	ENSG00000157514	106956451	107020572	-1	107020572	chrX	106921001	106921500	842.15	147.243	2.51587	114.375	87.2917	62.25	252.819	197.819	200.639	88.5139	218.282	1.29261
IGFBP6	ENSG00000167779	53491220	53496129	1	53491220	chr12	53443501	53444000	535.067	3757.14	-2.81185	138.958	126.917	161.5	350.5	372.028	308.326	140.324	344.922	1.29144
STAT4	ENSG00000138378	191894302	192016322	-1	192016322	chr2	191864501	191865000	53.5	327.963	-2.61592	114.097	125.319	100.319	207.861	251.639	364.042	112.025	275.422	1.29023
TSC22D3	ENSG00000157514	106956451	107020572	-1	107020572	chrX	106956501	106957000	842.15	147.243	2.51587	207.361	56.3889	114.347	350.292	309.278	253.472	124.257	305.292	1.29002
ID1	ENSG00000125968	30193086	30194318	1	30193086	chr20	30161001	30161500	1537.04	186.543	3.04257	165.208	107.569	140.486	340.722	316.292	338.729	135.73	333.027	1.28863
SHC4	ENSG00000185634	49115932	49255641	-1	49255641	chr15	49228501	49229000	748.753	33.5267	4.48111	304.153	460.431	213.847	847.771	797.083	748.639	325.179	794.788	1.28672
MGP	ENSG00000111341	15034115	15038860	-1	15038860	chr12	15037501	15038000	9743.44	281.8	5.11169	130.736	78.5972	140.472	417.458	271.625	153.056	115.183	281.789	1.28333
TAGLN	ENSG00000149591	117070037	117075503	1	117070037	chr11	117103001	117103500	1042.5	6967.62	-2.74061	135.681	118.236	82.3889	242.458	321.681	246.083	110.987	271.009	1.28032
LRP4	ENSG00000134569	46878419	46940193	-1	46940193	chr11	46969001	46969500	297.987	24.5767	3.59989	78.5833	97.25	27.9444	140.153	196.611	151.667	67.5023	164.759	1.27486
CSRP1	ENSG00000159176	201452658	201478584	-1	201478584	chr1	201437001	201437500	561.533	5379.02	-3.2599	178.319	94.0972	65.25	297.125	253.542	258.181	111.4	270.504	1.27233
TSC22D3	ENSG00000157514	106956451	107020572	-1	107020572	chrX	106959001	106959500	842.15	147.243	2.51587	392.861	379.208	324.861	918.681	792.875	930.458	364.984	880.377	1.26798
PITPNC1	ENSG00000154217	65373924	65689645	1	65373924	chr17	65714001	65714500	160.883	38.48	2.06383	348.389	228.5	282.431	877.667	788.236	400.833	285.424	687.269	1.26482
DDAH1	ENSG00000153904	85784168	86044046	-1	86044046	chr1	85988501	85989000	178.133	923.22	-2.37372	318.778	364.958	211.014	779.958	867.611	506.319	297.449	715.698	1.26388
TSC22D3	ENSG00000157514	106956451	107020572	-1	107020572	chrX	106920001	106920500	842.15	147.243	2.51587	269.014	189.264	187.125	516.889	613.5	415.903	213.88	514.964	1.26374
CRIM1	ENSG00000150938	36583069	36778278	1	36583069	chr2	36758001	36758500	106.34	471.44	-2.14839	566.778	808.535	468.812	1370.6	1714.9	1366.92	615.141	1477.59	1.26289
PRSS23	ENSG00000150687	86502101	86663886	1	86502101	chr11	86456001	86456500	207.717	1376.08	-2.72787	248.722	240.542	165.542	89.0556	78.3611	88.3333	217.123	84.5903	-1.34962
PITPNC1	ENSG00000154217	65373924	65689645	1	65373924	chr17	65427501	65428000	160.883	38.48	2.06383	266.722	136.875	105.778	94.3472	39.25	60.2569	167.914	65.2558	-1.35017
TNFRSF11B	ENSG00000164761	119935796	119964439	-1	119964439	chr8	119925001	119925500	112.447	992.96	-3.14249	401.389	491.611	268.222	167.389	166.028	113.083	386.498	150.951	-1.35058
CYP1B1	ENSG00000138061	38294116	38337044	-1	38337044	chr2	38295501	38296000	240.533	2038.01	-3.08285	97.4861	102.208	90.1944	47.3472	51.1111	16.4861	96.6644	37.287	-1.35098
CALD1	ENSG00000122786	134429003	134655479	1	134429003	chr7	134616501	134617000	1129.23	4654.58	-2.04331	274.556	282.715	336.208	121.75	75.1667	145.611	297.008	115.667	-1.35296
LIMA1	ENSG00000050405	50569571	50677353	-1	50677353	chr12	50581501	50582000	148.36	1461.79	-3.30057	2071.29	2394.89	1726.1	743.944	860.431	825.903	2063.6	807.032	-1.35338
KIAA1199	ENSG00000103888	81071684	81244117	1	81071684	chr15	81070501	81071000	1147.15	6287.91	-2.45453	271.278	308.653	216.986	104.792	91.6111	111.153	264.788	102.972	-1.35408
STC2	ENSG00000113739	172741716	172756506	-1	172756506	chr5	172757001	172757500	820.317	3318.96	-2.01648	265.653	206.972	155.264	78.0972	59.875	105.639	207.782	80.6233	-1.35495
C1QTNF3	ENSG00000082196	33987279	34124633	-1	34124633	chr5	33997001	33997500	152.91	31.7767	2.26664	238.375	117.194	129.472	39.5139	64.8056	78.6528	159.78	61.8322	-1.35551
GNG2	ENSG00000186469	52327050	52436517	1	52327050	chr14	52466501	52467000	175.513	41.0667	2.09554	449.653	316.028	208.931	156.111	163.472	52.6528	323.831	125.891	-1.3561
CALD1	ENSG00000122786	134429003	134655479	1	134429003	chr7	134381001	134381500	1129.23	4654.58	-2.04331	168.264	257.694	162.153	51.1944	80.0694	95.5278	194.431	75.3252	-1.35642
AC026703.1	ENSG00000181495	32788945	32791819	1	32788945	chr5	32806001	32806500	102.727	477.743	-2.21743	602.181	670.25	576.236	316.576	242.389	157.611	616.64	240.068	-1.35732
RAI14	ENSG00000039560	34656342	34832732	1	34656342	chr5	34676501	34677000	469.533	1883.55	-2.00415	406.764	252.889	271.597	127.847	115.889	111.333	309.383	120.012	-1.3589
ITGA11	ENSG00000137809	68594050	68724502	-1	68724502	chr15	68723001	68723500	219.82	2075.69	-3.23919	282.125	680.528	405.833	235.861	154.792	134.861	455.782	177.062	-1.35912
CALD1	ENSG00000122786	134429003	134655479	1	134429003	chr7	134512001	134512500	1129.23	4654.58	-2.04331	647.354	628.486	482.042	281.403	288.924	109.944	586.265	227.922	-1.35915
RFTN1	ENSG00000131378	16357352	16555533	-1	16555533	chr3	16483001	16483500	267.08	1299.31	-2.28241	483.597	715.514	459.111	278.375	233.986	128.472	553.125	214.801	-1.36051
HEG1	ENSG00000173706	124684554	124774802	-1	124774802	chr3	124775001	124775500	75.34	545.473	-2.85602	475.264	463.722	330.431	155.806	223.542	107.097	422.933	164.089	-1.36059
DAB2	ENSG00000153071	39371780	39462402	-1	39462402	chr5	39475501	39476000	365.813	1773.31	-2.27727	293.5	434.319	345.986	161.278	125.833	121.431	357.177	138.336	-1.36211
TAGLN	ENSG00000149591	117070037	117075503	1	117070037	chr11	117087501	117088000	1042.5	6967.62	-2.74061	345.347	769.583	306.667	257.424	170.917	117.042	473.694	183.534	-1.36312
SLIT3	ENSG00000184347	168088745	168728133	-1	168728133	chr5	168685501	168686000	71.85	478.737	-2.73617	275.236	331.181	237.729	144.514	100.569	76.7917	280.311	108.213	-1.36502
LAMA2	ENSG00000196569	129204286	129837714	1	129204286	chr6	129814501	129815000	214.567	48.7467	2.13805	206.847	244.819	126.222	80.0139	71.5278	69.25	190.938	73.4861	-1.36559
PLA2G16	ENSG00000176485	63340667	63384355	-1	63384355	chr11	63379001	63379500	108.08	672.16	-2.63671	114.542	127.333	148.458	22.5694	57.4306	66.6389	128.199	49.1088	-1.36646
NRP1	ENSG00000099250	33466420	33625190	-1	33625190	chr10	33418001	33418500	80.95	393.353	-2.28072	545.347	886.028	389.722	199.014	334.896	167.222	607.655	234.892	-1.3675
ANKRD1	ENSG00000148677	92671853	92681033	-1	92681033	chr10	92690501	92691000	29.6467	271.66	-3.19586	636.167	1344.01	526.542	349.514	390.472	229.056	838.169	324.062	-1.36825
PLAU	ENSG00000122861	75668935	75677255	1	75668935	chr10	75648001	75648500	42.2567	764.48	-4.17723	205.611	196.674	187.292	49.2361	107.306	68.7361	194.895	74.8819	-1.36825
EFEMP1	ENSG00000115380	56093102	56151274	-1	56151274	chr2	56092501	56093000	230.41	3065.63	-3.73391	757.042	844.708	737.215	394.819	255.069	254.014	782.17	302.16	-1.36925
MYOF	ENSG00000138119	95066186	95242074	-1	95242074	chr10	95241001	95241500	263.74	1559.82	-2.56419	1081.81	652.278	1085.35	365.764	472.361	251.444	941.788	363.838	-1.36968
SLAMF9	ENSG00000162723	159921282	159924044	-1	159924044	chr1	159880001	159880500	160.303	31.48	2.3483	294.819	416.778	241.5	122.903	153.722	83.7222	316.662	121.856	-1.37052
CDC42EP3	ENSG00000163171	37869032	37965611	-1	37965611	chr2	37857501	37858000	74.52	439.767	-2.56104	263.014	225.556	168.681	130.5	58.4583	63.9722	217.91	83.6343	-1.37102
TPM1	ENSG00000140416	63334831	63364111	1	63334831	chr15	63357501	63358000	959.027	5335.04	-2.47586	147.681	208.069	193.306	71.8472	60.8889	74.8472	181.302	69.4491	-1.37168
COL4A1	ENSG00000187498	110801311	110959496	-1	110959496	chr13	110779001	110779500	843.677	5670.11	-2.74861	479.694	514.889	435.167	213.389	197.694	133.903	476.704	183.406	-1.37323
CDC42EP3	ENSG00000163171	37869032	37965611	-1	37965611	chr2	37993001	37993500	74.52	439.767	-2.56104	315.611	383.917	356.903	127.472	166.917	104.139	350.912	134.794	-1.3738
EXT1	ENSG00000182197	118806729	119124092	-1	119124092	chr8	119036501	119037000	159.937	1157.19	-2.85505	157.889	143.514	128.403	53.9722	35.2917	70.2361	141.087	53.8148	-1.37413
NRP1	ENSG00000099250	33466420	33625190	-1	33625190	chr10	33483001	33483500	80.95	393.353	-2.28072	408.201	347.181	364.792	131.486	177.778	113.569	372.719	143.139	-1.37449
CDC42EP3	ENSG00000163171	37869032	37965611	-1	37965611	chr2	37897001	37897500	74.52	439.767	-2.56104	373.111	326.778	333.944	142.375	112.875	133.389	343.244	131.433	-1.37817
SHC4	ENSG00000185634	49115932	49255641	-1	49255641	chr15	49148001	49148500	748.753	33.5267	4.48111	274.417	190.806	178.944	98.9861	55.25	91.8889	213.384	81.4034	-1.37942
C21orf7	ENSG00000156265	30449792	30548210	1	30449792	chr21	30591501	30592000	35.0467	180.673	-2.36603	271.5	275.958	151.764	93.3194	67.8194	106.083	231.961	88.5394	-1.37949
THBS1	ENSG00000137801	39873127	39891119	1	39873127	chr15	39876501	39877000	1130.83	12554.3	-3.47272	176.889	325.278	160.722	108.639	117.729	27.1389	219.724	83.8345	-1.37952
DAB2	ENSG00000153071	39371780	39462402	-1	39462402	chr5	39494501	39495000	365.813	1773.31	-2.27727	968.042	1242.85	809.375	414.444	388.236	355.458	1007.61	386.593	-1.37975
CALD1	ENSG00000122786	134429003	134655479	1	134429003	chr7	134415501	134416000	1129.23	4654.58	-2.04331	329.653	383.042	229.639	157.556	91.1181	104.979	313.086	119.514	-1.38196
PLA2G16	ENSG00000176485	63340667	63384355	-1	63384355	chr11	63370501	63371000	108.08	672.16	-2.63671	166.5	178.583	189.375	84.1667	41.1944	74.0833	176.287	66.9294	-1.38398
RAI14	ENSG00000039560	34656342	34832732	1	34656342	chr5	34656501	34657000	469.533	1883.55	-2.00415	719.611	738.597	832.694	372	298.417	204.792	766.005	292.703	-1.38488
IER3	ENSG00000137331	30710976	30712331	-1	30712331	chr6	30749001	30749500	287.8	1891.46	-2.71636	1776.76	1503.51	1663.35	980.639	483.139	433.188	1650.22	631.284	-1.38489
NDST1	ENSG00000070614	149865381	149937773	1	149865381	chr5	149946501	149947000	47.31	444.96	-3.23346	399.389	472.736	348.222	122.639	174	162.25	406.367	154.965	-1.3851
SLC13A5	ENSG00000141485	6588032	6616740	-1	6616740	chr17	6658501	6659000	375.49	25.73	3.86725	201.236	369.938	126.083	62.5972	126.014	77.0139	231.351	87.9444	-1.38533
GLT25D2	ENSG00000198756	183898796	184006863	-1	184006863	chr1	184026501	184027000	270.927	45.8667	2.56238	148.264	310.514	100.319	77.6528	63.0556	68.8889	184.636	70.0509	-1.38555
CA9	ENSG00000107159	35673853	35681156	1	35673853	chr9	35659001	35659500	406.527	31.7233	3.67973	702	236.181	427.847	199.326	187.833	127.889	454.992	173.492	-1.38585
TPM1	ENSG00000140416	63334831	63364111	1	63334831	chr15	63315001	63315500	959.027	5335.04	-2.47586	654.396	1030.65	487.84	329.778	288.014	210.986	726.155	277.197	-1.38616
SEMA3C	ENSG00000075223	80371854	80551675	-1	80551675	chr7	80514501	80515000	30.6833	143.06	-2.22109	322.778	506.847	291.708	173.958	144.986	100.833	373.078	142.109	-1.38623
SLIT3	ENSG00000184347	168088745	168728133	-1	168728133	chr5	168588501	168589000	71.85	478.737	-2.73617	423.708	457.681	376.917	223.125	174.264	75.6528	419.015	159.576	-1.38718
ITGB2	ENSG00000160255	46305868	46351904	-1	46351904	chr21	46291001	46291500	61.4667	371.227	-2.59442	380.014	528.514	291.708	173.722	158.986	117.458	399.662	152.162	-1.38733
NRP1	ENSG00000099250	33466420	33625190	-1	33625190	chr10	33565501	33566000	80.95	393.353	-2.28072	203.042	125.472	154.139	66.4306	32.5556	78.6528	158.955	60.0972	-1.38849
IL6	ENSG00000136244	22765503	22771621	1	22765503	chr7	22770501	22771000	34.4733	1002.65	-4.86219	320.611	243.861	317.361	149.778	109.486	71.1389	292.998	111.278	-1.38873
TPM1	ENSG00000140416	63334831	63364111	1	63334831	chr15	63335001	63335500	959.027	5335.04	-2.47586	257.556	769.069	344.861	188.625	203.931	123.167	456.797	173.743	-1.38947
AC026703.1	ENSG00000181495	32788945	32791819	1	32788945	chr5	32806501	32807000	102.727	477.743	-2.21743	875.417	804.146	845.069	384.736	368.556	206.444	844.024	320.981	-1.39202
IBSP	ENSG00000029559	88720733	88733074	1	88720733	chr4	88728501	88729000	179.637	30.58	2.55442	120.875	267.944	158.375	33.375	64.5	105.556	180.66	68.1852	-1.39271
KIAA1199	ENSG00000103888	81071684	81244117	1	81071684	chr15	81221501	81222000	1147.15	6287.91	-2.45453	440.264	467.111	256.458	177.361	178.5	78.3611	387.388	146.861	-1.39325
KIAA1199	ENSG00000103888	81071684	81244117	1	81071684	chr15	81222001	81222500	1147.15	6287.91	-2.45453	442.319	599.021	257.708	170.069	209.764	106.5	432.56	164.051	-1.39332
EXT1	ENSG00000182197	118806729	119124092	-1	119124092	chr8	119032001	119032500	159.937	1157.19	-2.85505	375.333	221.542	261.958	140.361	99.9444	80.9722	285.285	107.981	-1.39337
BST1	ENSG00000109743	15704573	15739936	1	15704573	chr4	15684001	15684500	33.61	205.583	-2.61276	458.681	695.243	387.806	220.028	236.028	123.806	514.227	194.921	-1.39493
C21orf7	ENSG00000156265	30449792	30548210	1	30449792	chr21	30568501	30569000	35.0467	180.673	-2.36603	268.889	219.014	245.125	97.3194	99.5417	78.9306	243.081	91.6505	-1.39749
PPP1R14C	ENSG00000198729	150464212	150571493	1	150464212	chr6	150588501	150589000	295.55	32.3533	3.19142	370.486	333.826	300.347	161.931	105	105.319	333.788	125.903	-1.39953
FHL2	ENSG00000115641	105974169	106054960	-1	106054960	chr2	106014501	106015000	350.107	3549.63	-3.3418	838.028	885.944	652.34	452.569	281.181	166.042	795.344	300.808	-1.39976
ZBTB16	ENSG00000109906	113930315	114121398	1	113930315	chr11	114171001	114171500	212.7	26.1867	3.02192	449.806	849.167	577.132	254.514	244.583	206.764	626.168	236.456	-1.40119
VCAM1	ENSG00000162692	101185305	101204601	1	101185305	chr1	101187501	101188000	45.5633	573.61	-3.65412	255.028	251.778	175.556	180.292	62.5417	14.25	226.292	85.0486	-1.40132
EFEMP1	ENSG00000115380	56093102	56151274	-1	56151274	chr2	56182001	56182500	230.41	3065.63	-3.73391	251.972	300.069	269.181	94.8056	107.042	104.528	272.812	102.574	-1.40253
ANKRD1	ENSG00000148677	92671853	92681033	-1	92681033	chr10	92644501	92645000	29.6467	271.66	-3.19586	711.347	585.056	426.417	291.139	222.903	132.361	574.458	216.634	-1.40281
FHL2	ENSG00000115641	105974169	106054960	-1	106054960	chr2	105941501	105942000	350.107	3549.63	-3.3418	1079.9	2192.08	1290.64	727.729	628.681	376.125	1528.06	577.111	-1.40322
HS3ST3A1	ENSG00000153976	13399006	13505244	-1	13505244	chr17	13487001	13487500	714.433	148.62	2.26517	204.257	520.472	190.833	109.778	145.958	83.2639	304.284	114.382	-1.40373
HS3ST3A1	ENSG00000153976	13399006	13505244	-1	13505244	chr17	13487501	13488000	714.433	148.62	2.26517	185.486	375.583	112.736	99.9444	73.1389	80.0556	223.396	83.702	-1.40558
TPM1	ENSG00000140416	63334831	63364111	1	63334831	chr15	63389001	63389500	959.027	5335.04	-2.47586	216.556	321.389	224.639	117.625	63.7639	103.861	253.243	94.956	-1.40576
CITED2	ENSG00000164442	139693393	139695757	-1	139695757	chr6	139691501	139692000	219.91	1791.2	-3.02594	185.056	207.611	203.542	83.6042	70.3056	67.6389	197.137	73.7303	-1.40673
CALD1	ENSG00000122786	134429003	134655479	1	134429003	chr7	134469001	134469500	1129.23	4654.58	-2.04331	311.722	330.222	243.75	146.729	90.9861	89.4028	294.337	110.119	-1.41025
WDR86	ENSG00000187260	151072995	151107813	-1	151107813	chr7	151157001	151157500	223.947	32.0633	2.80416	285.042	292.882	182.681	92.9722	105.5	84.8333	252.605	94.3194	-1.41174
CRIM1	ENSG00000150938	36583069	36778278	1	36583069	chr2	36784501	36785000	106.34	471.44	-2.14839	190.556	302.847	184.153	106.347	59.2778	87.5833	224.681	83.7269	-1.41339
FNDC1	ENSG00000164694	159590429	159693141	1	159590429	chr6	159734001	159734500	234.07	1576.15	-2.7514	314.597	856.479	289.514	177	272.403	91.5694	487.288	182.076	-1.41529
VGLL3	ENSG00000206538	86987119	87040269	-1	87040269	chr3	87000501	87001000	54.7033	448.8	-3.03637	186.875	152.528	152.139	79.875	21.375	75.8056	161.836	59.9294	-1.41821
ELN	ENSG00000049540	73442119	73484237	1	73442119	chr7	73406501	73407000	37.5267	297.387	-2.98635	185.056	230.125	219.472	86.0833	81.7222	67.4583	210.102	77.9468	-1.41899
LAMA2	ENSG00000196569	129204286	129837714	1	129204286	chr6	129815001	129815500	214.567	48.7467	2.13805	142.139	252.097	78.5972	70.6944	58	41.2222	155.613	57.4815	-1.42116
FZD8	ENSG00000177283	35927177	35930362	-1	35930362	chr10	35916501	35917000	463.55	79.8567	2.53724	200.917	235.889	188.472	66.625	83.5694	80.5139	206.891	76.5451	-1.42272
EFEMP1	ENSG00000115380	56093102	56151274	-1	56151274	chr2	56098501	56099000	230.41	3065.63	-3.73391	296.75	262.479	192.583	103.847	97.9306	76.1806	249.536	92.441	-1.42289
EXT1	ENSG00000182197	118806729	119124092	-1	119124092	chr8	118990501	118991000	159.937	1157.19	-2.85505	482.812	557.694	308.292	122.194	261.639	111.153	449.258	166.919	-1.42299
VGLL3	ENSG00000206538	86987119	87040269	-1	87040269	chr3	86999001	86999500	54.7033	448.8	-3.03637	255.917	212.639	228.472	79.1806	102.361	76.9306	231.279	85.5069	-1.42497
KRT34	ENSG00000131737	39533902	39538655	-1	39538655	chr17	39539001	39539500	31.3467	603.857	-4.26782	339.292	394.542	478.444	185.285	133.417	123.903	403.777	149.654	-1.42589
CMAHP	ENSG00000168405	25081295	25218698	-1	25218698	chr6	25175001	25175500	37.0733	157.65	-2.08827	228.028	403.917	320.097	134.056	86.9722	124.972	316.286	116.856	-1.42875
FZD8	ENSG00000177283	35927177	35930362	-1	35930362	chr10	35915501	35916000	463.55	79.8567	2.53724	257.903	276.278	208.889	137.847	55.6042	80.0833	246.488	90.8576	-1.42989
THBS2	ENSG00000186340	169615875	169654139	-1	169654139	chr6	169689001	169689500	283.907	3910.82	-3.78398	500.833	639.75	357.91	199.5	221.125	128.653	499.691	184.831	-1.42993
PAPSS2	ENSG00000198682	89419370	89507462	1	89419370	chr10	89436001	89436500	4166.18	947.093	2.13715	292.431	483.514	269.292	135.542	142.653	100.208	347.109	128.032	-1.4318
KCTD20	ENSG00000112078	36410544	36458920	1	36410544	chr6	36412001	36412500	224.633	932.313	-2.05324	396	513.139	421.118	160.139	212.667	111.819	443.123	163.477	-1.43307
TGM2	ENSG00000198959	36756863	36794980	-1	36794980	chr20	36712501	36713000	87.3033	366.96	-2.07151	451.569	817.181	274.833	219.917	238.569	106.583	514.99	190.071	-1.43324
FNDC1	ENSG00000164694	159590429	159693141	1	159590429	chr6	159728001	159728500	234.07	1576.15	-2.7514	189.625	410.542	213.153	104.056	106.708	86.9444	270.215	99.412	-1.43351
EPAS1	ENSG00000116016	46520806	46613836	1	46520806	chr2	46563001	46563500	206.29	2175.63	-3.39869	1350.5	716.826	1032.89	539.375	298.632	305.167	1032.84	381.566	-1.43423
AFAP1	ENSG00000196526	7760441	7941653	-1	7941653	chr4	7939501	7940000	62.5733	297.953	-2.25147	282.458	226.125	273.778	97.2639	98.3889	91.2083	259.916	95.4977	-1.43502
KIAA1199	ENSG00000103888	81071684	81244117	1	81071684	chr15	81080001	81080500	1147.15	6287.91	-2.45453	290.278	358.667	273.375	156.681	88.0972	88.7917	306.438	112.449	-1.43825
MFAP5	ENSG00000197614	8789942	8815484	-1	8815484	chr12	8781501	8782000	101.32	1783.45	-4.13768	264.181	513.597	255.042	135.708	121.222	114.562	342.924	125.638	-1.44138
LDLR	ENSG00000130164	11200057	11244506	1	11200057	chr19	11206501	11207000	185.45	853.333	-2.20208	169.333	103.264	171.472	63.3194	43.3889	50.5556	145.875	53.0023	-1.4435
CALD1	ENSG00000122786	134429003	134655479	1	134429003	chr7	134420001	134420500	1129.23	4654.58	-2.04331	91.6389	132.278	79.0417	69.6528	14.5278	28.1806	100.694	36.3819	-1.44383
THBS1	ENSG00000137801	39873127	39891119	1	39873127	chr15	39871501	39872000	1130.83	12554.3	-3.47272	1154.22	1725.82	1003.03	502.056	626.458	307.708	1303.86	478.561	-1.44411
RCAN1	ENSG00000159200	35885440	35987441	-1	35987441	chr21	35898001	35898500	85.2467	370.75	-2.12073	1051.58	725.958	973.278	457.576	305.333	245.208	919.19	337.17	-1.44418
TNFRSF11B	ENSG00000164761	119935796	119964439	-1	119964439	chr8	119981501	119982000	112.447	992.96	-3.14249	291.778	136.069	224.667	125.056	44.5	68.6667	216.354	78.8542	-1.44461
ITGA11	ENSG00000137809	68594050	68724502	-1	68724502	chr15	68772501	68773000	219.82	2075.69	-3.23919	893.833	1025.71	650.375	395.153	310.16	234.833	857.431	314.358	-1.44471
PEA15	ENSG00000162734	160175127	160185166	1	160175127	chr1	160176501	160177000	981.42	4094.26	-2.06066	346.708	754.875	321.278	187.264	208.014	119.792	474.094	173.501	-1.44498
KIAA1199	ENSG00000103888	81071684	81244117	1	81071684	chr15	81069501	81070000	1147.15	6287.91	-2.45453	319.861	390.986	242.139	121.611	107.306	113.389	316.613	115.6	-1.44571
CYP1B1	ENSG00000138061	38294116	38337044	-1	38337044	chr2	38320001	38320500	240.533	2038.01	-3.08285	882.542	208.583	483.986	328.278	77.2639	164.792	525.155	191.794	-1.44843
VGLL3	ENSG00000206538	86987119	87040269	-1	87040269	chr3	87035001	87035500	54.7033	448.8	-3.03637	387.944	415.917	325.569	150.389	113.278	141.306	375.855	137.058	-1.44874
LIMA1	ENSG00000050405	50569571	50677353	-1	50677353	chr12	50596001	50596500	148.36	1461.79	-3.30057	149.264	227.806	185.819	55.4444	78.5486	66.7778	185.912	67.3576	-1.45119
FAM176A	ENSG00000115363	75696428	75796848	-1	75796848	chr2	75816501	75817000	118.05	577.617	-2.29071	355.208	455.208	287.944	130.361	169.194	93.7639	365.462	133.007	-1.45136
MMP28	ENSG00000129270	34092876	34122640	-1	34122640	chr17	34052501	34053000	153.007	37.7167	2.02032	126.208	215.444	162.91	54.6111	95.8889	27.0694	166.215	60.0833	-1.45286
ZBTB16	ENSG00000109906	113930315	114121398	1	113930315	chr11	114170001	114170500	212.7	26.1867	3.02192	579.667	872.333	770.792	283.91	317.972	208.125	743.435	270.934	-1.45289
TNFAIP6	ENSG00000123610	152214106	152236560	1	152214106	chr2	152223501	152224000	368.923	52.2133	2.82083	183.403	351.958	113.958	77.1389	78.7014	78.9861	215.273	77.7951	-1.45668
SEMA3C	ENSG00000075223	80371854	80551675	-1	80551675	chr7	80371501	80372000	30.6833	143.06	-2.22109	153.264	415.556	114.056	109.403	105.097	32.7778	226.479	81.7801	-1.45838
ITGA11	ENSG00000137809	68594050	68724502	-1	68724502	chr15	68773001	68773500	219.82	2075.69	-3.23919	319.653	422.222	243.028	158.819	104.833	87.1528	327.344	118.484	-1.45839
PLAU	ENSG00000122861	75668935	75677255	1	75668935	chr10	75725501	75726000	42.2567	764.48	-4.17723	276.569	490.778	221.25	145.792	123.097	82.9931	328.519	118.853	-1.45909
EPAS1	ENSG00000116016	46520806	46613836	1	46520806	chr2	46543001	46543500	206.29	2175.63	-3.39869	560.222	307.472	490.611	227.403	126.653	131.625	452.438	163.824	-1.45998
CYP1B1	ENSG00000138061	38294116	38337044	-1	38337044	chr2	38325001	38325500	240.533	2038.01	-3.08285	1356.03	1194.68	787.014	429.653	533.611	254.215	1119.84	406.253	-1.46058
VGLL3	ENSG00000206538	86987119	87040269	-1	87040269	chr3	87035501	87036000	54.7033	448.8	-3.03637	363.556	470.903	393.375	174.917	150	112.333	408.809	147.829	-1.4613
CMAHP	ENSG00000168405	25081295	25218698	-1	25218698	chr6	25193001	25193500	37.0733	157.65	-2.08827	870.847	1000.58	823.722	393.028	418.208	164.069	900.109	326.034	-1.46226
CSRP1	ENSG00000159176	201452658	201478584	-1	201478584	chr1	201469501	201470000	561.533	5379.02	-3.2599	554.056	572.042	359.264	185.285	211.597	135.056	495.42	179.119	-1.46261
EPAS1	ENSG00000116016	46520806	46613836	1	46520806	chr2	46557001	46557500	206.29	2175.63	-3.39869	951.722	825.069	758.854	375.736	344.819	195.653	846.793	306.402	-1.46359
CRIM1	ENSG00000150938	36583069	36778278	1	36583069	chr2	36695501	36696000	106.34	471.44	-2.14839	556.264	441.792	511.903	201.347	142.75	196.014	503.252	181.755	-1.46424
AFAP1	ENSG00000196526	7760441	7941653	-1	7941653	chr4	7807501	7808000	62.5733	297.953	-2.25147	361.035	464.944	377.083	100.903	158.764	167.431	400.623	144.546	-1.46436
ALPK2	ENSG00000198796	56148479	56296189	-1	56296189	chr18	56252001	56252500	137.783	1883.94	-3.77328	232.542	389.097	199.958	83.7083	111.514	99.25	272.924	98.2546	-1.46457
NRP1	ENSG00000099250	33466420	33625190	-1	33625190	chr10	33526501	33527000	80.95	393.353	-2.28072	631.188	788.729	442.028	188.278	286.153	195.222	621.091	224.398	-1.46465
DDAH1	ENSG00000153904	85784168	86044046	-1	86044046	chr1	85800501	85801000	178.133	923.22	-2.37372	189.514	223.542	203.472	52.1389	97.0694	70.6667	203.929	73.2153	-1.46534
SHC4	ENSG00000185634	49115932	49255641	-1	49255641	chr15	49276501	49277000	748.753	33.5267	4.48111	425.236	479.25	266.764	136.667	163.222	115.528	390.088	140.613	-1.46554
CA9	ENSG00000107159	35673853	35681156	1	35673853	chr9	35657001	35657500	406.527	31.7233	3.67973	755.014	287.278	270.889	203.236	150.181	113.514	437.303	157.612	-1.46642
NTN4	ENSG00000074527	96051583	96184930	-1	96184930	chr12	96003001	96003500	49.8067	308.797	-2.63225	499.556	200.222	425.875	194.5	71.9861	132.111	374.613	134.827	-1.46748
EFEMP1	ENSG00000115380	56093102	56151274	-1	56151274	chr2	56118501	56119000	230.41	3065.63	-3.73391	258.639	324.194	202.319	134.639	126.125	20.4444	260.881	93.5833	-1.46925
SLAMF9	ENSG00000162723	159921282	159924044	-1	159924044	chr1	159931001	159931500	160.303	31.48	2.3483	497.861	428.861	562.958	223.361	135.292	172.069	496.946	178.741	-1.47007
CALD1	ENSG00000122786	134429003	134655479	1	134429003	chr7	134467001	134467500	1129.23	4654.58	-2.04331	537.222	886.562	573.25	259.889	302.694	153.861	667.199	240.02	-1.47113
PRSS23	ENSG00000150687	86502101	86663886	1	86502101	chr11	86514001	86514500	207.717	1376.08	-2.72787	301.861	275.708	304.264	139.431	100.111	73.6806	292.998	105.035	-1.47127
C1orf198	ENSG00000119280	230972865	231005335	-1	231005335	chr1	231005001	231005500	187.38	1195.77	-2.67391	327.417	969.444	382.125	149.319	215.681	233.792	559.767	201.124	-1.47216
CALD1	ENSG00000122786	134429003	134655479	1	134429003	chr7	134466001	134466500	1129.23	4654.58	-2.04331	962.083	1530.04	975.806	494.542	480.264	281.111	1164.61	419.065	-1.4724
THBS2	ENSG00000186340	169615875	169654139	-1	169654139	chr6	169690001	169690500	283.907	3910.82	-3.78398	391.785	471.049	326.014	152.083	183.361	83.8472	396.01	141.956	-1.47361
CAP2	ENSG00000112186	17393447	17558023	1	17393447	chr6	17394501	17395000	103.56	582.46	-2.49169	331.847	325.458	267.194	119.542	93.5417	113.542	307.178	109.949	-1.47387
UGCG	ENSG00000148154	114659046	114697649	1	114659046	chr9	114660501	114661000	111.133	541.243	-2.28399	618.167	480	569.951	206.417	207.444	180.028	556.186	199.475	-1.47474
CSRP1	ENSG00000159176	201452658	201478584	-1	201478584	chr1	201459001	201459500	561.533	5379.02	-3.2599	252.042	187.917	240.25	91.625	77.5278	74.0556	225.574	80.4931	-1.47523
COL4A1	ENSG00000187498	110801311	110959496	-1	110959496	chr13	110869001	110869500	843.677	5670.11	-2.74861	431.444	472.958	281.361	195.167	103.778	118.708	394.894	141.391	-1.47526
ANKRD1	ENSG00000148677	92671853	92681033	-1	92681033	chr10	92690001	92690500	29.6467	271.66	-3.19586	436.229	1054.35	473.882	287.111	204.667	210.264	656.277	235.223	-1.47635
CALD1	ENSG00000122786	134429003	134655479	1	134429003	chr7	134414501	134415000	1129.23	4654.58	-2.04331	304.625	473.25	378.333	131.556	156.875	118.153	384.83	137.646	-1.47656
UBASH3B	ENSG00000154127	122526383	122685181	1	122526383	chr11	122562001	122562500	62.3633	359.173	-2.52591	110.75	170.646	156.625	43.4444	47.7083	60.8194	143.8	51.0278	-1.47671
AFAP1	ENSG00000196526	7760441	7941653	-1	7941653	chr4	7911001	7911500	62.5733	297.953	-2.25147	197.111	157.431	166.847	86.8611	69.375	24.6806	172.009	61.1597	-1.4768
SMAD3	ENSG00000166949	67358183	67487533	1	67358183	chr15	67373001	67373500	88.1333	471.267	-2.41878	882.66	959.111	702.688	360.84	345.111	204.056	849.637	304.23	-1.47864
RGS4	ENSG00000117152	163038565	163046592	1	163038565	chr1	163042001	163042500	59.3833	1778.52	-4.90448	207.597	307.639	235.194	130.639	66.9722	70.1111	249.081	88.6991	-1.47923
SMAD3	ENSG00000166949	67358183	67487533	1	67358183	chr15	67318001	67318500	88.1333	471.267	-2.41878	379.292	369.833	267.5	96.9306	143.597	115.264	337.787	120.28	-1.48204
ZBTB16	ENSG00000109906	113930315	114121398	1	113930315	chr11	114164501	114165000	212.7	26.1867	3.02192	1093.1	1365.71	1058.6	445.875	421.451	396.847	1180.13	421.788	-1.48217
PRSS23	ENSG00000150687	86502101	86663886	1	86502101	chr11	86599501	86600000	207.717	1376.08	-2.72787	154.833	357.292	178.056	110.014	73.3611	62.1667	228.919	81.2338	-1.48332
ZBTB16	ENSG00000109906	113930315	114121398	1	113930315	chr11	114163001	114163500	212.7	26.1867	3.02192	1062.82	1336.38	681.153	407.458	423.472	266.056	1026.53	366.365	-1.4839
THBS1	ENSG00000137801	39873127	39891119	1	39873127	chr15	39876001	39876500	1130.83	12554.3	-3.47272	215.069	536.208	291.181	105.861	167.875	89.7361	346.067	122.863	-1.48646
NRP1	ENSG00000099250	33466420	33625190	-1	33625190	chr10	33518501	33519000	80.95	393.353	-2.28072	209.458	340.069	226.236	61.0694	133.417	80.1944	257.729	91.2569	-1.48771
CDC42EP3	ENSG00000163171	37869032	37965611	-1	37965611	chr2	37962501	37963000	74.52	439.767	-2.56104	1515.12	1322.15	1286.89	580.604	431.819	465.292	1382.77	492.307	-1.48805
EFEMP1	ENSG00000115380	56093102	56151274	-1	56151274	chr2	56092001	56092500	230.41	3065.63	-3.73391	404.674	326.25	301.785	110.069	141.25	107.958	342.898	121.498	-1.48923
C21orf7	ENSG00000156265	30449792	30548210	1	30449792	chr21	30417001	30417500	35.0467	180.673	-2.36603	187.056	132.097	116.236	56.3194	43.7778	49.7986	142.916	50.2419	-1.48983
RGS4	ENSG00000117152	163038565	163046592	1	163038565	chr1	163005501	163006000	59.3833	1778.52	-4.90448	467.861	512.889	375.403	204.444	169.75	100.625	451.765	160.16	-1.49027
MYOF	ENSG00000138119	95066186	95242074	-1	95242074	chr10	95235501	95236000	263.74	1559.82	-2.56419	313.965	134.903	217.458	113.333	89.3611	32.6944	220.92	77.9838	-1.49041
SMAD3	ENSG00000166949	67358183	67487533	1	67358183	chr15	67361001	67361500	88.1333	471.267	-2.41878	283.167	222.667	286.069	84.5278	93.4167	101.542	263.149	92.952	-1.49136
LMOD1	ENSG00000163431	201865580	201915716	-1	201915716	chr1	201852001	201852500	28.7	186.76	-2.70206	311.375	152.417	219.25	87.5278	60.0139	93.4861	226.525	79.8079	-1.49346
EPAS1	ENSG00000116016	46520806	46613836	1	46520806	chr2	46524501	46525000	206.29	2175.63	-3.39869	264.361	116.667	284.201	86.3264	66	82.0833	220.558	77.6586	-1.49401
MFAP5	ENSG00000197614	8789942	8815484	-1	8815484	chr12	8834001	8834500	101.32	1783.45	-4.13768	158.194	369.91	209.597	109.597	90.4583	60.2569	244.721	86.1586	-1.49531
STC2	ENSG00000113739	172741716	172756506	-1	172756506	chr5	172756001	172756500	820.317	3318.96	-2.01648	762.681	700.5	673.069	184.056	187.097	383.833	714.096	252.59	-1.49564
CDC42EP3	ENSG00000163171	37869032	37965611	-1	37965611	chr2	37940501	37941000	74.52	439.767	-2.56104	662.111	533.417	559.465	284.153	186.958	145	585.396	206.911	-1.49591
CALD1	ENSG00000122786	134429003	134655479	1	134429003	chr7	134521001	134521500	1129.23	4654.58	-2.04331	1149.01	1340.94	1084.85	517.153	500.674	253.778	1198.28	424.067	-1.4964
NGF	ENSG00000134259	115828539	115880857	-1	115880857	chr1	115844501	115845000	59.2633	291.323	-2.29741	324.958	232.014	268.833	112.347	101.264	76.1389	274.282	96.5324	-1.49696
KRT18	ENSG00000111057	53342655	53346685	1	53342655	chr12	53365501	53366000	62.5633	1445.28	-4.52988	135.889	128.875	78.0694	15.0694	82.3889	23.125	113.008	39.3889	-1.49711
EFEMP1	ENSG00000115380	56093102	56151274	-1	56151274	chr2	56113001	56113500	230.41	3065.63	-3.73391	738.347	706	614.979	335.382	253.361	136.667	688.032	243.066	-1.4973
SEMA3C	ENSG00000075223	80371854	80551675	-1	80551675	chr7	80438001	80438500	30.6833	143.06	-2.22109	91.6667	224.833	166.111	75.0972	69.3056	20.0903	158.941	55.6285	-1.49794
CALD1	ENSG00000122786	134429003	134655479	1	134429003	chr7	134518501	134519000	1129.23	4654.58	-2.04331	481.528	398.111	312.889	183.986	115.583	113.958	397.213	139.981	-1.49803
TAGLN	ENSG00000149591	117070037	117075503	1	117070037	chr11	117069001	117069500	1042.5	6967.62	-2.74061	191.264	625.153	187.264	142.153	144.514	60.6667	333.481	117.317	-1.49927
CALD1	ENSG00000122786	134429003	134655479	1	134429003	chr7	134466501	134467000	1129.23	4654.58	-2.04331	909.785	1451.69	806.66	426.278	438.458	253.333	1058.27	373.414	-1.50036
TNFRSF11B	ENSG00000164761	119935796	119964439	-1	119964439	chr8	119923001	119923500	112.447	992.96	-3.14249	201.764	418.181	222.792	104.986	115.403	73.7222	279.875	98.1065	-1.50288
C1orf198	ENSG00000119280	230972865	231005335	-1	231005335	chr1	230986001	230986500	187.38	1195.77	-2.67391	341.264	745.708	480.653	179.611	163.875	202.5	522.786	183.744	-1.50345
UGCG	ENSG00000148154	114659046	114697649	1	114659046	chr9	114659501	114660000	111.133	541.243	-2.28399	774.875	663.639	636.833	263.347	352.347	109.806	693.141	243.099	-1.50776
FNDC1	ENSG00000164694	159590429	159693141	1	159590429	chr6	159591501	159592000	234.07	1576.15	-2.7514	306.111	403.694	252.194	135.347	110.681	85.6806	319.657	111.727	-1.5082
PTX3	ENSG00000163661	157154578	157161417	1	157154578	chr3	157155501	157156000	30.49	156.123	-2.35628	156.167	247.514	165.889	57.0694	100.319	37.125	188.171	65.456	-1.50922
C1orf198	ENSG00000119280	230972865	231005335	-1	231005335	chr1	230960501	230961000	187.38	1195.77	-2.67391	509.285	368.306	328.125	176.5	136.444	101.667	401.493	140.332	-1.50987
RCAN1	ENSG00000159200	35885440	35987441	-1	35987441	chr21	35899501	35900000	85.2467	370.75	-2.12073	1302.15	1468.4	1114.59	548.639	488.458	333.306	1304.58	457.181	-1.51071
C21orf7	ENSG00000156265	30449792	30548210	1	30449792	chr21	30554001	30554500	35.0467	180.673	-2.36603	1494.78	1729.43	1482.15	557.153	687.09	413.819	1575.79	552.323	-1.5108
NTN4	ENSG00000074527	96051583	96184930	-1	96184930	chr12	96183501	96184000	49.8067	308.797	-2.63225	252.139	122.028	259.181	103.111	40.2222	75.3889	209.637	72.8611	-1.51187
CDC42EP3	ENSG00000163171	37869032	37965611	-1	37965611	chr2	37962001	37962500	74.52	439.767	-2.56104	1163.11	1067.26	864.708	505.194	313.819	260.583	1031.42	360.569	-1.51369
UGCG	ENSG00000148154	114659046	114697649	1	114659046	chr9	114660001	114660500	111.133	541.243	-2.28399	745.708	646.194	744.361	319.292	260.111	165.292	714.11	249.323	-1.51437
KCNK2	ENSG00000082482	215179118	215410436	1	215179118	chr1	215175501	215176000	64.2367	267.203	-2.05647	817.653	716.986	391.736	250.792	231.083	188.083	643.646	224.495	-1.51541
ANKRD6	ENSG00000135299	90142889	90343553	1	90142889	chr6	90193001	90193500	632.527	82.3033	2.9421	140.972	370.958	127.819	59.7917	71.6111	89.125	211.845	73.4028	-1.51637
MYOF	ENSG00000138119	95066186	95242074	-1	95242074	chr10	95225001	95225500	263.74	1559.82	-2.56419	472.542	362.722	591	213.208	169.375	107.903	475.275	165.435	-1.51684
STC2	ENSG00000113739	172741716	172756506	-1	172756506	chr5	172755501	172756000	820.317	3318.96	-2.01648	749.965	570.208	520.347	206.042	187.139	244.431	613.808	213.803	-1.51712
RAI14	ENSG00000039560	34656342	34832732	1	34656342	chr5	34811001	34811500	469.533	1883.55	-2.00415	110.292	301.056	111.972	56.9167	78.7361	39.6806	172.648	59.3611	-1.52448
ALPK2	ENSG00000198796	56148479	56296189	-1	56296189	chr18	56247001	56247500	137.783	1883.94	-3.77328	796.576	1307.86	586.444	320.972	444.729	165.5	898.575	311.425	-1.52574
CALD1	ENSG00000122786	134429003	134655479	1	134429003	chr7	134519501	134520000	1129.23	4654.58	-2.04331	805.139	850.097	496.472	300.333	298.111	145.722	719.312	249.12	-1.526
KRTAP1-5	ENSG00000221852	39182278	39183454	-1	39183454	chr17	39217501	39218000	27.0733	690.733	-4.67318	1337.44	1838.72	1117.83	548.889	636.16	312.639	1439.54	499.082	-1.52637
EXT1	ENSG00000182197	118806729	119124092	-1	119124092	chr8	119042001	119042500	159.937	1157.19	-2.85505	255.972	235.361	259.208	51.8264	111.278	96.2778	249.115	85.8113	-1.52663
SLAMF9	ENSG00000162723	159921282	159924044	-1	159924044	chr1	159966001	159966500	160.303	31.48	2.3483	213.208	350.333	178.486	37.0278	150.986	68.1389	246.116	84.7407	-1.52713
EXT1	ENSG00000182197	118806729	119124092	-1	119124092	chr8	119120001	119120500	159.937	1157.19	-2.85505	223.556	223.09	279.708	74.5833	74.2778	101.792	240.885	82.8576	-1.52831
IER3	ENSG00000137331	30710976	30712331	-1	30712331	chr6	30737001	30737500	287.8	1891.46	-2.71636	1297.43	955.167	858.965	531.028	421.681	121.403	1037.14	358.771	-1.52886
PRSS23	ENSG00000150687	86502101	86663886	1	86502101	chr11	86652501	86653000	207.717	1376.08	-2.72787	108.556	194.167	152.472	23.9583	64.1111	64.2917	149.623	51.1817	-1.52932
NPR3	ENSG00000113389	32689176	32787256	1	32689176	chr5	32713001	32713500	43.9833	178.753	-2.02294	395.458	421.139	423.722	212.903	114.028	93.7083	412.896	142.382	-1.5294
CALD1	ENSG00000122786	134429003	134655479	1	134429003	chr7	134415001	134415500	1129.23	4654.58	-2.04331	315.472	551.09	296.986	131.403	132.444	130.5	387.279	133.348	-1.53111
DDAH1	ENSG00000153904	85784168	86044046	-1	86044046	chr1	85779001	85779500	178.133	923.22	-2.37372	416.583	588.264	350.528	160.333	202.792	97.5694	451.504	155.56	-1.53121
CRIM1	ENSG00000150938	36583069	36778278	1	36583069	chr2	36788001	36788500	106.34	471.44	-2.14839	235.75	256.056	220.167	67.3611	106.097	71.2639	236.104	80.9873	-1.53205
EPAS1	ENSG00000116016	46520806	46613836	1	46520806	chr2	46562001	46562500	206.29	2175.63	-3.39869	1943.62	1863.5	1456.1	745.625	697.194	377.25	1756.63	606.157	-1.53349
CALD1	ENSG00000122786	134429003	134655479	1	134429003	chr7	134408501	134409000	1129.23	4654.58	-2.04331	181.333	370.125	200.792	90.9722	87.4306	80.1944	249.678	85.5567	-1.53412
CRIM1	ENSG00000150938	36583069	36778278	1	36583069	chr2	36687501	36688000	106.34	471.44	-2.14839	341.417	229.944	285.764	120.222	72.3611	100.097	284.662	97.5787	-1.53496
SLIT3	ENSG00000184347	168088745	168728133	-1	168728133	chr5	168078501	168079000	71.85	478.737	-2.73617	260.347	380.389	211.111	81.625	81.375	127.944	282.9	96.9514	-1.53525
EFEMP1	ENSG00000115380	56093102	56151274	-1	56151274	chr2	56093501	56094000	230.41	3065.63	-3.73391	455.861	593.132	481.528	161.889	166.806	191.153	510.278	175.132	-1.53745
UGCG	ENSG00000148154	114659046	114697649	1	114659046	chr9	114661501	114662000	111.133	541.243	-2.28399	381.208	310.25	476.201	149.431	137.667	106.75	388.696	133.199	-1.53797
SMAD3	ENSG00000166949	67358183	67487533	1	67358183	chr15	67435001	67435500	88.1333	471.267	-2.41878	217.431	167.569	126.514	72.2222	68.3194	29.0417	168.669	57.3588	-1.5397
THBS2	ENSG00000186340	169615875	169654139	-1	169654139	chr6	169689501	169690000	283.907	3910.82	-3.78398	528.167	719.736	382.014	146.667	286.236	120.875	543.647	186.326	-1.53977
CALD1	ENSG00000122786	134429003	134655479	1	134429003	chr7	134422001	134422500	1129.23	4654.58	-2.04331	763.778	963.736	646.41	292.014	315.083	207.681	794.25	272.51	-1.53981
SYNC	ENSG00000162520	33145507	33169197	-1	33169197	chr1	33170001	33170500	97.7533	457.94	-2.22794	442.097	194.069	183.931	103.799	106.556	69.375	272.442	93.0405	-1.53988
EXT1	ENSG00000182197	118806729	119124092	-1	119124092	chr8	119031501	119032000	159.937	1157.19	-2.85505	999.764	779.653	588.708	312.458	352.042	147.972	792.152	271.678	-1.5404
RFTN1	ENSG00000131378	16357352	16555533	-1	16555533	chr3	16554001	16554500	267.08	1299.31	-2.28241	507.493	443.167	437.764	191.736	184.042	92.7361	462.418	158.109	-1.5423
DDAH1	ENSG00000153904	85784168	86044046	-1	86044046	chr1	85763001	85763500	178.133	923.22	-2.37372	465.965	378.292	300.028	130.389	123.319	130.792	380.946	130.046	-1.54329
SP7	ENSG00000170374	53720362	53739099	-1	53739099	chr12	53692501	53693000	315.503	24.6467	3.67819	757.597	612.403	484.111	337.472	176.097	116.819	618.613	211.569	-1.54343
FNDC1	ENSG00000164694	159590429	159693141	1	159590429	chr6	159733501	159734000	234.07	1576.15	-2.7514	503.069	786.715	382.688	150.222	244.917	171.722	557.653	190.645	-1.54352
NTN4	ENSG00000074527	96051583	96184930	-1	96184930	chr12	96199501	96200000	49.8067	308.797	-2.63225	644.889	947.611	574.486	220.639	272.667	246.736	724.343	247.812	-1.5436
SMAD3	ENSG00000166949	67358183	67487533	1	67358183	chr15	67359001	67359500	88.1333	471.267	-2.41878	147.653	136.069	252.875	73.0139	48.2639	55.8681	176.988	59.9525	-1.54603
TPM1	ENSG00000140416	63334831	63364111	1	63334831	chr15	63337001	63337500	959.027	5335.04	-2.47586	185.153	580.931	277.097	162.486	118.667	68.0139	346.385	117.926	-1.54647
SLIT3	ENSG00000184347	168088745	168728133	-1	168728133	chr5	168588001	168588500	71.85	478.737	-2.73617	438.833	637.681	376.701	159.25	219.042	111.139	485.017	165.109	-1.54888
KCNK2	ENSG00000082482	215179118	215410436	1	215179118	chr1	215130001	215130500	64.2367	267.203	-2.05647	568.34	1036.51	591.514	318.889	286.458	142.375	734.34	250.272	-1.54916
EXT1	ENSG00000182197	118806729	119124092	-1	119124092	chr8	119122501	119123000	159.937	1157.19	-2.85505	196.611	201.826	262.806	100.583	59.3472	63.2361	219.198	74.2153	-1.5497
C21orf7	ENSG00000156265	30449792	30548210	1	30449792	chr21	30536501	30537000	35.0467	180.673	-2.36603	223.083	185.653	142.444	49.4167	38.9306	93.4306	181.97	61.4444	-1.55096
MYOF	ENSG00000138119	95066186	95242074	-1	95242074	chr10	95236001	95236500	263.74	1559.82	-2.56419	129.472	152.028	227.306	59.0556	37.9861	70.2083	167.717	56.5787	-1.551
PPP1R14C	ENSG00000198729	150464212	150571493	1	150464212	chr6	150588001	150588500	295.55	32.3533	3.19142	550.785	473.028	419.431	224.25	142.778	118.069	481.404	163.618	-1.55112
VCAM1	ENSG00000162692	101185305	101204601	1	101185305	chr1	101186501	101187000	45.5633	573.61	-3.65412	268.111	222.417	169.986	155.597	32.9167	33.7431	218.97	73.9572	-1.55317
KCTD20	ENSG00000112078	36410544	36458920	1	36410544	chr6	36400001	36400500	224.633	932.313	-2.05324	175.528	417.056	186	92.4028	61.125	110.472	258.676	87.4144	-1.55436
MYOF	ENSG00000138119	95066186	95242074	-1	95242074	chr10	95143001	95143500	263.74	1559.82	-2.56419	656.188	715.431	586.597	171.167	307.847	183.514	654.363	222.025	-1.55509
SP7	ENSG00000170374	53720362	53739099	-1	53739099	chr12	53692001	53692500	315.503	24.6467	3.67819	417.458	349.924	276.042	169.528	97.5417	79.9444	346.476	117.211	-1.55555
DDAH1	ENSG00000153904	85784168	86044046	-1	86044046	chr1	85779501	85780000	178.133	923.22	-2.37372	314.132	463.646	361.125	104.153	162.931	112.139	379.144	128.319	-1.5556
TNFRSF11B	ENSG00000164761	119935796	119964439	-1	119964439	chr8	119924501	119925000	112.447	992.96	-3.14249	555.514	841.181	594.125	303.958	264.403	105.083	665.315	225.655	-1.55571
PLAU	ENSG00000122861	75668935	75677255	1	75668935	chr10	75666001	75666500	42.2567	764.48	-4.17723	699.188	786.16	507.292	211.444	310.583	152.139	665.97	225.874	-1.55573
CSRP1	ENSG00000159176	201452658	201478584	-1	201478584	chr1	201461001	201461500	561.533	5379.02	-3.2599	224.403	312.097	188.389	91.0417	71.5833	82.1389	240.412	80.9977	-1.55784
TGM2	ENSG00000198959	36756863	36794980	-1	36794980	chr20	36796501	36797000	87.3033	366.96	-2.07151	632.347	843.097	402.069	265.472	176.708	189.75	626.587	212.053	-1.5586
CYP1B1	ENSG00000138061	38294116	38337044	-1	38337044	chr2	38324001	38324500	240.533	2038.01	-3.08285	580.146	480.306	471.806	152.042	222.597	138	510.936	172.683	-1.55951
CRIM1	ENSG00000150938	36583069	36778278	1	36583069	chr2	36720001	36720500	106.34	471.44	-2.14839	173.042	234.597	210.285	56.375	76.7222	71.875	204.409	68.6806	-1.55967
TNFAIP8L3	ENSG00000183578	51348801	51397473	-1	51397473	chr15	51436501	51437000	409.187	68.2833	2.58315	133.542	168.375	139.333	89.3194	29.9583	25.4861	144.903	48.4514	-1.56092
NDST1	ENSG00000070614	149865381	149937773	1	149865381	chr5	149883001	149883500	47.31	444.96	-3.23346	210.125	210.833	165.778	56.7778	89.2917	47.1806	193.954	65.0718	-1.56103
IER3	ENSG00000137331	30710976	30712331	-1	30712331	chr6	30718501	30719000	287.8	1891.46	-2.71636	180.597	153.958	178.708	91.1389	21.9028	54.4722	169.259	56.6817	-1.56155
SMAD3	ENSG00000166949	67358183	67487533	1	67358183	chr15	67439001	67439500	88.1333	471.267	-2.41878	150.069	158.125	105.736	62.625	35.9722	38.1458	135.947	45.39	-1.56173
CAV1	ENSG00000105974	116164839	116201233	1	116164839	chr7	116210501	116211000	527.837	2821.49	-2.4183	597.812	489.597	437.639	217.736	180.917	110.472	508.451	171.505	-1.56231
NDST1	ENSG00000070614	149865381	149937773	1	149865381	chr5	149864501	149865000	47.31	444.96	-3.23346	167.917	285.861	143.681	52.7083	72.4444	72	197.576	66.2384	-1.56234
SMAD3	ENSG00000166949	67358183	67487533	1	67358183	chr15	67357001	67357500	88.1333	471.267	-2.41878	195.361	181.833	268.889	73.5417	101.569	40.2083	214.144	71.7963	-1.56336
MMP28	ENSG00000129270	34092876	34122640	-1	34122640	chr17	34135501	34136000	153.007	37.7167	2.02032	264.167	469.333	283.986	107.111	105.472	124.417	338.096	113.697	-1.56387
RAI14	ENSG00000039560	34656342	34832732	1	34656342	chr5	34676001	34676500	469.533	1883.55	-2.00415	372.681	219.944	323.618	95.8333	144.319	65.6111	304.53	102.317	-1.56424
CALD1	ENSG00000122786	134429003	134655479	1	134429003	chr7	134521501	134522000	1129.23	4654.58	-2.04331	1581.51	1344.17	1124.97	589.347	512.292	274.208	1359.47	458.997	-1.56441
PPP1R14A	ENSG00000167641	38741877	38747231	-1	38747231	chr19	38737001	38737500	106.423	634.377	-2.57553	96.1111	298.889	151.625	35.3194	29.7083	113.347	180.438	60.3264	-1.56489
SPP1	ENSG00000118785	88896802	88904562	1	88896802	chr4	88894001	88894500	679.777	31.6533	4.42463	276.875	332.507	217.333	103.778	82.4931	90.8611	274.608	92.1424	-1.56511
PEA15	ENSG00000162734	160175127	160185166	1	160175127	chr1	160189001	160189500	981.42	4094.26	-2.06066	423.639	243.139	301.264	167.458	44.5278	109.292	321.598	107.983	-1.56564
PRSS23	ENSG00000150687	86502101	86663886	1	86502101	chr11	86626501	86627000	207.717	1376.08	-2.72787	138.097	174.771	104.375	44.2639	65.5556	27.4444	137.022	45.5995	-1.56651
CALD1	ENSG00000122786	134429003	134655479	1	134429003	chr7	134409001	134409500	1129.23	4654.58	-2.04331	247.736	288.097	251.75	96.9861	97.7778	69.625	261.725	87.5301	-1.56931
RAI14	ENSG00000039560	34656342	34832732	1	34656342	chr5	34737001	34737500	469.533	1883.55	-2.00415	110.861	147.458	82.4444	36.125	62.8472	15.6528	112.336	37.169	-1.57013
MATN3	ENSG00000132031	20191872	20212455	-1	20212455	chr2	20261501	20262000	518.653	54.4233	3.25247	402.153	203.431	270.056	136.431	47	108.514	290.986	97.3194	-1.57035
ACAN	ENSG00000157766	89346674	89418585	1	89346674	chr15	89462501	89463000	498.61	55.7067	3.16199	328.764	351.542	285.944	120.472	112.472	86.6944	321.002	107.38	-1.57098
CYP1B1	ENSG00000138061	38294116	38337044	-1	38337044	chr2	38323501	38324000	240.533	2038.01	-3.08285	773.042	509.556	550.292	288.938	197.639	123.361	611.456	204.897	-1.57268
VGLL3	ENSG00000206538	86987119	87040269	-1	87040269	chr3	87034501	87035000	54.7033	448.8	-3.03637	541.778	812.486	509.854	215.833	247.458	157.403	621.975	208.363	-1.57316
VCAM1	ENSG00000162692	101185305	101204601	1	101185305	chr1	101165001	101165500	45.5633	573.61	-3.65412	266.361	190.389	213.806	86.3611	56.7917	79.3472	222.366	74.0208	-1.57404
PRSS23	ENSG00000150687	86502101	86663886	1	86502101	chr11	86472501	86473000	207.717	1376.08	-2.72787	270.146	376.486	240.535	114.139	93.6944	86.8194	294.887	98.3171	-1.57493
SMOC2	ENSG00000112562	168841831	169073984	1	168841831	chr6	168946001	168946500	361.583	51.66	2.80721	116.764	745.403	89.1944	60.75	239.931	13.6944	316.093	105.431	-1.57499
CRIM1	ENSG00000150938	36583069	36778278	1	36583069	chr2	36622501	36623000	106.34	471.44	-2.14839	284.542	243.833	180.972	106.278	67.8889	62	235.234	78.2222	-1.57624
C21orf7	ENSG00000156265	30449792	30548210	1	30449792	chr21	30589501	30590000	35.0467	180.673	-2.36603	714.583	589.014	477.472	240.069	200.681	150.306	594.076	198.53	-1.57647
SLC14A1	ENSG00000141469	43304092	43332485	1	43304092	chr18	43357001	43357500	28.78	122.213	-2.08626	143.931	200.167	144.569	35.0417	43.625	79.4722	160.979	53.3102	-1.57651
LIMA1	ENSG00000050405	50569571	50677353	-1	50677353	chr12	50635001	50635500	148.36	1461.79	-3.30057	735.458	1218.6	701.931	301.431	330.396	255.028	886.157	296.353	-1.57701
NGF	ENSG00000134259	115828539	115880857	-1	115880857	chr1	115794001	115794500	59.2633	291.323	-2.29741	227.819	331.819	186.056	73.9722	66.3472	108.042	247.442	82.1319	-1.57943
EPAS1	ENSG00000116016	46520806	46613836	1	46520806	chr2	46539001	46539500	206.29	2175.63	-3.39869	342.181	192.472	184.486	74.4306	88.6806	75.875	238.478	79.1181	-1.57969
RCAN1	ENSG00000159200	35885440	35987441	-1	35987441	chr21	35918001	35918500	85.2467	370.75	-2.12073	1097.28	1297.01	1014.38	341.153	270.722	534.375	1145.39	382.509	-1.57976
CYP1B1	ENSG00000138061	38294116	38337044	-1	38337044	chr2	38372501	38373000	240.533	2038.01	-3.08285	325.194	300.653	382.285	142.069	109.167	79.4028	334.957	111.359	-1.58016
NGF	ENSG00000134259	115828539	115880857	-1	115880857	chr1	115865001	115865500	59.2633	291.323	-2.29741	205.778	126.25	138.625	18.6944	37.1806	96.0556	154.882	51.0185	-1.58336
RAI14	ENSG00000039560	34656342	34832732	1	34656342	chr5	34686501	34687000	469.533	1883.55	-2.00415	608.382	611.5	426.868	190.514	204.472	147.75	549.381	182.664	-1.58336
FLNC	ENSG00000128591	128470431	128499328	1	128470431	chr7	128473501	128474000	191.08	1080.47	-2.49941	266.014	234.861	268.472	113	139.111	3.70833	255.616	84.6204	-1.58359
EFEMP1	ENSG00000115380	56093102	56151274	-1	56151274	chr2	56113501	56114000	230.41	3065.63	-3.73391	566.125	504.181	517.778	218	197.889	106.75	529.838	176.067	-1.58398
UGCG	ENSG00000148154	114659046	114697649	1	114659046	chr9	114661001	114661500	111.133	541.243	-2.28399	454.708	430.889	462.847	209.792	133.292	97.6944	449.156	149.051	-1.58497
LMOD1	ENSG00000163431	201865580	201915716	-1	201915716	chr1	201915501	201916000	28.7	186.76	-2.70206	177.847	207.181	111.111	45.7639	52.5694	60.8194	163.451	53.6782	-1.58862
CSRP1	ENSG00000159176	201452658	201478584	-1	201478584	chr1	201469001	201469500	561.533	5379.02	-3.2599	306.306	250.833	246.042	68.5694	156.708	40.3889	266.75	87.9572	-1.5897
COL4A1	ENSG00000187498	110801311	110959496	-1	110959496	chr13	110899501	110900000	843.677	5670.11	-2.74861	248.972	343.194	286.417	111.875	81.5417	95.625	291.887	96.2569	-1.59047
ITGA11	ENSG00000137809	68594050	68724502	-1	68724502	chr15	68720001	68720500	219.82	2075.69	-3.23919	213.444	459.125	160.542	111.528	77.75	85.3194	276.789	91.2269	-1.59073
CD248	ENSG00000174807	66081958	66084515	-1	66084515	chr11	66094501	66095000	930.6	7210.4	-2.95385	383.764	443.278	392.903	165.542	145.597	85.1667	406.204	134.028	-1.59249
SHC4	ENSG00000185634	49115932	49255641	-1	49255641	chr15	49147501	49148000	748.753	33.5267	4.48111	263.861	206.014	133.653	85.5833	57.875	51.0556	199.669	65.456	-1.59435
CD248	ENSG00000174807	66081958	66084515	-1	66084515	chr11	66085501	66086000	930.6	7210.4	-2.95385	408.736	335.375	399.215	113.722	147.292	109.292	380.626	125.228	-1.59613
CRIM1	ENSG00000150938	36583069	36778278	1	36583069	chr2	36600001	36600500	106.34	471.44	-2.14839	306.639	375.042	232.625	94.5694	98.0139	106.125	303.821	99.8102	-1.59632
AFAP1	ENSG00000196526	7760441	7941653	-1	7941653	chr4	7828501	7829000	62.5733	297.953	-2.25147	153.375	124.861	125.514	69.1389	41.2361	20.4861	132.69	43.2083	-1.5965
CRIM1	ENSG00000150938	36583069	36778278	1	36583069	chr2	36719501	36720000	106.34	471.44	-2.14839	298.903	252.917	265.215	114.542	63.9306	90.25	271.478	89.0451	-1.59742
UGCG	ENSG00000148154	114659046	114697649	1	114659046	chr9	114700001	114700500	111.133	541.243	-2.28399	215.431	193.722	162.069	59.6667	52.0556	70.75	188.678	61.6574	-1.598
CRIM1	ENSG00000150938	36583069	36778278	1	36583069	chr2	36631501	36632000	106.34	471.44	-2.14839	318.944	163.292	226.667	99.6181	66.7639	65.4861	235.098	76.9039	-1.59962
SMAD3	ENSG00000166949	67358183	67487533	1	67358183	chr15	67358501	67359000	88.1333	471.267	-2.41878	354.181	314.417	402.111	138.667	124.264	82.7917	355.904	116.752	-1.59978
LDLR	ENSG00000130164	11200057	11244506	1	11200057	chr19	11196001	11196500	185.45	853.333	-2.20208	248.264	244.458	345.319	72.8889	97.2361	104.181	278.376	91.1227	-1.60058
IER3	ENSG00000137331	30710976	30712331	-1	30712331	chr6	30747001	30747500	287.8	1891.46	-2.71636	810.194	476.903	569.611	359.861	139.5	105.833	619.456	203.34	-1.60236
CALD1	ENSG00000122786	134429003	134655479	1	134429003	chr7	134414001	134414500	1129.23	4654.58	-2.04331	255.167	389.583	328.236	119.861	85.3472	110.056	323.312	105.748	-1.60318
FHL1	ENSG00000022267	135229559	135293518	1	135229559	chrX	135251001	135251500	175.417	1180.9	-2.75103	603.458	448.382	498.167	232.125	167.097	103.806	517.147	169.511	-1.6035
CRIM1	ENSG00000150938	36583069	36778278	1	36583069	chr2	36706001	36706500	106.34	471.44	-2.14839	404.674	579.66	374.5	163.646	151.153	123.306	452.634	148.119	-1.60506
RAI14	ENSG00000039560	34656342	34832732	1	34656342	chr5	34735001	34735500	469.533	1883.55	-2.00415	262.569	198.042	314.528	73.2222	81.9167	98.4028	257.538	83.8472	-1.60744
2004-03-01	ENSG00000144583	217122588	217236750	-1	217236750	chr2	217238001	217238500	26.5733	211.953	-2.9957	452.806	772.653	371.201	146.319	237.597	132.667	532.572	174.034	-1.60805
DAB2	ENSG00000153071	39371780	39462402	-1	39462402	chr5	39473501	39474000	365.813	1773.31	-2.27727	300.444	359.361	292.528	136.111	97.0139	74.3472	316.369	102.949	-1.61028
THBS2	ENSG00000186340	169615875	169654139	-1	169654139	chr6	169590501	169591000	283.907	3910.82	-3.78398	379.486	566.028	362.278	126.25	204.25	88.5	435.539	141.868	-1.61143
KCNK2	ENSG00000082482	215179118	215410436	1	215179118	chr1	215132001	215132500	64.2367	267.203	-2.05647	149.736	286.486	147.521	63.3889	54.9722	66.6111	192.98	62.4699	-1.61177
CRIM1	ENSG00000150938	36583069	36778278	1	36583069	chr2	36665501	36666000	106.34	471.44	-2.14839	502.611	485.208	410.667	205.556	135.889	107.597	466.002	151.799	-1.6118
PAMR1	ENSG00000149090	35453370	35551848	-1	35551848	chr11	35513001	35513500	1333.16	70.6467	4.23809	205.792	459.931	200.403	62.8889	110.069	107.931	287.749	93.4514	-1.61217
MYOF	ENSG00000138119	95066186	95242074	-1	95242074	chr10	95219501	95220000	263.74	1559.82	-2.56419	394.444	490.583	429.042	187.75	114.347	118.694	437.611	142.433	-1.61257
FHL2	ENSG00000115641	105974169	106054960	-1	106054960	chr2	106006001	106006500	350.107	3549.63	-3.3418	782.007	824.903	644.736	338.5	276.979	117.681	753.516	245.598	-1.61339
MYOF	ENSG00000138119	95066186	95242074	-1	95242074	chr10	95217501	95218000	263.74	1559.82	-2.56419	192.319	237.875	229.153	90.8056	51.6528	69.5278	218.606	70.7419	-1.61403
MATN4	ENSG00000124159	43922085	43937169	-1	43937169	chr20	43965501	43966000	108.6	24.78	2.13178	1214.65	1149.74	761	458.021	332.917	223.806	1041.98	339.356	-1.6156
SMAD3	ENSG00000166949	67358183	67487533	1	67358183	chr15	67390001	67390500	88.1333	471.267	-2.41878	337.847	252.514	347.097	101.806	94.375	105.431	311.468	100.838	-1.61743
THBS2	ENSG00000186340	169615875	169654139	-1	169654139	chr6	169590001	169590500	283.907	3910.82	-3.78398	829.938	1509.5	746.556	355.958	431.639	212.236	1028.18	334.363	-1.61769
ITGA11	ENSG00000137809	68594050	68724502	-1	68724502	chr15	68722501	68723000	219.82	2075.69	-3.23919	308.889	791.958	429.75	145.819	219.083	126.056	510.337	165.59	-1.61797
FHL1	ENSG00000022267	135229559	135293518	1	135229559	chrX	135245001	135245500	175.417	1180.9	-2.75103	437.722	402.833	379.722	107.799	195.556	86.0347	406.329	131.69	-1.61814
NTN4	ENSG00000074527	96051583	96184930	-1	96184930	chr12	96199001	96199500	49.8067	308.797	-2.63225	983.514	729.875	649.556	330.16	255.931	181.736	790.384	256.767	-1.61831
EPAS1	ENSG00000116016	46520806	46613836	1	46520806	chr2	46562501	46563000	206.29	2175.63	-3.39869	1648.58	1249.86	1242.36	534.361	514.125	302.931	1387.8	450.752	-1.62024
UGCG	ENSG00000148154	114659046	114697649	1	114659046	chr9	114662501	114663000	111.133	541.243	-2.28399	322.694	302.34	299.833	93.6389	85.3472	118.306	307.289	99.2731	-1.62035
SLAMF9	ENSG00000162723	159921282	159924044	-1	159924044	chr1	159886001	159886500	160.303	31.48	2.3483	212.792	209.292	218.25	59.3889	54.6597	89.6806	212.028	68.2882	-1.62036
EPAS1	ENSG00000116016	46520806	46613836	1	46520806	chr2	46526501	46527000	206.29	2175.63	-3.39869	377.229	289.875	491.958	106.5	173.917	88.5694	385.718	124.778	-1.6204
TPM1	ENSG00000140416	63334831	63364111	1	63334831	chr15	63336501	63337000	959.027	5335.04	-2.47586	260	589.743	299.611	170	91.6111	104.056	382.674	123.635	-1.62217
SLIT3	ENSG00000184347	168088745	168728133	-1	168728133	chr5	168777001	168777500	71.85	478.737	-2.73617	205.097	278.958	173.944	89.3889	70.8056	49.8819	218.152	70.1794	-1.6224
RCAN1	ENSG00000159200	35885440	35987441	-1	35987441	chr21	35897501	35898000	85.2467	370.75	-2.12073	444.333	388.472	388.41	185.222	93.5972	109.5	406.719	131.326	-1.62347
CSRP1	ENSG00000159176	201452658	201478584	-1	201478584	chr1	201427001	201427500	561.533	5379.02	-3.2599	383.035	245.056	281.222	189.292	89.4306	13.4722	302.253	97.4097	-1.62365
DEPTOR	ENSG00000155792	120885957	121063152	1	120885957	chr8	121013001	121013500	46.75	230.447	-2.30139	208.944	306.417	264.542	59.3333	118.958	73.9444	259.156	83.4144	-1.62382
TPM1	ENSG00000140416	63334831	63364111	1	63334831	chr15	63336001	63336500	959.027	5335.04	-2.47586	211.444	461.306	261.722	118.153	102.014	78.8056	310.424	99.8958	-1.62601
UBASH3B	ENSG00000154127	122526383	122685181	1	122526383	chr11	122579501	122580000	62.3633	359.173	-2.52591	447.528	573.514	418.431	173.208	161.167	123.861	480.027	154.743	-1.62695
CYP1B1	ENSG00000138061	38294116	38337044	-1	38337044	chr2	38343001	38343500	240.533	2038.01	-3.08285	741.965	538.181	450.715	228.431	232.181	92.8056	577.31	186.215	-1.62715
HEG1	ENSG00000173706	124684554	124774802	-1	124774802	chr3	124705501	124706000	75.34	545.473	-2.85602	145.472	168.181	158.208	28.5417	67.5556	51.7778	155.289	49.5486	-1.62848
LEPR	ENSG00000116678	65886248	66107242	1	65886248	chr1	65956001	65956500	43.3967	221.067	-2.34883	154.694	530.653	282.736	105.944	107.347	95.2083	321.612	103.306	-1.62899
VGLL3	ENSG00000206538	86987119	87040269	-1	87040269	chr3	87000001	87000500	54.7033	448.8	-3.03637	330.111	231.708	229.208	82.75	88.9722	83.2361	262.887	84.316	-1.62903
CYP1B1	ENSG00000138061	38294116	38337044	-1	38337044	chr2	38320501	38321000	240.533	2038.01	-3.08285	679.375	186.229	418.875	268.306	80.3611	57.9583	427.91	137.66	-1.62913
AFAP1	ENSG00000196526	7760441	7941653	-1	7941653	chr4	7815501	7816000	62.5733	297.953	-2.25147	118.056	164.181	119.361	19.7778	44.8472	62.9306	131.968	41.9688	-1.62971
ALPK2	ENSG00000198796	56148479	56296189	-1	56296189	chr18	56251501	56252000	137.783	1883.94	-3.77328	458.458	787.049	345.583	166.375	218.625	121.097	530.811	170.509	-1.63263
EPAS1	ENSG00000116016	46520806	46613836	1	46520806	chr2	46542001	46542500	206.29	2175.63	-3.39869	1053.79	806.778	1019.33	436.278	316.611	172.639	962.05	309.567	-1.63271
FHL2	ENSG00000115641	105974169	106054960	-1	106054960	chr2	106071501	106072000	350.107	3549.63	-3.3418	1658.11	2088.6	1253.09	623.792	629.375	361.938	1671.22	538.057	-1.63326
LIMA1	ENSG00000050405	50569571	50677353	-1	50677353	chr12	50640001	50640500	148.36	1461.79	-3.30057	181.778	197.556	180.111	75.8333	37.7083	60.1528	184.743	58.7755	-1.63568
CALD1	ENSG00000122786	134429003	134655479	1	134429003	chr7	134421001	134421500	1129.23	4654.58	-2.04331	234.042	261.028	275.743	91.6389	79.1111	76.1806	256.102	81.6574	-1.63712
SPP1	ENSG00000118785	88896802	88904562	1	88896802	chr4	88949501	88950000	679.777	31.6533	4.42463	355.958	302.625	336.569	114.736	114.875	85.3194	330.704	105.627	-1.63732
SLIT3	ENSG00000184347	168088745	168728133	-1	168728133	chr5	168079001	168079500	71.85	478.737	-2.73617	316.458	355.472	270.861	99.4306	126.139	73.3194	313.221	99.8715	-1.63926
DEPTOR	ENSG00000155792	120885957	121063152	1	120885957	chr8	121013501	121014000	46.75	230.447	-2.30139	268.083	569.833	392.875	162.431	180.944	43.6389	409.77	130.86	-1.63932
CYP1B1	ENSG00000138061	38294116	38337044	-1	38337044	chr2	38324501	38325000	240.533	2038.01	-3.08285	1097.85	1243.58	822.833	330.618	421.917	259.653	1057.24	338.519	-1.6401
AC026703.1	ENSG00000181495	32788945	32791819	1	32788945	chr5	32753501	32754000	102.727	477.743	-2.21743	537.708	367.264	457.569	206.986	132.903	87.8472	453.83	144.748	-1.64185
UGCG	ENSG00000148154	114659046	114697649	1	114659046	chr9	114662001	114662500	111.133	541.243	-2.28399	298.361	308.597	376.701	95.1111	99.4861	115.986	326.943	104.053	-1.64233
EXT1	ENSG00000182197	118806729	119124092	-1	119124092	chr8	118880001	118880500	159.937	1157.19	-2.85505	109.903	189.806	143.597	49.4583	50.4306	38.4028	145.602	45.9468	-1.64281
VGLL3	ENSG00000206538	86987119	87040269	-1	87040269	chr3	87034001	87034500	54.7033	448.8	-3.03637	778.278	1389.76	876.542	332.167	410.611	224.417	1015.08	323.419	-1.64708
CALD1	ENSG00000122786	134429003	134655479	1	134429003	chr7	134445501	134446000	1129.23	4654.58	-2.04331	270.944	657.167	331.056	134.056	164.549	95.2361	419.336	133.193	-1.64723
CAV1	ENSG00000105974	116164839	116201233	1	116164839	chr7	116228501	116229000	527.837	2821.49	-2.4183	391.785	343.167	258.861	139.917	101.875	70.4167	330.264	104.65	-1.64868
RAI14	ENSG00000039560	34656342	34832732	1	34656342	chr5	34628001	34628500	469.533	1883.55	-2.00415	171.972	488.833	140.736	84.7361	73.5	96.375	266.218	84.1921	-1.64922
CALD1	ENSG00000122786	134429003	134655479	1	134429003	chr7	134453001	134453500	1129.23	4654.58	-2.04331	218.125	365.139	273.444	104.764	84.7222	81.6528	284.501	89.9514	-1.65033
GLT25D2	ENSG00000198756	183898796	184006863	-1	184006863	chr1	184026001	184026500	270.927	45.8667	2.56238	274.042	636.014	288.083	154.014	134.597	85.0278	398.939	126.38	-1.65064
KCNK2	ENSG00000082482	215179118	215410436	1	215179118	chr1	215195501	215196000	64.2367	267.203	-2.05647	294.569	488.194	367.917	92.5417	167.764	97.4028	383.049	120.931	-1.65523
HEG1	ENSG00000173706	124684554	124774802	-1	124774802	chr3	124771001	124771500	75.34	545.473	-2.85602	884.528	811.556	642.194	352.361	232.153	154.556	781.924	247.475	-1.65577
FHL1	ENSG00000022267	135229559	135293518	1	135229559	chrX	135245501	135246000	175.417	1180.9	-2.75103	658.347	698.424	489.486	219.444	255.764	102.861	615.758	194.317	-1.65889
CSRP1	ENSG00000159176	201452658	201478584	-1	201478584	chr1	201458001	201458500	561.533	5379.02	-3.2599	176.056	158.389	143.167	66.625	45.4028	34.5069	157.218	49.0799	-1.65961
CYP1B1	ENSG00000138061	38294116	38337044	-1	38337044	chr2	38349501	38350000	240.533	2038.01	-3.08285	356.153	271.347	257.764	111.069	86.3889	80.375	294.194	92.3958	-1.66024
CMAHP	ENSG00000168405	25081295	25218698	-1	25218698	chr6	25247501	25248000	37.0733	157.65	-2.08827	161.861	181.986	109.431	71.8819	43.9028	23.7361	148.979	46.4294	-1.66091
TUFT1	ENSG00000143367	151512781	151556059	1	151512781	chr1	151513001	151513500	84.0333	433.203	-2.36601	300.347	241.5	275.021	110.903	60.0417	85.9722	271.395	84.9815	-1.6636
MYOF	ENSG00000138119	95066186	95242074	-1	95242074	chr10	95217001	95217500	263.74	1559.82	-2.56419	131.083	96.9722	166.056	47.0972	44.8472	30.5972	129.488	40.1412	-1.66527
CAP2	ENSG00000112186	17393447	17558023	1	17393447	chr6	17471001	17471500	103.56	582.46	-2.49169	163.625	183.306	177.889	62.3333	15.7361	81.1528	173.127	53.6968	-1.67062
CRISPLD2	ENSG00000103196	84853537	84943114	1	84853537	chr16	84828501	84829000	248.63	1335.11	-2.42489	159.444	161.167	107.5	54.0694	15.3194	62.1667	140.568	43.456	-1.67105
ZBTB16	ENSG00000109906	113930315	114121398	1	113930315	chr11	114163501	114164000	212.7	26.1867	3.02192	1529.32	2154.81	1349.68	635.722	608.403	339.618	1683.77	527.624	-1.67224
EFEMP1	ENSG00000115380	56093102	56151274	-1	56151274	chr2	56110501	56111000	230.41	3065.63	-3.73391	164.361	157.944	157.125	28.9167	95.5417	21.2708	157.868	48.7905	-1.67389
MYOF	ENSG00000138119	95066186	95242074	-1	95242074	chr10	95226501	95227000	263.74	1559.82	-2.56419	296.847	220.778	363.319	114.25	84.375	75.3264	292.681	91.0104	-1.67438
CRIM1	ENSG00000150938	36583069	36778278	1	36583069	chr2	36689001	36689500	106.34	471.44	-2.14839	428.389	310.743	311.458	159.542	66.4514	96.9306	348.978	108.596	-1.67507
PEA15	ENSG00000162734	160175127	160185166	1	160175127	chr1	160177001	160177500	981.42	4094.26	-2.06066	203.125	384.715	180.139	92.8333	74.1111	72.2083	255.112	79.169	-1.67566
NRP1	ENSG00000099250	33466420	33625190	-1	33625190	chr10	33625001	33625500	80.95	393.353	-2.28072	134.167	216.458	138.778	50.3194	84.375	13.8333	161.206	49.7731	-1.67569
EFEMP1	ENSG00000115380	56093102	56151274	-1	56151274	chr2	56127501	56128000	230.41	3065.63	-3.73391	123.111	171.875	99.4306	22.5417	40.3333	58.9444	129.602	39.8588	-1.67646
UGCG	ENSG00000148154	114659046	114697649	1	114659046	chr9	114687501	114688000	111.133	541.243	-2.28399	111.389	195.847	149.361	42.3889	77.3889	19.3056	150.082	46.2465	-1.67705
CSRP1	ENSG00000159176	201452658	201478584	-1	201478584	chr1	201472001	201472500	561.533	5379.02	-3.2599	868.25	1194.42	558.167	264.583	360.681	190.403	874.668	272.825	-1.67713
EFEMP1	ENSG00000115380	56093102	56151274	-1	56151274	chr2	56111501	56112000	230.41	3065.63	-3.73391	170.319	242.292	178.319	49.4167	93.5972	35.4236	195.336	60.3553	-1.67806
CRIM1	ENSG00000150938	36583069	36778278	1	36583069	chr2	36616001	36616500	106.34	471.44	-2.14839	275.986	447.493	258.931	108.903	82.2917	111.847	326.564	101.344	-1.67835
TNFRSF11B	ENSG00000164761	119935796	119964439	-1	119964439	chr8	119893501	119894000	112.447	992.96	-3.14249	192.986	201.347	188.708	88.8472	59.4444	27.1389	192.725	59.3889	-1.68165
STC2	ENSG00000113739	172741716	172756506	-1	172756506	chr5	172756501	172757000	820.317	3318.96	-2.01648	312.236	263.625	219.056	70.0972	69.125	107.069	264.12	81.456	-1.68495
CALD1	ENSG00000122786	134429003	134655479	1	134429003	chr7	134427001	134427500	1129.23	4654.58	-2.04331	1183.93	1780.22	947.486	446.444	482.139	292.833	1313.12	407.572	-1.68543
KCNK2	ENSG00000082482	215179118	215410436	1	215179118	chr1	215175001	215175500	64.2367	267.203	-2.05647	611.875	672.333	240.611	184.486	165.389	116.278	508.348	157.345	-1.68558
VCAM1	ENSG00000162692	101185305	101204601	1	101185305	chr1	101200501	101201000	45.5633	573.61	-3.65412	339.083	504.153	398.181	177.653	87.1181	112.681	413.237	127.7	-1.68644
MFAP5	ENSG00000197614	8789942	8815484	-1	8815484	chr12	8850001	8850500	101.32	1783.45	-4.13768	169.722	123.5	134	42.9861	58.3472	28.5417	140.273	42.8542	-1.6877
TPM1	ENSG00000140416	63334831	63364111	1	63334831	chr15	63400501	63401000	959.027	5335.04	-2.47586	257.153	472.569	199.194	55.4444	137.375	92.7778	308.602	95.0752	-1.68818
ZBTB16	ENSG00000109906	113930315	114121398	1	113930315	chr11	114164001	114164500	212.7	26.1867	3.02192	873.417	1012.74	741.417	343.514	253.403	213.736	876.436	271.125	-1.68902
LEPR	ENSG00000116678	65886248	66107242	1	65886248	chr1	65993501	65994000	43.3967	221.067	-2.34883	323.722	377.819	352.653	117.778	62.3611	140.819	350.16	107.877	-1.68942
EFEMP1	ENSG00000115380	56093102	56151274	-1	56151274	chr2	56090001	56090500	230.41	3065.63	-3.73391	879.875	956.208	842.778	233.292	334.278	259.139	894.234	276.476	-1.6899
EFEMP1	ENSG00000115380	56093102	56151274	-1	56151274	chr2	56114501	56115000	230.41	3065.63	-3.73391	473.84	472.5	441.861	165.75	154.486	100.542	462.314	142.425	-1.6917
PLAU	ENSG00000122861	75668935	75677255	1	75668935	chr10	75648501	75649000	42.2567	764.48	-4.17723	185.417	230.389	139.597	64.3472	89.0694	12.2917	183.389	56.0394	-1.69272
SPP1	ENSG00000118785	88896802	88904562	1	88896802	chr4	88949001	88949500	679.777	31.6533	4.42463	357.681	310.694	310.576	97.0139	87.5764	114.347	325.37	99.8877	-1.69376
NDST1	ENSG00000070614	149865381	149937773	1	149865381	chr5	149893001	149893500	47.31	444.96	-3.23346	148.167	182.708	179.181	52.7083	30.5278	69.375	168.139	51.2685	-1.69419
NTN4	ENSG00000074527	96051583	96184930	-1	96184930	chr12	96027001	96027500	49.8067	308.797	-2.63225	221.389	239.639	216	27.625	97.8889	79.4306	224.505	68.6736	-1.69447
MYOF	ENSG00000138119	95066186	95242074	-1	95242074	chr10	95224501	95225000	263.74	1559.82	-2.56419	594.792	432.722	615.514	202.222	175.764	121.972	548.133	168.514	-1.69575
EPAS1	ENSG00000116016	46520806	46613836	1	46520806	chr2	46543501	46544000	206.29	2175.63	-3.39869	406.653	254.111	340.542	125.083	89.1111	90.0972	332.721	101.787	-1.69898
CALD1	ENSG00000122786	134429003	134655479	1	134429003	chr7	134520001	134520500	1129.23	4654.58	-2.04331	862.903	989.431	667.236	292.222	290.639	189.972	842.275	258.477	-1.7004
UGCG	ENSG00000148154	114659046	114697649	1	114659046	chr9	114707501	114708000	111.133	541.243	-2.28399	285.597	381.236	240.611	72.4722	102.056	102.486	301.609	92.1076	-1.70048
ALPK2	ENSG00000198796	56148479	56296189	-1	56296189	chr18	56248501	56249000	137.783	1883.94	-3.77328	326.757	646.347	376.583	203.194	123.806	79.5417	449.591	137.632	-1.70056
PEA15	ENSG00000162734	160175127	160185166	1	160175127	chr1	160174501	160175000	981.42	4094.26	-2.06066	316.542	284.097	152.361	97.1528	74.4861	57.9583	249.968	76.2014	-1.7008
CALD1	ENSG00000122786	134429003	134655479	1	134429003	chr7	134452501	134453000	1129.23	4654.58	-2.04331	280.097	844.049	390.486	175.25	142.306	140.153	504.983	154.549	-1.70172
PRSS23	ENSG00000150687	86502101	86663886	1	86502101	chr11	86514501	86515000	207.717	1376.08	-2.72787	350.694	235.625	263.417	149.5	66.375	44.0486	282.192	86.015	-1.70244
TPM1	ENSG00000140416	63334831	63364111	1	63334831	chr15	63338501	63339000	959.027	5335.04	-2.47586	239.528	529.521	285.972	118.25	72.7222	127.528	350.443	106.944	-1.703
KIF13B	ENSG00000197892	28924796	29120641	-1	29120641	chr8	28983001	28983500	290.187	58.23	2.31715	563.333	600.319	425.042	161.229	169.319	149.806	530.053	162.108	-1.70303
SLC13A5	ENSG00000141485	6588032	6616740	-1	6616740	chr17	6657001	6657500	375.49	25.73	3.86725	1094.03	1362.93	945.458	390.208	363.208	294.028	1143.19	350.361	-1.70329
RAI14	ENSG00000039560	34656342	34832732	1	34656342	chr5	34690501	34691000	469.533	1883.55	-2.00415	220.278	107.514	173.986	87.2222	28.1944	33.9583	165.321	50.0741	-1.7033
EFEMP1	ENSG00000115380	56093102	56151274	-1	56151274	chr2	56112001	56112500	230.41	3065.63	-3.73391	740.25	940.278	655.444	262.958	264.361	186.125	781.12	239.046	-1.70408
CMAHP	ENSG00000168405	25081295	25218698	-1	25218698	chr6	25249001	25249500	37.0733	157.65	-2.08827	322.611	477.236	225.986	120.653	114.347	75.0764	340.765	103.876	-1.70432
UGCG	ENSG00000148154	114659046	114697649	1	114659046	chr9	114663001	114663500	111.133	541.243	-2.28399	176.444	253.292	216.528	70.25	43.0972	79.7222	214.204	65.0185	-1.70476
SCRG1	ENSG00000164106	174309299	174327531	-1	174327531	chr4	174347001	174347500	11772.7	445.787	4.72295	310.917	179.833	196.167	100.222	86.4653	19.0833	227.803	68.8993	-1.71076
VGLL3	ENSG00000206538	86987119	87040269	-1	87040269	chr3	86972501	86973000	54.7033	448.8	-3.03637	164.333	208.5	157.125	96.0556	51.8056	8.27778	174.822	52.5926	-1.71401
CAV1	ENSG00000105974	116164839	116201233	1	116164839	chr7	116210001	116210500	527.837	2821.49	-2.4183	424.479	346.25	222.694	144.847	84.6389	69.4028	330.177	99.8704	-1.7151
KRTAP1-5	ENSG00000221852	39182278	39183454	-1	39183454	chr17	39217001	39217500	27.0733	690.733	-4.67318	1627.6	2133.54	1338.33	560.958	635.625	355.194	1700.66	516.877	-1.71626
TGM2	ENSG00000198959	36756863	36794980	-1	36794980	chr20	36713001	36713500	87.3033	366.96	-2.07151	353.819	411.417	318.583	141.472	118.931	63.2361	360.569	108.851	-1.71873
SLIT3	ENSG00000184347	168088745	168728133	-1	168728133	chr5	168139001	168139500	71.85	478.737	-2.73617	321.736	439.403	251.014	152.861	92.5417	57.7222	336.251	101.37	-1.72003
CAV1	ENSG00000105974	116164839	116201233	1	116164839	chr7	116209501	116210000	527.837	2821.49	-2.4183	257.75	191.764	144.778	82.5417	20.5833	70.9583	196.463	58.9196	-1.72048
CRIM1	ENSG00000150938	36583069	36778278	1	36583069	chr2	36669001	36669500	106.34	471.44	-2.14839	309.847	202.861	238.25	88.7917	53.4583	83.1111	249.252	74.9074	-1.72107
LMOD1	ENSG00000163431	201865580	201915716	-1	201915716	chr1	201852501	201853000	28.7	186.76	-2.70206	213.597	178.361	208.569	44.2639	23.8194	107.597	198.644	59.4931	-1.72258
PLAU	ENSG00000122861	75668935	75677255	1	75668935	chr10	75659001	75659500	42.2567	764.48	-4.17723	233.889	324.528	178.458	58.4722	97.1944	64.7361	244.447	73.3681	-1.72266
UGCG	ENSG00000148154	114659046	114697649	1	114659046	chr9	114702501	114703000	111.133	541.243	-2.28399	250.097	291.389	177.444	92.3542	49.8194	71.9722	238.411	71.4062	-1.7253
CAP2	ENSG00000112186	17393447	17558023	1	17393447	chr6	17418001	17418500	103.56	582.46	-2.49169	872.611	1388.11	615.222	351.708	326.653	188.319	960.662	289.785	-1.72558
KRT7	ENSG00000135480	52626304	52662180	1	52626304	chr12	52675001	52675500	37.5967	230.04	-2.61321	1480.93	1395.19	1185.43	347.986	376.056	508.569	1362.74	411.269	-1.72591
MYOF	ENSG00000138119	95066186	95242074	-1	95242074	chr10	95200001	95200500	263.74	1559.82	-2.56419	189.514	107.972	186.931	64.1667	70.8611	7.38889	159.575	47.5162	-1.72671
AFAP1	ENSG00000196526	7760441	7941653	-1	7941653	chr4	7858001	7858500	62.5733	297.953	-2.25147	199.944	152.167	148.278	67.8333	43.6667	35.0417	164.843	49.081	-1.72748
ITGA11	ENSG00000137809	68594050	68724502	-1	68724502	chr15	68700001	68700500	219.82	2075.69	-3.23919	533.444	334.5	402.035	139.056	152.91	83.4861	423.106	127.002	-1.72826
NDST1	ENSG00000070614	149865381	149937773	1	149865381	chr5	149887501	149888000	47.31	444.96	-3.23346	238.139	472.229	99.8056	96.3333	66.7222	80.2639	269.205	80.5208	-1.72881
VGLL3	ENSG00000206538	86987119	87040269	-1	87040269	chr3	86998501	86999000	54.7033	448.8	-3.03637	249.361	264.986	274.083	60.2361	88.3056	88.0139	262	78.3356	-1.72902
MYOF	ENSG00000138119	95066186	95242074	-1	95242074	chr10	95239001	95239500	263.74	1559.82	-2.56419	154.25	119.625	169.472	43.4444	44.125	43.2639	145.616	43.1991	-1.72995
CRIM1	ENSG00000150938	36583069	36778278	1	36583069	chr2	36713501	36714000	106.34	471.44	-2.14839	622.59	1417.58	580.153	306.347	298.681	181.319	874.48	262.913	-1.73001
TUFT1	ENSG00000143367	151512781	151556059	1	151512781	chr1	151520001	151520500	84.0333	433.203	-2.36601	219.306	372.653	166.194	88.2917	68.2917	69.5278	251.731	75.1227	-1.73121
MFAP5	ENSG00000197614	8789942	8815484	-1	8815484	chr12	8771501	8772000	101.32	1783.45	-4.13768	141.319	146.319	156.806	72.4722	27.8194	30.7361	146.005	43.2685	-1.73151
TPM1	ENSG00000140416	63334831	63364111	1	63334831	chr15	63306001	63306500	959.027	5335.04	-2.47586	298.806	557	251.653	136.569	129.042	61.4028	368.366	110.083	-1.73341
C21orf7	ENSG00000156265	30449792	30548210	1	30449792	chr21	30568001	30568500	35.0467	180.673	-2.36603	294.958	288.931	283.292	69.5833	104.181	86	288.113	85.9444	-1.73347
CALD1	ENSG00000122786	134429003	134655479	1	134429003	chr7	134384501	134385000	1129.23	4654.58	-2.04331	188.431	608.194	273.778	70.4583	151.042	94.8681	355.787	106.161	-1.73528
CAV1	ENSG00000105974	116164839	116201233	1	116164839	chr7	116222001	116222500	527.837	2821.49	-2.4183	500.111	503.931	395.667	118.375	193.486	98.0417	466.359	138.794	-1.74123
EXT1	ENSG00000182197	118806729	119124092	-1	119124092	chr8	118922001	118922500	159.937	1157.19	-2.85505	173.486	301.514	211.319	81.8333	57.7361	61.2778	227.611	67.3796	-1.74125
SMAD3	ENSG00000166949	67358183	67487533	1	67358183	chr15	67390501	67391000	88.1333	471.267	-2.41878	311.653	218.007	295.611	84.7778	74.7361	86.0347	274.128	81.2361	-1.74226
C21orf7	ENSG00000156265	30449792	30548210	1	30449792	chr21	30569001	30569500	35.0467	180.673	-2.36603	442.042	314.097	277.535	94.8194	129.889	79.4722	343.17	101.75	-1.74398
LIMA1	ENSG00000050405	50569571	50677353	-1	50677353	chr12	50579501	50580000	148.36	1461.79	-3.30057	712.486	920.986	652.271	186.111	276.306	216.368	764.506	227.402	-1.74484
CALD1	ENSG00000122786	134429003	134655479	1	134429003	chr7	134446001	134446500	1129.23	4654.58	-2.04331	202.056	561.382	279.736	102.389	122.111	81.6528	346.381	102.493	-1.74698
CAV1	ENSG00000105974	116164839	116201233	1	116164839	chr7	116228001	116228500	527.837	2821.49	-2.4183	322.153	276.083	258.972	105.931	95.2778	52.9583	284.69	84.0509	-1.74805
FNDC1	ENSG00000164694	159590429	159693141	1	159590429	chr6	159624001	159624500	234.07	1576.15	-2.7514	690.785	1096.91	570.153	203.861	319.493	174.944	788.414	233.917	-1.74863
EXT1	ENSG00000182197	118806729	119124092	-1	119124092	chr8	118827001	118827500	159.937	1157.19	-2.85505	216.188	109.479	171.514	50.5972	59.4444	33.5556	163.796	47.9792	-1.75044
PDE5A	ENSG00000138735	120415550	120550146	-1	120550146	chr4	120445501	120446000	40.2833	200.033	-2.31199	203.146	131.431	81.4931	20.6667	89.8056	11.4167	136.637	39.8866	-1.75116
PLA2G16	ENSG00000176485	63340667	63384355	-1	63384355	chr11	63377501	63378000	108.08	672.16	-2.63671	329.993	335.667	284.25	105.389	96.7222	77.5556	315.615	93.0139	-1.75178
CSRP1	ENSG00000159176	201452658	201478584	-1	201478584	chr1	201473001	201473500	561.533	5379.02	-3.2599	2154.69	2282.38	1761.71	691.16	793.514	355.25	2066.2	612.767	-1.75192
CDC42EP2	ENSG00000149798	65082289	65089900	1	65082289	chr11	65058001	65058500	45.3533	185.983	-2.03589	549.444	704.889	398.292	131.375	198.917	152.5	551.226	162.891	-1.75252
CALD1	ENSG00000122786	134429003	134655479	1	134429003	chr7	134520501	134521000	1129.23	4654.58	-2.04331	688.312	706.764	590.66	292.111	177.521	113.681	663.755	196.08	-1.75404
ZBTB16	ENSG00000109906	113930315	114121398	1	113930315	chr11	114162501	114163000	212.7	26.1867	3.02192	1342.62	1511.58	1090.38	477.403	431.097	263.153	1321.43	390.968	-1.75439
DDAH1	ENSG00000153904	85784168	86044046	-1	86044046	chr1	85831501	85832000	178.133	923.22	-2.37372	463.028	587.917	572.722	155.292	222.403	96.1389	541.815	159.833	-1.75489
NTN4	ENSG00000074527	96051583	96184930	-1	96184930	chr12	96200501	96201000	49.8067	308.797	-2.63225	1368.03	636.569	810.833	374.569	180.083	275	940.385	277.507	-1.75707
C21orf7	ENSG00000156265	30449792	30548210	1	30449792	chr21	30553501	30554000	35.0467	180.673	-2.36603	313.708	281.764	344.819	104.25	82.7222	88.8889	312.363	91.6713	-1.75764
FNDC1	ENSG00000164694	159590429	159693141	1	159590429	chr6	159733001	159733500	234.07	1576.15	-2.7514	480.556	594.625	339.819	136.083	189.472	84.0417	471.458	138.684	-1.75802
FLNC	ENSG00000128591	128470431	128499328	1	128470431	chr7	128468501	128469000	191.08	1080.47	-2.49941	241.889	187.694	195.382	79.625	45.0278	53.9306	206.788	60.4074	-1.75863
CNN1	ENSG00000130176	11649579	11661138	1	11649579	chr19	11649001	11649500	43.0233	638.333	-3.89112	207.5	173.75	286.542	94.6806	49.6389	47.5972	221.4	64.669	-1.75988
LEPR	ENSG00000116678	65886248	66107242	1	65886248	chr1	65975501	65976000	43.3967	221.067	-2.34883	265.319	567.986	327.16	156.944	84.8611	94.1667	386.226	113.308	-1.76025
CDC42EP3	ENSG00000163171	37869032	37965611	-1	37965611	chr2	37869501	37870000	74.52	439.767	-2.56104	320.042	182.972	210.944	96.2917	92.5208	17.8958	236.796	69.1863	-1.76046
TPM1	ENSG00000140416	63334831	63364111	1	63334831	chr15	63335501	63336000	959.027	5335.04	-2.47586	328.847	720.444	331.556	114.861	148.889	135.361	459.914	135.012	-1.76077
UBASH3B	ENSG00000154127	122526383	122685181	1	122526383	chr11	122579001	122579500	62.3633	359.173	-2.52591	286.278	254.319	264.819	56.6389	92.1806	87.4167	267.576	78.2477	-1.76089
FHL2	ENSG00000115641	105974169	106054960	-1	106054960	chr2	105940501	105941000	350.107	3549.63	-3.3418	341.174	780	554.396	154.458	225.264	106.806	558.699	164.132	-1.76103
SLIT3	ENSG00000184347	168088745	168728133	-1	168728133	chr5	168685001	168685500	71.85	478.737	-2.73617	439.25	433.583	316.917	124.222	150.681	69.1111	396.297	116.15	-1.76185
MYOF	ENSG00000138119	95066186	95242074	-1	95242074	chr10	95150501	95151000	263.74	1559.82	-2.56419	289.306	194.611	230.153	67.7361	48	90.7361	236.837	69.1157	-1.76217
FHL2	ENSG00000115641	105974169	106054960	-1	106054960	chr2	106103501	106104000	350.107	3549.63	-3.3418	458.583	517.944	281.764	107.764	172.194	83.3194	419.012	122.792	-1.76251
TPM1	ENSG00000140416	63334831	63364111	1	63334831	chr15	63316001	63316500	959.027	5335.04	-2.47586	445.653	898.139	489.25	229.778	123.986	178.958	611.502	179.363	-1.76381
CSRP1	ENSG00000159176	201452658	201478584	-1	201478584	chr1	201470501	201471000	561.533	5379.02	-3.2599	291.403	389.389	275	89.4861	107.722	81.6528	317.534	92.7546	-1.76448
ANKRD1	ENSG00000148677	92671853	92681033	-1	92681033	chr10	92691001	92691500	29.6467	271.66	-3.19586	700.139	1341.99	451.125	264.458	340.944	124.306	833.149	244.407	-1.76513
CDC42EP3	ENSG00000163171	37869032	37965611	-1	37965611	chr2	37899501	37900000	74.52	439.767	-2.56104	318.028	194.708	252.736	67.2083	68.25	86.8889	254.248	73.9826	-1.76727
PAPSS2	ENSG00000198682	89419370	89507462	1	89419370	chr10	89459001	89459500	4166.18	947.093	2.13715	212.389	152.083	167.861	52.6667	59.3056	39.6111	175.613	50.875	-1.76748
CDC42EP3	ENSG00000163171	37869032	37965611	-1	37965611	chr2	37993501	37994000	74.52	439.767	-2.56104	220.097	439.424	257.764	95.8056	102.167	70.1389	304.867	88.831	-1.76762
CDC42EP3	ENSG00000163171	37869032	37965611	-1	37965611	chr2	37941001	37941500	74.52	439.767	-2.56104	588.569	407.528	437.278	121.569	136.014	154.931	477.934	139.649	-1.76772
LMOD1	ENSG00000163431	201865580	201915716	-1	201915716	chr1	201872001	201872500	28.7	186.76	-2.70206	157.625	231.708	132.75	69.4583	57.9583	21.2222	172.234	49.8032	-1.76973
AC026703.1	ENSG00000181495	32788945	32791819	1	32788945	chr5	32807001	32807500	102.727	477.743	-2.21743	155.736	116.847	160.236	35.2222	35.5278	53.9306	142.083	40.9144	-1.77133
KIAA1199	ENSG00000103888	81071684	81244117	1	81071684	chr15	81227501	81228000	1147.15	6287.91	-2.45453	309.375	209.236	192.431	67.6944	56.6528	79.1667	235.811	68.2176	-1.77453
VCAM1	ENSG00000162692	101185305	101204601	1	101185305	chr1	101186001	101186500	45.5633	573.61	-3.65412	213.333	190.236	122.25	110.583	38.4167	0	173.463	49.9398	-1.77606
NRP1	ENSG00000099250	33466420	33625190	-1	33625190	chr10	33518001	33518500	80.95	393.353	-2.28072	303.903	594.153	308.882	116.264	134.931	93.8889	401.913	116.532	-1.77741
EXT1	ENSG00000182197	118806729	119124092	-1	119124092	chr8	118884501	118885000	159.937	1157.19	-2.85505	271.806	194.653	145.389	98.0139	53.7083	20.4028	202.351	58.2523	-1.77903
CITED2	ENSG00000164442	139693393	139695757	-1	139695757	chr6	139691001	139691500	219.91	1791.2	-3.02594	273.861	266.194	223.264	100.889	97.8889	20.7361	253.471	73.1076	-1.77981
HEY1	ENSG00000164683	80676245	80680098	-1	80680098	chr8	80705501	80706000	410.807	30.7967	3.73761	381.486	404.764	345.438	118.569	97.9444	107.431	376.634	108.97	-1.77988
EFEMP1	ENSG00000115380	56093102	56151274	-1	56151274	chr2	56114001	56114500	230.41	3065.63	-3.73391	259.167	296.403	301.847	106.042	58.3194	84.2986	284.786	82.2211	-1.77991
CDC42EP3	ENSG00000163171	37869032	37965611	-1	37965611	chr2	37999001	37999500	74.52	439.767	-2.56104	179.944	449.167	112.083	61.3472	63.1389	87.8889	245.833	70.8495	-1.78049
EPAS1	ENSG00000116016	46520806	46613836	1	46520806	chr2	46526001	46526500	206.29	2175.63	-3.39869	365.5	305.333	421.819	138.375	95.3611	79.625	363.529	105.086	-1.7808
DDAH1	ENSG00000153904	85784168	86044046	-1	86044046	chr1	86077501	86078000	178.133	923.22	-2.37372	1091.97	1823.19	897.417	307.653	528.583	276.882	1280.62	371.742	-1.78173
FNDC1	ENSG00000164694	159590429	159693141	1	159590429	chr6	159625001	159625500	234.07	1576.15	-2.7514	542.472	698.25	433.111	210.903	188.042	79.9167	558.075	161.588	-1.78182
VGLL3	ENSG00000206538	86987119	87040269	-1	87040269	chr3	87041501	87042000	54.7033	448.8	-3.03637	146.417	177.431	147.778	48.4583	77.6667	7.97222	155.219	44.4051	-1.78264
CMAHP	ENSG00000168405	25081295	25218698	-1	25218698	chr6	25178501	25179000	37.0733	157.65	-2.08827	208.528	394.222	301.944	59.2917	100.458	102.014	300.69	86.6412	-1.78338
SP7	ENSG00000170374	53720362	53739099	-1	53739099	chr12	53691501	53692000	315.503	24.6467	3.67819	671.806	534.743	318.562	249.944	107.347	77.3194	508.463	146.988	-1.78349
RAI14	ENSG00000039560	34656342	34832732	1	34656342	chr5	34673001	34673500	469.533	1883.55	-2.00415	218.569	135.403	150.903	47.4444	18.4444	76.5556	166.329	47.5324	-1.78566
SOCS2	ENSG00000120833	93963590	93977263	1	93963590	chr12	94016001	94016500	591.377	72.3533	3.03095	497.75	306.736	360.326	104.528	144.083	83.0833	387.697	111.722	-1.78587
SLIT3	ENSG00000184347	168088745	168728133	-1	168728133	chr5	168724001	168724500	71.85	478.737	-2.73617	93.3611	105.611	68.1667	30.1944	19.7222	31.1111	89.5278	25.2523	-1.78592
PEA15	ENSG00000162734	160175127	160185166	1	160175127	chr1	160230501	160231000	981.42	4094.26	-2.06066	663.528	969.139	582.743	231.583	283.917	123.167	740.821	214.116	-1.78596
EXT1	ENSG00000182197	118806729	119124092	-1	119124092	chr8	119122001	119122500	159.937	1157.19	-2.85505	190.958	227.583	271.028	69.3333	69.6111	55.9861	228.711	65.581	-1.78664
PRSS23	ENSG00000150687	86502101	86663886	1	86502101	chr11	86511501	86512000	207.717	1376.08	-2.72787	219.472	316.278	279.222	59.9167	100.819	73.9028	270.738	77.7292	-1.78725
PLA2G16	ENSG00000176485	63340667	63384355	-1	63384355	chr11	63376001	63376500	108.08	672.16	-2.63671	575.278	716.403	458.465	169.833	237.222	92.7361	583.895	168.454	-1.78729
RAI14	ENSG00000039560	34656342	34832732	1	34656342	chr5	34789001	34789500	469.533	1883.55	-2.00415	231.556	247.361	224.736	65.75	47.75	85.7639	233.417	66.8727	-1.78817
CALD1	ENSG00000122786	134429003	134655479	1	134429003	chr7	134467501	134468000	1129.23	4654.58	-2.04331	386.819	700.208	522.097	218.583	170.736	68.4167	536.593	154.558	-1.78906
DAB2	ENSG00000153071	39371780	39462402	-1	39462402	chr5	39473001	39473500	365.813	1773.31	-2.27727	493.208	437.264	420.778	202.611	100.5	79.1111	450.155	129.285	-1.79196
C21orf7	ENSG00000156265	30449792	30548210	1	30449792	chr21	30591001	30591500	35.0467	180.673	-2.36603	397.625	415.181	336.931	104.389	111.069	110.708	382.795	109.775	-1.7927
CRIM1	ENSG00000150938	36583069	36778278	1	36583069	chr2	36630001	36630500	106.34	471.44	-2.14839	267.417	223.222	207.944	78.0972	53.0833	65.7222	231.758	66.1574	-1.79321
CYP1B1	ENSG00000138061	38294116	38337044	-1	38337044	chr2	38325501	38326000	240.533	2038.01	-3.08285	1587.64	1749.79	1174.72	477.347	601.236	224.799	1511.3	434.749	-1.79518
SMAD3	ENSG00000166949	67358183	67487533	1	67358183	chr15	67367001	67367500	88.1333	471.267	-2.41878	415.653	388.069	290.792	92.0694	115.153	103.778	364.203	104.194	-1.79564
RCAN1	ENSG00000159200	35885440	35987441	-1	35987441	chr21	35917501	35918000	85.2467	370.75	-2.12073	1077.75	1456.61	1175.62	324.278	365.208	380.556	1243.66	357.453	-1.79589
ITGA11	ENSG00000137809	68594050	68724502	-1	68724502	chr15	68699001	68699500	219.82	2075.69	-3.23919	319.5	313.611	263.639	70.4583	129.736	56.8056	298.03	85.0116	-1.79769
NRP1	ENSG00000099250	33466420	33625190	-1	33625190	chr10	33527001	33527500	80.95	393.353	-2.28072	748.639	778.076	331.931	188.243	204.319	134.667	620.086	177.615	-1.79794
BST1	ENSG00000109743	15704573	15739936	1	15704573	chr4	15693501	15694000	33.61	205.583	-2.61276	250.875	462.472	356	98	103.056	102.222	355.461	101.438	-1.79899
NGF	ENSG00000134259	115828539	115880857	-1	115880857	chr1	115845501	115846000	59.2633	291.323	-2.29741	157.451	114.444	131.188	31.5139	70.1528	13.4722	132.451	37.3403	-1.79938
NRP1	ENSG00000099250	33466420	33625190	-1	33625190	chr10	33666501	33667000	80.95	393.353	-2.28072	312.236	418.25	315.042	103.056	117.528	75.8472	347.218	98.9583	-1.80059
SEMA3C	ENSG00000075223	80371854	80551675	-1	80551675	chr7	80353001	80353500	30.6833	143.06	-2.22109	268.208	371.306	258.097	86.0278	98.875	71.6667	298.329	84.8773	-1.80138
CYP1B1	ENSG00000138061	38294116	38337044	-1	38337044	chr2	38326001	38326500	240.533	2038.01	-3.08285	787.833	694.722	543.611	247.431	214.986	112.764	676.822	193.369	-1.80211
CAP2	ENSG00000112186	17393447	17558023	1	17393447	chr6	17393501	17394000	103.56	582.46	-2.49169	302.618	207.875	258.028	111.403	25.0556	80.375	255.317	72.2708	-1.80662
EXT1	ENSG00000182197	118806729	119124092	-1	119124092	chr8	118859001	118859500	159.937	1157.19	-2.85505	149.625	316.556	100.458	55.4861	46.1528	54.9583	187.17	52.7824	-1.80683
KRTAP1-5	ENSG00000221852	39182278	39183454	-1	39183454	chr17	39216501	39217000	27.0733	690.733	-4.67318	744.278	1165.64	529.014	266.556	254.312	173.431	816.199	232.545	-1.80699
NRP1	ENSG00000099250	33466420	33625190	-1	33625190	chr10	33562001	33562500	80.95	393.353	-2.28072	312.778	259.028	205.153	66.3611	57.3472	95.375	258.102	72.9711	-1.80849
PPP1R14C	ENSG00000198729	150464212	150571493	1	150464212	chr6	150589001	150589500	295.55	32.3533	3.19142	770.91	754.583	652.16	214.111	316.653	85.4722	727.512	206.958	-1.80866
CRIM1	ENSG00000150938	36583069	36778278	1	36583069	chr2	36648001	36648500	106.34	471.44	-2.14839	184.167	166.056	194.069	68.8889	33.5972	48.2361	179.637	50.5602	-1.80876
RAI14	ENSG00000039560	34656342	34832732	1	34656342	chr5	34790001	34790500	469.533	1883.55	-2.00415	213.806	189.917	173.625	18.0972	33.125	107.903	190.764	53.669	-1.81054
MYOF	ENSG00000138119	95066186	95242074	-1	95242074	chr10	95146501	95147000	263.74	1559.82	-2.56419	415.014	507.458	417.931	110.486	178.125	85.5139	446.565	126.558	-1.81094
NDST1	ENSG00000070614	149865381	149937773	1	149865381	chr5	149883501	149884000	47.31	444.96	-3.23346	327.375	340.847	263.931	74.3333	92.5417	97.4861	309.694	87.5231	-1.81137
2004-03-01	ENSG00000144583	217122588	217236750	-1	217236750	chr2	217180501	217181000	26.5733	211.953	-2.9957	258.271	304.861	279.653	47.6944	132.556	58.3333	279.887	78.9745	-1.81238
TPM1	ENSG00000140416	63334831	63364111	1	63334831	chr15	63381001	63381500	959.027	5335.04	-2.47586	271.139	352.16	317.958	145.319	95.0833	25.8472	312.691	88.1667	-1.81477
CRIM1	ENSG00000150938	36583069	36778278	1	36583069	chr2	36590001	36590500	106.34	471.44	-2.14839	116.875	185.556	140.875	50.2083	24.0278	49.5139	145.602	40.5822	-1.81787
TNFRSF11B	ENSG00000164761	119935796	119964439	-1	119964439	chr8	119944001	119944500	112.447	992.96	-3.14249	174.903	212.917	194.222	17.875	35.6389	105.986	192.334	53.8125	-1.81852
AC026703.1	ENSG00000181495	32788945	32791819	1	32788945	chr5	32779501	32780000	102.727	477.743	-2.21743	392.347	400.764	365.938	124.361	113.194	85.1389	385.714	108.512	-1.82018
TPM1	ENSG00000140416	63334831	63364111	1	63334831	chr15	63337501	63338000	959.027	5335.04	-2.47586	248.028	730.681	400.958	178.569	101.639	102.153	459.458	129.338	-1.82081
CPA4	ENSG00000128510	129932974	129964020	1	129932974	chr7	129933001	129933500	24.3867	427.243	-4.13089	358.681	291.014	206.583	120.472	39.5625	80.8056	284.346	79.7465	-1.82124
CALD1	ENSG00000122786	134429003	134655479	1	134429003	chr7	134522501	134523000	1129.23	4654.58	-2.04331	498.611	315.389	359.562	126.319	106.611	93.2361	390.77	109.775	-1.82237
C1orf198	ENSG00000119280	230972865	231005335	-1	231005335	chr1	230961001	230961500	187.38	1195.77	-2.67391	779.389	680.444	633.917	265.806	134.215	185.889	699.432	196.909	-1.82341
CPA4	ENSG00000128510	129932974	129964020	1	129932974	chr7	129996501	129997000	24.3867	427.243	-4.13089	899.424	1338.38	850.944	366.653	284.986	214.667	1029.26	289.656	-1.82563
CALD1	ENSG00000122786	134429003	134655479	1	134429003	chr7	134522001	134522500	1129.23	4654.58	-2.04331	561.833	479.076	455.569	190.958	146.653	75.7222	498.995	139.912	-1.82712
KRTAP1-5	ENSG00000221852	39182278	39183454	-1	39183454	chr17	39215501	39216000	27.0733	690.733	-4.67318	299.764	322.514	199.903	107.694	80.5417	41.4861	273.134	76.2431	-1.82741
CALD1	ENSG00000122786	134429003	134655479	1	134429003	chr7	134519001	134519500	1129.23	4654.58	-2.04331	661.875	780.931	484.41	239.611	194.903	101.667	643.946	180.491	-1.82928
C1orf198	ENSG00000119280	230972865	231005335	-1	231005335	chr1	230987001	230987500	187.38	1195.77	-2.67391	220.125	585.097	248.75	84.3194	79.5833	129.097	350.095	97.6806	-1.83102
EFEMP1	ENSG00000115380	56093102	56151274	-1	56151274	chr2	56107001	56107500	230.41	3065.63	-3.73391	262.597	324.444	286.375	72.4306	91.1181	80.7222	290.262	80.8368	-1.83149
CA9	ENSG00000107159	35673853	35681156	1	35673853	chr9	35727501	35728000	406.527	31.7233	3.67973	516.278	1368.11	623.347	249.194	247.042	204.25	838.464	234.668	-1.83271
DDAH1	ENSG00000153904	85784168	86044046	-1	86044046	chr1	86077001	86077500	178.133	923.22	-2.37372	1325.81	2105.64	1204.12	413.875	572.264	316.75	1552	434.556	-1.83413
SMAD3	ENSG00000166949	67358183	67487533	1	67358183	chr15	67342001	67342500	88.1333	471.267	-2.41878	1310.1	1255.54	966.319	382.625	418.757	189.375	1184.27	331.343	-1.83448
PRSS23	ENSG00000150687	86502101	86663886	1	86502101	chr11	86509501	86510000	207.717	1376.08	-2.72787	107.347	125.764	118.222	51.625	36.2083	11.2222	115.611	31.6806	-1.8352
FHL2	ENSG00000115641	105974169	106054960	-1	106054960	chr2	106005001	106005500	350.107	3549.63	-3.3418	482.194	591.736	461.451	144.611	202.222	74.9722	512.112	142.78	-1.83541
HEG1	ENSG00000173706	124684554	124774802	-1	124774802	chr3	124770501	124771000	75.34	545.473	-2.85602	1040.64	613.792	561.569	237.056	193.681	184.75	741.065	206.704	-1.83702
NRP1	ENSG00000099250	33466420	33625190	-1	33625190	chr10	33530001	33530500	80.95	393.353	-2.28072	285.361	369	235.319	58.9444	111.486	77.2361	295.784	81.8981	-1.84
CRIM1	ENSG00000150938	36583069	36778278	1	36583069	chr2	36710501	36711000	106.34	471.44	-2.14839	190.236	140.028	223.549	31.5139	40.2222	78.4167	182.83	50.338	-1.84027
LEPR	ENSG00000116678	65886248	66107242	1	65886248	chr1	65993001	65993500	43.3967	221.067	-2.34883	570.042	619.722	528.028	228.917	110.319	131.514	572.671	158.843	-1.84357
CITED2	ENSG00000164442	139693393	139695757	-1	139695757	chr6	139693001	139693500	219.91	1791.2	-3.02594	426.479	414.458	521.083	217.236	83.1667	71.0972	453.637	125.639	-1.84399
CDC42EP3	ENSG00000163171	37869032	37965611	-1	37965611	chr2	37940001	37940500	74.52	439.767	-2.56104	1033.54	1050.81	774.819	351.792	242.583	198.625	955.301	265.248	-1.8447
FNDC1	ENSG00000164694	159590429	159693141	1	159590429	chr6	159635001	159635500	234.07	1576.15	-2.7514	150.556	370.722	195.847	60.875	86.6528	46.7986	237.819	65.4062	-1.84653
CITED2	ENSG00000164442	139693393	139695757	-1	139695757	chr6	139692501	139693000	219.91	1791.2	-3.02594	365.528	404.618	395.875	133.222	110.319	75.5972	388.159	107.197	-1.8467
HEG1	ENSG00000173706	124684554	124774802	-1	124774802	chr3	124774001	124774500	75.34	545.473	-2.85602	450.944	430.542	379.181	93.2639	156.403	93.8611	419.816	115.998	-1.84671
SLIT3	ENSG00000184347	168088745	168728133	-1	168728133	chr5	168777501	168778000	71.85	478.737	-2.73617	242.389	387.986	228.708	67.6944	103.264	66.3889	285.354	78.588	-1.84718
TNFRSF11B	ENSG00000164761	119935796	119964439	-1	119964439	chr8	119926001	119926500	112.447	992.96	-3.14249	137.236	174.722	129.833	23.8472	40.9028	56.2083	145.098	39.5625	-1.84872
TGM2	ENSG00000198959	36756863	36794980	-1	36794980	chr20	36796001	36796500	87.3033	366.96	-2.07151	370.931	602.583	208.194	129.111	112.639	80.2222	393.516	108.255	-1.85239
CRISPLD2	ENSG00000103196	84853537	84943114	1	84853537	chr16	84870001	84870500	248.63	1335.11	-2.42489	406.486	309.333	157.458	106.167	95.8194	38.4028	290.199	79.5949	-1.85325
DDAH1	ENSG00000153904	85784168	86044046	-1	86044046	chr1	85780001	85780500	178.133	923.22	-2.37372	605.278	862.319	468.694	171.361	200.583	157.319	647.029	178.289	-1.85377
CSRP1	ENSG00000159176	201452658	201478584	-1	201478584	chr1	201470001	201470500	561.533	5379.02	-3.2599	399.431	573.368	359.486	103.056	148.014	109.361	443.814	121.883	-1.85592
ANKRD6	ENSG00000135299	90142889	90343553	1	90142889	chr6	90192001	90192500	632.527	82.3033	2.9421	298.042	875.438	269.236	119.028	154.986	116.681	481.154	132.133	-1.85662
CALD1	ENSG00000122786	134429003	134655479	1	134429003	chr7	134463001	134463500	1129.23	4654.58	-2.04331	738.771	1322.82	613.826	391.799	251.236	90.3611	892.69	245.689	-1.85708
TPM1	ENSG00000140416	63334831	63364111	1	63334831	chr15	63322501	63323000	959.027	5335.04	-2.47586	224.861	301.41	190.028	51.9306	82.3194	58.1806	237.568	64.8252	-1.85769
KIF13B	ENSG00000197892	28924796	29120641	-1	29120641	chr8	29017501	29018000	290.187	58.23	2.31715	246.222	361.736	187.083	82.9583	77.3194	55.8681	264.156	72.0567	-1.85975
ALPK2	ENSG00000198796	56148479	56296189	-1	56296189	chr18	56251001	56251500	137.783	1883.94	-3.77328	180.083	521.132	215.472	26.6111	108.944	115.931	304.686	83.1597	-1.86085
ALPK2	ENSG00000198796	56148479	56296189	-1	56296189	chr18	56248001	56248500	137.783	1883.94	-3.77328	410.194	793.764	373.958	183.389	131.528	110.278	526.05	143.951	-1.86237
SP7	ENSG00000170374	53720362	53739099	-1	53739099	chr12	53684001	53684500	315.503	24.6467	3.67819	329.819	111.375	140.431	63.6389	75.9306	15.125	192.188	52.0498	-1.86458
MYOF	ENSG00000138119	95066186	95242074	-1	95242074	chr10	95243001	95243500	263.74	1559.82	-2.56419	221.931	101.444	146.514	4.63889	42.4861	79.7222	154.634	41.6898	-1.8662
CRIM1	ENSG00000150938	36583069	36778278	1	36583069	chr2	36631001	36631500	106.34	471.44	-2.14839	420.458	204.833	201.417	96.6806	64.5	63.0139	274.604	74.5359	-1.86736
FNDC1	ENSG00000164694	159590429	159693141	1	159590429	chr6	159608501	159609000	234.07	1576.15	-2.7514	497.924	950.833	494.972	149.403	193.486	183.361	649.603	177.308	-1.86741
PTX3	ENSG00000163661	157154578	157161417	1	157154578	chr3	157156501	157157000	30.49	156.123	-2.35628	198.764	206.333	144	75.4583	58.0694	12.5278	181.319	48.919	-1.86881
WDR86	ENSG00000187260	151072995	151107813	-1	151107813	chr7	151157501	151158000	223.947	32.0633	2.80416	525.229	411.278	337.792	122.667	97.5417	121.847	424.55	115.495	-1.86906
CYP1B1	ENSG00000138061	38294116	38337044	-1	38337044	chr2	38304001	38304500	240.533	2038.01	-3.08285	571.472	532.736	497.556	198.694	144.264	86.9167	534.172	145.458	-1.86951
CSRP1	ENSG00000159176	201452658	201478584	-1	201478584	chr1	201471001	201471500	561.533	5379.02	-3.2599	187.292	207.375	167.806	76.2639	39.6389	33.5556	185.771	50.0995	-1.86989
NRP1	ENSG00000099250	33466420	33625190	-1	33625190	chr10	33505001	33505500	80.95	393.353	-2.28072	453.875	593.972	374.375	102.792	152.694	125.306	473.852	128.808	-1.8711
SMAD3	ENSG00000166949	67358183	67487533	1	67358183	chr15	67441501	67442000	88.1333	471.267	-2.41878	406.514	270.972	219.708	48.6667	102.194	93.2361	298.156	80.7778	-1.87112
CNN2	ENSG00000064666	1026298	1039060	1	1026298	chr19	1022001	1022500	273.407	1575.2	-2.52641	172.431	308.722	254.972	58.625	66.6111	71.0972	244.196	65.9931	-1.87185
CA9	ENSG00000107159	35673853	35681156	1	35673853	chr9	35729001	35729500	406.527	31.7233	3.67973	215.833	393.312	263.771	97.7917	74.875	64.4514	290.068	78.522	-1.87193
KCNK2	ENSG00000082482	215179118	215410436	1	215179118	chr1	215196501	215197000	64.2367	267.203	-2.05647	324.056	487.701	289.556	78.7361	144.375	74.1806	366.412	99.2731	-1.87346
BST1	ENSG00000109743	15704573	15739936	1	15704573	chr4	15684501	15685000	33.61	205.583	-2.61276	189.083	265.306	160.389	52.8472	55.7778	53.2986	203.303	54.7164	-1.87454
C1orf198	ENSG00000119280	230972865	231005335	-1	231005335	chr1	230961501	230962000	187.38	1195.77	-2.67391	436.458	452.382	439.028	142.889	78.1667	132.667	442.326	119.536	-1.87891
KIAA1199	ENSG00000103888	81071684	81244117	1	81071684	chr15	81070001	81070500	1147.15	6287.91	-2.45453	697.833	794.896	704.486	270.861	222.25	99.25	734.716	198.972	-1.87935
COL4A1	ENSG00000187498	110801311	110959496	-1	110959496	chr13	111001001	111001500	843.677	5670.11	-2.74861	278.285	241.625	214.361	61.3889	43.8333	88.8889	243.481	65.338	-1.88182
ITGA11	ENSG00000137809	68594050	68724502	-1	68724502	chr15	68722001	68722500	219.82	2075.69	-3.23919	220.431	586.306	275.111	99.875	137.292	53.4028	359.88	96.8333	-1.88312
WISP2	ENSG00000064205	43343485	43357150	1	43343485	chr20	43321501	43322000	30.5967	144.353	-2.23816	274.194	408.042	249.208	78.2639	67.8194	105.403	309.448	83.1597	-1.88315
FHL2	ENSG00000115641	105974169	106054960	-1	106054960	chr2	106014001	106014500	350.107	3549.63	-3.3418	751.778	744.028	657.708	247.931	215.014	115.403	719.782	194.396	-1.88316
AC026703.1	ENSG00000181495	32788945	32791819	1	32788945	chr5	32753001	32753500	102.727	477.743	-2.21743	321.736	174.139	166.958	90.4028	66.7917	16.5417	219.701	58.794	-1.88402
CPA4	ENSG00000128510	129932974	129964020	1	129932974	chr7	129997001	129997500	24.3867	427.243	-4.13089	168.931	274.222	234.361	58.1667	27.0694	92.4167	224.655	60.1042	-1.88478
RDH5	ENSG00000135437	56114151	56118489	1	56114151	chr12	56113501	56114000	40.7833	652.143	-3.99914	226.806	266.014	257.917	68	73.5	57.1667	249.192	66.7118	-1.88556
MATN4	ENSG00000124159	43922085	43937169	-1	43937169	chr20	43964001	43964500	108.6	24.78	2.13178	362.306	208.972	160.972	60.8194	46.6111	85.5139	242.802	64.9745	-1.88573
PRSS23	ENSG00000150687	86502101	86663886	1	86502101	chr11	86473001	86473500	207.717	1376.08	-2.72787	221.611	424.653	226.75	51.1111	82.5347	101	290.106	77.7326	-1.88651
CRIM1	ENSG00000150938	36583069	36778278	1	36583069	chr2	36705001	36705500	106.34	471.44	-2.14839	482.097	750.868	636.014	175.167	146.5	176.278	623.534	167.877	-1.8868
KIAA1199	ENSG00000103888	81071684	81244117	1	81071684	chr15	81223001	81223500	1147.15	6287.91	-2.45453	551.417	455.868	325.944	199.042	86.9722	67.2083	444.166	119.347	-1.88714
TYRO3	ENSG00000092445	41851220	41871536	1	41851220	chr15	41896501	41897000	434.39	68.71	2.6604	227.889	213.847	130.972	75.0556	45.8611	29.3889	189.201	50.3935	-1.88787
CSRP1	ENSG00000159176	201452658	201478584	-1	201478584	chr1	201462501	201463000	561.533	5379.02	-3.2599	140.514	135.222	149.361	64.6806	13.6806	35.6736	139.569	36.9479	-1.88919
KRT7	ENSG00000135480	52626304	52662180	1	52626304	chr12	52673501	52674000	37.5967	230.04	-2.61321	2776.99	3087.69	2390.85	880.292	560.597	790.833	2751.23	741.457	-1.89022
CALD1	ENSG00000122786	134429003	134655479	1	134429003	chr7	134446501	134447000	1129.23	4654.58	-2.04331	151.25	456.111	194.542	39.8472	86.8194	86.4861	266.35	71.0926	-1.8908
C21orf7	ENSG00000156265	30449792	30548210	1	30449792	chr21	30555001	30555500	35.0467	180.673	-2.36603	1118.03	1035.54	1035.79	351.826	330.569	174.653	1066.12	286.649	-1.89134
CALD1	ENSG00000122786	134429003	134655479	1	134429003	chr7	134423001	134423500	1129.23	4654.58	-2.04331	1502.71	1979.62	1295.47	474.583	517.91	294.764	1596.5	429.406	-1.89205
PRSS23	ENSG00000150687	86502101	86663886	1	86502101	chr11	86513501	86514000	207.717	1376.08	-2.72787	362.208	334.139	381.264	88.9444	103.181	95.6806	358.493	95.8218	-1.89256
VGLL3	ENSG00000206538	86987119	87040269	-1	87040269	chr3	87045501	87046000	54.7033	448.8	-3.03637	213.139	394.271	240.062	87.9583	65.125	72.4861	281.385	74.9769	-1.89403
AC026703.1	ENSG00000181495	32788945	32791819	1	32788945	chr5	32805501	32806000	102.727	477.743	-2.21743	294.75	165.361	219.681	73.4514	33.8611	69.6528	225.432	59.8981	-1.89461
[truncated: 1,395 more rows]
